# Supplementary material for: S100A9 plays a key role in Clostridium perfringens beta2 toxin-induced inflammatory damage in porcine IPEC-J2 intestinal epithelial cells
Source: BMC Genomics. 2023 Jan 12;24:16. doi: 10.1186/s12864-023-09118-6 (PMC9835341; doi:10.1186/s12864-023-09118-6)
Supplement: Supplementary file 4 — Additional file 4: Supplementary Table S1. [file 12864_2023_9118_MOESM4_ESM.xlsx]

## Sheet: Sheet1
gene_id	gene_name	transcript_id	GO	KEGG	KO_ENTRY	EC	Description	trans_type	FPKM.CPB2+si_S100A9_1	FPKM.CPB2+si_S100A9_2	FPKM.CPB2+si_S100A9_3	FPKM.CPB2+si_NC_1	FPKM.CPB2+si_NC_2	FPKM.CPB2+si_NC_3	fc	log2(fc)	pval	qval	regulation	significant
ENSSSCG00000028810	ENSSSCG00000028810	ENSSSCT00000030083	GO:0005515(protein binding);GO:0008270(zinc ion binding);GO:0046872(metal ion binding)	NA	K12019	NA	tripartite motif-containing protein 43-like [Source:NCBI gene;Acc:100623167]	protein_coding	54.5436	54.0508	54.1523	7.68339	5.92435	9.08507	7.17173	2.84232	1.18271e-75	1.45059e-71	up	yes
ENSSSCG00000015781	ENPP6	ENSSSCT00000017182	GO:0003824(catalytic activity);GO:0005576(extracellular region);GO:0005886(plasma membrane);GO:0006629(lipid metabolic process);GO:0008081(phosphoric diester hydrolase activity);GO:0008889(glycerophosphodiester phosphodiesterase activity);GO:0019695(choline metabolic process);GO:0047390(glycerophosphocholine cholinephosphodiesterase activity)	00565(Ether lipid metabolism)	K08743	EC:3.1.4.-	ectonucleotide pyrophosphatase/phosphodiesterase 6 [Source:NCBI gene;Acc:100152050]	protein_coding	27.2094	26.9407	28.0217	92.4947	86.7821	104.075	0.29	-1.78588	4.3553e-56	2.67089e-52	down	yes
ENSSSCG00000016925	PLK2	ENSSSCT00000018432	GO:0000082(G1/S transition of mitotic cell cycle);GO:0000166(nucleotide binding);GO:0000278(mitotic cell cycle);GO:0000785(chromatin);GO:0000922(spindle pole);GO:0004672(protein kinase activity);GO:0004674(protein serine/threonine kinase activity);GO:0005515(protein binding);GO:0005524(ATP binding);GO:0005634(nucleus);GO:0005737(cytoplasm);GO:0005813(centrosome);GO:0005814(centriole);GO:0006468(p…	04068(FoxO signaling pathway)	K08861	EC:2.7.11.21	polo like kinase 2 [Source:NCBI gene;Acc:397251]	protein_coding	34.5562	32.0354	34.112	14.3683	13.8251	13.1128	2.43798	1.28569	1.19393e-32	4.88116e-29	up	yes
ENSSSCG00000004192	CCN2	ENSSSCT00000038588;ENSSSCT00000004631;ENSSSCT00000059782	GO:0001502(cartilage condensation);GO:0001503(ossification);GO:0001525(angiogenesis);GO:0001894(tissue homeostasis);GO:0005178(integrin binding);GO:0005515(protein binding);GO:0005520(insulin-like growth factor binding);GO:0005576(extracellular region);GO:0007155(cell adhesion);GO:0007160(cell-matrix adhesion);GO:0007229(integrin-mediated signaling pathway);GO:0008022(protein C-terminus binding);…	04371(Apelin signaling pathway);04390(Hippo signaling pathway);04390(Hippo signaling pathway)	K06827	NA	cellular communication network factor 2 [Source:NCBI gene;Acc:100152141]	protein_coding	6.96419	5.04399	8.45096	1.38521	1.32552	1.39498	4.98309	2.31704	1.45433e-31	4.45933e-28	up	yes
ENSSSCG00000002873	GPI	ENSSSCT00000003175;ENSSSCT00000044285	GO:0004347(glucose-6-phosphate isomerase activity);GO:0005125(cytokine activity);GO:0005576(extracellular region);GO:0005615(extracellular space);GO:0005737(cytoplasm);GO:0005829(cytosol);GO:0006094(gluconeogenesis);GO:0006096(glycolytic process);GO:0010469(regulation of signaling receptor activity);GO:0016853(isomerase activity);GO:0016866(intramolecular transferase activity);GO:0048029(monosacc…	00010(Glycolysis / Gluconeogenesis);00030(Pentose phosphate pathway);00500(Starch and sucrose metabolism);00520(Amino sugar and nucleotide sugar metabolism);00520(Amino sugar and nucleotide sugar metabolism)	K01810	EC:5.3.1.9	glucose-6-phosphate isomerase [Source:NCBI gene;Acc:397602]	protein_coding	46.6356	46.4697	46.99	100.418	107.545	102.675	0.450993	-1.14882	2.28034e-29	5.59368e-26	down	yes
ENSSSCG00000014931	ENSSSCG00000014931	ENSSSCT00000016288	GO:0005515(protein binding);GO:0008270(zinc ion binding);GO:0046872(metal ion binding)	NA	K12019	NA	tripartite motif-containing protein 64 [Source:NCBI gene;Acc:100524034]	protein_coding	14.9522	13.1055	12.6512	2.23182	1.78637	2.62638	6.12664	2.6151	9.317e-28	1.90455e-24	up	yes
ENSSSCG00000040926	ENSSSCG00000040926	ENSSSCT00000014807	GO:0000398(mRNA splicing, via spliceosome);GO:0003676(nucleic acid binding);GO:0003723(RNA binding);GO:0003729(mRNA binding);GO:0003730(mRNA 3'-UTR binding);GO:0005623(cell);GO:0006397(mRNA processing);GO:0006406(mRNA export from nucleus);GO:1990904(ribonucleoprotein complex)	NA	NA	NA		protein_coding	5.85856	4.9601	5.12144	0.138578	0.259169	0.300319	22.8347	4.51315	2.20666e-26	3.86639e-23	up	yes
ENSSSCG00000005593	OLFML2A	ENSSSCT00000006149;ENSSSCT00000053133	GO:0030198(extracellular matrix organization);GO:0031012(extracellular matrix);GO:0042803(protein homodimerization activity);GO:0050840(extracellular matrix binding);GO:0050840(extracellular matrix binding)	NA	NA	NA	olfactomedin like 2A [Source:NCBI gene;Acc:100154062]	protein_coding	5.44088	6.11312	4.7422	1.79469	1.2653	1.76712	3.37597	1.7553	1.29297e-22	1.98229e-19	up	yes
ENSSSCG00000037524	LY6D	ENSSSCT00000037113	GO:0009986(cell surface);GO:0016020(membrane);GO:0016021(integral component of membrane);GO:0030098(lymphocyte differentiation);GO:0035634(response to stilbenoid)	NA	K06846	NA	lymphocyte antigen 6 family member D [Source:NCBI gene;Acc:100623615]	protein_coding	89.4755	104.383	91.9517	195.997	185.012	195.312	0.495922	-1.01181	5.54808e-22	7.5608e-19	down	yes
ENSSSCG00000016535	CALD1	ENSSSCT00000063066;ENSSSCT00000027194;ENSSSCT00000031119;ENSSSCT00000042077;ENSSSCT00000018005	GO:0003779(actin binding);GO:0005516(calmodulin binding);GO:0005886(plasma membrane);GO:0006936(muscle contraction);GO:0015629(actin cytoskeleton);GO:0016020(membrane);GO:0017022(myosin binding);GO:0030478(actin cap);GO:0043231(intracellular membrane-bounded organelle);GO:0043231(intracellular membrane-bounded organelle)	04270(Vascular smooth muscle contraction);04270(Vascular smooth muscle contraction)	K12327	NA	caldesmon 1 [Source:NCBI gene;Acc:100524227]	protein_coding	6.39453	5.34365	7.36914	2.30029	2.14476	2.19021	2.87966	1.5259	1.70329e-21	2.08909e-18	up	yes
ENSSSCG00000036049	PEG10	ENSSSCT00000046427;ENSSSCT00000061417;ENSSSCT00000063989	GO:0001890(placenta development);GO:0003676(nucleic acid binding);GO:0005634(nucleus);GO:0005829(cytosol);GO:0008270(zinc ion binding);GO:0008270(zinc ion binding)	NA	NA	NA	Sus scrofa paternally expressed 10 (PEG10), transcript variant 2, mRNA. [Source:RefSeq mRNA;Acc:NM_001127224]	protein_coding	73.9368	79.18	63.1409	36.4341	30.1893	34.2793	2.14323	1.09979	1.44972e-20	1.61644e-17	up	yes
ENSSSCG00000034113	ENSSSCG00000034113	ENSSSCT00000016299	GO:0000166(nucleotide binding);GO:0003746(translation elongation factor activity);GO:0003924(GTPase activity);GO:0005525(GTP binding);GO:0006412(translation);GO:0006414(translational elongation)	NA	NA	NA	elongation factor 1-alpha, oocyte form-like [Source:NCBI gene;Acc:100514912]	protein_coding	11.6845	12.0983	11.1648	2.78622	1.90342	2.90283	4.60292	2.20255	1.03528e-19	1.05814e-16	up	yes
ENSSSCG00000010607	COL17A1	ENSSSCT00000011603;ENSSSCT00000041206;ENSSSCT00000038887;ENSSSCT00000023894;ENSSSCT00000031881	GO:0005201(extracellular matrix structural constituent);GO:0005615(extracellular space);GO:0016020(membrane);GO:0016021(integral component of membrane);GO:0030056(hemidesmosome);GO:0030198(extracellular matrix organization);GO:0031012(extracellular matrix);GO:0031581(hemidesmosome assembly);GO:0031581(hemidesmosome assembly)	04974(Protein digestion and absorption);04974(Protein digestion and absorption)	K07603	NA	collagen type XVII alpha 1 chain [Source:NCBI gene;Acc:414914]	protein_coding	31.468	29.5179	30.7812	15.7004	15.5799	12.6345	2.08966	1.06327	1.69436e-19	1.59856e-16	up	yes
ENSSSCG00000014789	ENSSSCG00000014789	ENSSSCT00000016140	GO:0004721(phosphoprotein phosphatase activity);GO:0005634(nucleus);GO:0005847(mRNA cleavage and polyadenylation specificity factor complex);GO:0006369(termination of RNA polymerase II transcription);GO:0006378(mRNA polyadenylation);GO:0006397(mRNA processing);GO:0008420(RNA polymerase II CTD heptapeptide repeat phosphatase activity);GO:0070940(dephosphorylation of RNA polymerase II C-terminal do…	NA	NA	NA		protein_coding	26.4784	28.9882	26.027	6.03733	7.16372	7.06285	4.02162	2.00778	2.12739e-19	1.86375e-16	up	yes
ENSSSCG00000018061	ENSSSCG00000018061	ENSSSCT00000019656	NA	NA	NA	NA		Mt_rRNA	658.337	646.405	564.404	1283.17	1768.44	1218.67	0.437709	-1.19196	4.08562e-18	3.34068e-15	down	yes
ENSSSCG00000038444	ENY2	ENSSSCT00000045664	GO:0000124(SAGA complex);GO:0003713(transcription coactivator activity);GO:0005634(nucleus);GO:0005643(nuclear pore);GO:0005654(nucleoplasm);GO:0005739(mitochondrion);GO:0006325(chromatin organization);GO:0006368(transcription elongation from RNA polymerase II promoter);GO:0006406(mRNA export from nucleus);GO:0015031(protein transport);GO:0016578(histone deubiquitination);GO:0016973(poly(A)+ mRNA…	NA	K11368	NA	ENY2, transcription and export complex 2 subunit [Source:NCBI gene;Acc:100153859]	protein_coding	8.7109	9.70354	8.2058	17.6256	18.9907	18.0305	0.487132	-1.03761	3.77745e-17	2.89565e-14	down	yes
ENSSSCG00000034870	ENSSSCG00000034870	ENSSSCT00000046703	NA	NA	NA	NA	odontogenesis associated phosphoprotein [Source:NCBI gene;Acc:100737222]	protein_coding	9.62669	8.35975	9.3963	3.00902	3.10667	3.38602	2.88188	1.52701	4.9353e-17	3.56068e-14	up	yes
ENSSSCG00000038588	ENSSSCG00000038588	ENSSSCT00000042545	GO:0003677(DNA binding);GO:0005634(nucleus)	NA	NA	NA	upstream-binding factor 1-like protein 1 [Source:NCBI gene;Acc:100623257]	protein_coding	2.82599	3.29412	3.27983	0.391456	0.28321	0.577282	7.50825	2.90848	1.04883e-16	7.14662e-14	up	yes
ENSSSCG00000017705	CCL5	ENSSSCT00000033821	GO:0000165(MAPK cascade);GO:0002548(monocyte chemotaxis);GO:0004435(phosphatidylinositol phospholipase C activity);GO:0004672(protein kinase activity);GO:0005125(cytokine activity);GO:0005576(extracellular region);GO:0005615(extracellular space);GO:0005737(cytoplasm);GO:0006816(calcium ion transport);GO:0006874(cellular calcium ion homeostasis);GO:0006887(exocytosis);GO:0006935(chemotaxis);GO:000…	04060(Cytokine-cytokine receptor interaction);04062(Chemokine signaling pathway);04620(Toll-like receptor signaling pathway);04621(NOD-like receptor signaling pathway);04623(Cytosolic DNA-sensing pathway);04668(TNF signaling pathway);05020(Prion diseases);05142(Chagas disease (American trypanosomiasis));05163(Human cytomegalovirus infection);05164(Influenza A);05168(Herpes simplex virus 1 infecti…	K12499	NA	C-C motif chemokine ligand 5 [Source:NCBI gene;Acc:396613]	protein_coding	440.293	386.863	551.98	963.997	1459.47	1075.4	0.394167	-1.34312	2.41054e-16	1.47826e-13	down	yes
ENSSSCG00000027609	GC	ENSSSCT00000059153;ENSSSCT00000052404;ENSSSCT00000026328	GO:0003779(actin binding);GO:0005499(vitamin D binding);GO:0005615(extracellular space);GO:0035461(vitamin transmembrane transport);GO:0042359(vitamin D metabolic process);GO:0051180(vitamin transport);GO:0090482(vitamin transmembrane transporter activity);GO:1902118(calcidiol binding);GO:1902118(calcidiol binding)	NA	K12258	NA	GC, vitamin D binding protein [Source:NCBI gene;Acc:448964]	protein_coding	5.81666	5.7333	5.94366	1.30183	0.768929	1.52682	4.86261	2.28173	3.24874e-14	1.73243e-11	up	yes
ENSSSCG00000039417	ENSSSCG00000039417	ENSSSCT00000060732;ENSSSCT00000041580	GO:0008284(positive regulation of cell population proliferation);GO:0043066(negative regulation of apoptotic process);GO:0045596(negative regulation of cell differentiation);GO:0045892(negative regulation of transcription, DNA-templated);GO:0045892(negative regulation of transcription, DNA-templated)	NA	NA	NA	PRAME family member 12-like [Source:NCBI gene;Acc:100517830]	protein_coding	5.20385	3.75903	4.28342	0.248538	0.660007	0.577483	8.91389	3.15606	4.87492e-14	2.39164e-11	up	yes
ENSSSCG00000003047	ENSSSCG00000003047	ENSSSCT00000043846;ENSSSCT00000061933;ENSSSCT00000036080	GO:0016020(membrane);GO:0016021(integral component of membrane);GO:0016021(integral component of membrane)	NA	NA	NA		protein_coding	24.5945	22.8559	26.5925	13.2633	11.8015	8.9024	2.17984	1.12422	1.21334e-13	5.51169e-11	up	yes
ENSSSCG00000036274	ENSSSCG00000036274	ENSSSCT00000017761;ENSSSCT00000017754;ENSSSCT00000047497;ENSSSCT00000017765;ENSSSCT00000017762	GO:0008194(UDP-glycosyltransferase activity);GO:0015020(glucuronosyltransferase activity);GO:0016020(membrane);GO:0016021(integral component of membrane);GO:0016740(transferase activity);GO:0016757(transferase activity, transferring glycosyl groups);GO:0016758(transferase activity, transferring hexosyl groups);GO:0043231(intracellular membrane-bounded organelle);GO:0052696(flavonoid glucuronidati…	00040(Pentose and glucuronate interconversions);00053(Ascorbate and aldarate metabolism);00140(Steroid hormone biosynthesis);00830(Retinol metabolism);00860(Porphyrin and chlorophyll metabolism);00980(Metabolism of xenobiotics by cytochrome P450);00982(Drug metabolism - cytochrome P450);00983(Drug metabolism - other enzymes);05204(Chemical carcinogenesis);05204(Chemical carcinogenesis)	K00699	EC:2.4.1.17	UDP glucuronosyltransferase 1 family, polypeptide A6 [Source:NCBI gene;Acc:100152603]	protein_coding	4.6173	2.92441	5.43136	10.1033	11.4519	9.48868	0.417894	-1.25879	6.97699e-12	2.19417e-09	down	yes
ENSSSCG00000005379	GALNT12	ENSSSCT00000005919	GO:0000139(Golgi membrane);GO:0005794(Golgi apparatus);GO:0006486(protein glycosylation);GO:0016020(membrane);GO:0016021(integral component of membrane);GO:0016740(transferase activity);GO:0016757(transferase activity, transferring glycosyl groups);GO:0030246(carbohydrate binding)	00512(Mucin type O-glycan biosynthesis)	K00710	EC:2.4.1.41	polypeptide N-acetylgalactosaminyltransferase 12 [Source:NCBI gene;Acc:100512452]	protein_coding	3.03464	2.8625	3.57536	8.48017	8.36383	8.32135	0.376411	-1.40962	2.64364e-11	6.75504e-09	down	yes
ENSSSCG00000006940	CCN1	ENSSSCT00000007604	GO:0001649(osteoblast differentiation);GO:0001934(positive regulation of protein phosphorylation);GO:0002041(intussusceptive angiogenesis);GO:0003181(atrioventricular valve morphogenesis);GO:0003278(apoptotic process involved in heart morphogenesis);GO:0003281(ventricular septum development);GO:0005178(integrin binding);GO:0005515(protein binding);GO:0005520(insulin-like growth factor binding);GO…	NA	K06829	NA	cellular communication network factor 1 [Source:NCBI gene;Acc:100153791]	protein_coding	35.8269	27.841	43.5817	15.892	17.402	19.1247	2.04602	1.03282	3.38361e-11	8.46938e-09	up	yes
ENSSSCG00000040680	ENSSSCG00000040680	ENSSSCT00000036705;ENSSSCT00000038001;ENSSSCT00000038849	GO:0008284(positive regulation of cell population proliferation);GO:0043066(negative regulation of apoptotic process);GO:0045596(negative regulation of cell differentiation);GO:0045892(negative regulation of transcription, DNA-templated);GO:0045892(negative regulation of transcription, DNA-templated)	NA	NA	NA	PRAME family member 27-like [Source:NCBI gene;Acc:100517101]	protein_coding	7.08153	6.89349	6.58428	1.86217	1.90358	2.43222	3.3171	1.72992	5.47128e-11	1.31579e-08	up	yes
ENSSSCG00000018084	ND3	ENSSSCT00000019679	GO:0005739(mitochondrion);GO:0005747(mitochondrial respiratory chain complex I);GO:0008137(NADH dehydrogenase (ubiquinone) activity);GO:0016020(membrane);GO:0016021(integral component of membrane);GO:0030964(NADH dehydrogenase complex);GO:0031966(mitochondrial membrane);GO:0055114(oxidation-reduction process);GO:0070469(respirasome)	00190(Oxidative phosphorylation);04714(Thermogenesis);04723(Retrograde endocannabinoid signaling);05012(Parkinson disease)	K03880	EC:7.1.1.2	NADH dehydrogenase subunit 3 [Source:NCBI gene;Acc:808508]	protein_coding	1361.41	1570.81	1283.66	835.405	492.179	715.285	2.0637	1.04524	7.95357e-11	1.80649e-08	up	yes
ENSSSCG00000004705	MAP1A	ENSSSCT00000040803;ENSSSCT00000005196;ENSSSCT00000027386	GO:0000226(microtubule cytoskeleton organization);GO:0003779(actin binding);GO:0005829(cytosol);GO:0005874(microtubule);GO:0005875(microtubule associated complex);GO:0007409(axonogenesis);GO:0008017(microtubule binding);GO:0015631(tubulin binding);GO:0016358(dendrite development);GO:0030425(dendrite);GO:0031114(regulation of microtubule depolymerization);GO:0042995(cell projection);GO:0043025(neu…	NA	K10429	NA	microtubule associated protein 1A [Source:NCBI gene;Acc:100520470]	protein_coding	2.4849	2.35887	2.12805	0.956279	0.699306	1.16796	2.46917	1.30403	1.06795e-10	2.25834e-08	up	yes
ENSSSCG00000033821	ENSSSCG00000033821	ENSSSCT00000049486;ENSSSCT00000045813	GO:0008284(positive regulation of cell population proliferation);GO:0043066(negative regulation of apoptotic process);GO:0045596(negative regulation of cell differentiation);GO:0045892(negative regulation of transcription, DNA-templated);GO:0045892(negative regulation of transcription, DNA-templated)	NA	NA	NA	PRAME family member 12-like [Source:NCBI gene;Acc:100516915]	protein_coding	5.16338	5.97556	6.44523	1.45714	0.824864	1.65144	4.47043	2.16041	1.27633e-10	2.60904e-08	up	yes
ENSSSCG00000040333	NUP62	ENSSSCT00000060327	GO:0000922(spindle pole);GO:0005634(nucleus);GO:0005635(nuclear envelope);GO:0005643(nuclear pore);GO:0005737(cytoplasm);GO:0005813(centrosome);GO:0006351(transcription, DNA-templated);GO:0006913(nucleocytoplasmic transport);GO:0007080(mitotic metaphase plate congression);GO:0007098(centrosome cycle);GO:0007100(mitotic centrosome separation);GO:0007166(cell surface receptor signaling pathway);GO:…	03013(RNA transport)	K14306	NA	nucleoporin 62 [Source:NCBI gene;Acc:100523497]	protein_coding	42.246	0.0001	40.803	0.0001	0.0001	0.0001	276830	18.0786	5.25782e-10	9.9211e-08	up	yes
ENSSSCG00000026517	CALML4	ENSSSCT00000022471	GO:0005509(calcium ion binding);GO:0019722(calcium-mediated signaling)	04014(Ras signaling pathway);04015(Rap1 signaling pathway);04020(Calcium signaling pathway);04022(cGMP-PKG signaling pathway);04024(cAMP signaling pathway);04070(Phosphatidylinositol signaling system);04114(Oocyte meiosis);04218(Cellular senescence);04261(Adrenergic signaling in cardiomyocytes);04270(Vascular smooth muscle contraction);04371(Apelin signaling pathway);04625(C-type lectin receptor …	K02183	NA	calmodulin like 4 [Source:NCBI gene;Acc:100519528]	protein_coding	6.5552	7.80089	6.60168	3.39526	3.22281	3.37489	2.09725	1.0685	5.88758e-10	1.07778e-07	up	yes
ENSSSCG00000011700	CP	ENSSSCT00000034342;ENSSSCT00000035369;ENSSSCT00000033091;ENSSSCT00000012809	GO:0004322(ferroxidase activity);GO:0005507(copper ion binding);GO:0005615(extracellular space);GO:0005623(cell);GO:0005886(plasma membrane);GO:0006825(copper ion transport);GO:0006826(iron ion transport);GO:0006879(cellular iron ion homeostasis);GO:0016491(oxidoreductase activity);GO:0046872(metal ion binding);GO:0051087(chaperone binding);GO:0055072(iron ion homeostasis);GO:0055114(oxidation-re…	00860(Porphyrin and chlorophyll metabolism);04216(Ferroptosis);04216(Ferroptosis)	K13624	EC:1.16.3.1	ceruloplasmin [Source:NCBI gene;Acc:406870]	protein_coding	8.02024	9.28832	11.9208	5.41201	2.9238	4.06015	2.35798	1.23755	7.56271e-10	1.36407e-07	up	yes
ENSSSCG00000029592	GPRC5A	ENSSSCT00000030979;ENSSSCT00000036766;ENSSSCT00000064063	GO:0004930(G protein-coupled receptor activity);GO:0005730(nucleolus);GO:0005886(plasma membrane);GO:0007175(negative regulation of epidermal growth factor-activated receptor activity);GO:0007186(G protein-coupled receptor signaling pathway);GO:0016020(membrane);GO:0016021(integral component of membrane);GO:0030295(protein kinase activator activity);GO:0031982(vesicle);GO:0032147(activation of pr…	NA	K08468	NA	G protein-coupled receptor class C group 5 member A [Source:NCBI gene;Acc:100624186]	protein_coding	15.831	13.9394	19.2544	7.28272	8.17532	4.06493	2.51113	1.32834	2.05126e-09	3.18464e-07	up	yes
ENSSSCG00000004670	C15orf48	ENSSSCT00000005156;ENSSSCT00000051441	GO:0004129(cytochrome-c oxidase activity);GO:0005634(nucleus);GO:0005751(mitochondrial respiratory chain complex IV);GO:0009617(response to bacterium);GO:0022900(electron transport chain);GO:1902600(proton transmembrane transport);GO:1902600(proton transmembrane transport)	NA	NA	NA	chromosome 1 C15orf48 homolog [Source:NCBI gene;Acc:100152534]	protein_coding	3.86747	2.36142	3.64581	10.7523	11.0545	8.27826	0.328226	-1.60724	2.20119e-09	3.3747e-07	down	yes
ENSSSCG00000003444	ENSSSCG00000003444	ENSSSCT00000003824;ENSSSCT00000042278	GO:0005737(cytoplasm);GO:0008284(positive regulation of cell population proliferation);GO:0043066(negative regulation of apoptotic process);GO:0045596(negative regulation of cell differentiation);GO:0045892(negative regulation of transcription, DNA-templated);GO:0045892(negative regulation of transcription, DNA-templated)	NA	NA	NA	PRAME family member 12 [Source:NCBI gene;Acc:100737881]	protein_coding	4.09028	2.4571	3.48883	0.630995	0.489042	0.891689	4.98886	2.31871	2.38695e-09	3.61432e-07	up	yes
ENSSSCG00000035601	HAS3	ENSSSCT00000064379	GO:0005737(cytoplasm);GO:0016020(membrane);GO:0016021(integral component of membrane);GO:0030213(hyaluronan biosynthetic process);GO:0036117(hyaluranon cable);GO:0042802(identical protein binding);GO:0045226(extracellular polysaccharide biosynthetic process);GO:0045893(positive regulation of transcription, DNA-templated);GO:0050501(hyaluronan synthase activity);GO:0085029(extracellular matrix ass…	NA	K00752	EC:2.4.1.212	hyaluronan synthase 3 [Source:NCBI gene;Acc:408053]	protein_coding	6.97803	4.72904	6.55628	2.69513	2.96034	2.1941	2.32667	1.21827	2.86249e-09	4.22994e-07	up	yes
ENSSSCG00000017466	CCR7	ENSSSCT00000019014	GO:0002408(myeloid dendritic cell chemotaxis);GO:0002606(positive regulation of dendritic cell antigen processing and presentation);GO:0002885(positive regulation of hypersensitivity);GO:0002922(positive regulation of humoral immune response);GO:0004930(G protein-coupled receptor activity);GO:0004950(chemokine receptor activity);GO:0005739(mitochondrion);GO:0005886(plasma membrane);GO:0006935(che…	04060(Cytokine-cytokine receptor interaction);04062(Chemokine signaling pathway)	K04182	NA	C-C motif chemokine receptor 7 [Source:NCBI gene;Acc:396663]	protein_coding	1.69037	2.0293	2.95037	5.0255	6.97693	4.76292	0.397846	-1.32972	6.44102e-09	8.58686e-07	down	yes
ENSSSCG00000014982	MMP7	ENSSSCT00000016344	GO:0004222(metalloendopeptidase activity);GO:0005615(extracellular space);GO:0006508(proteolysis);GO:0008233(peptidase activity);GO:0008237(metallopeptidase activity);GO:0008270(zinc ion binding);GO:0016787(hydrolase activity);GO:0030198(extracellular matrix organization);GO:0030574(collagen catabolic process);GO:0031012(extracellular matrix);GO:0046872(metal ion binding)	04310(Wnt signaling pathway);05166(Human T-cell leukemia virus 1 infection)	K01397	EC:3.4.24.23	matrix metallopeptidase 7 [Source:NCBI gene;Acc:397411]	protein_coding	1.06972	1.04833	1.59926	0.321913	0.198615	0.185625	5.26417	2.39621	7.86517e-09	1.01331e-06	up	yes
ENSSSCG00000034358	KCNJ16	ENSSSCT00000054230	GO:0005242(inward rectifier potassium channel activity);GO:0005244(voltage-gated ion channel activity);GO:0005886(plasma membrane);GO:0006811(ion transport);GO:0006813(potassium ion transport);GO:0016020(membrane);GO:0016021(integral component of membrane);GO:0034220(ion transmembrane transport);GO:0034765(regulation of ion transmembrane transport);GO:0071805(potassium ion transmembrane transport)	04971(Gastric acid secretion)	K05009	NA	potassium voltage-gated channel subfamily J member 16 [Source:NCBI gene;Acc:100519442]	protein_coding	0.985147	1.29806	0.807454	0.147034	0.059657	0.251067	6.75174	2.75526	1.46976e-08	1.82087e-06	up	yes
ENSSSCG00000014930	ENSSSCG00000014930	ENSSSCT00000016287	GO:0046872(metal ion binding)	NA	K12019	NA	tripartite motif-containing protein 64-like [Source:NCBI gene;Acc:100737224]	protein_coding	3.39859	7.0617	3.64094	0.669674	0.134144	0.835582	8.60146	3.10458	2.26074e-08	2.61585e-06	up	yes
ENSSSCG00000029261	ENSSSCG00000029261	ENSSSCT00000026612	NA	NA	NA	NA	torsin-1A-interacting protein 2 [Source:NCBI gene;Acc:100738642]	protein_coding	0.0001	6.94111	22.3718	0.012656	0.007581	0.012183	904.165	9.82044	2.91733e-08	3.28266e-06	up	yes
ENSSSCG00000013607	ENSSSCG00000013607	ENSSSCT00000014862	GO:0000398(mRNA splicing, via spliceosome);GO:0003676(nucleic acid binding);GO:0003723(RNA binding);GO:0003729(mRNA binding);GO:0003730(mRNA 3'-UTR binding);GO:0005623(cell);GO:0006397(mRNA processing);GO:0006406(mRNA export from nucleus);GO:1990904(ribonucleoprotein complex)	NA	NA	NA		protein_coding	1.47905	1.9087	1.64454	0.037495	0.20622	0.347535	8.51127	3.08937	6.68812e-08	7.19559e-06	up	yes
ENSSSCG00000002767	TSNAXIP1	ENSSSCT00000003065	GO:0005737(cytoplasm)	NA	NA	NA	translin associated factor X interacting protein 1 [Source:NCBI gene;Acc:100520430]	protein_coding	5.25127	6.33461	4.47499	2.58616	1.954	1.99024	2.4594	1.29831	8.04983e-08	8.36705e-06	up	yes
ENSSSCG00000032291	ENSSSCG00000032291	ENSSSCT00000065043	NA	NA	NA	NA	protein FAM127 [Source:NCBI gene;Acc:100521485]	protein_coding	1.39891	2.03049	4.21406	13.0313	9.79959	20.3856	0.176865	-2.49928	8.9774e-08	9.17565e-06	down	yes
ENSSSCG00000029311	MYPN	ENSSSCT00000037478;ENSSSCT00000031009;ENSSSCT00000063539;ENSSSCT00000063216;ENSSSCT00000041539	GO:0008092(cytoskeletal protein binding);GO:0017124(SH3 domain binding);GO:0030018(Z disc);GO:0031674(I band);GO:0045214(sarcomere organization);GO:0051371(muscle alpha-actinin binding);GO:0051371(muscle alpha-actinin binding)	NA	K22028	NA	myopalladin [Source:NCBI gene;Acc:100624901]	protein_coding	0.499066	0.333111	0.44173	0.123193	0.0993866	0.105772	3.8797	1.95595	9.08601e-08	9.20991e-06	up	yes
ENSSSCG00000013273	CHST1	ENSSSCT00000050439;ENSSSCT00000014497	GO:0000139(Golgi membrane);GO:0001517(N-acetylglucosamine 6-O-sulfotransferase activity);GO:0005802(trans-Golgi network);GO:0005975(carbohydrate metabolic process);GO:0006012(galactose metabolic process);GO:0006044(N-acetylglucosamine metabolic process);GO:0006790(sulfur compound metabolic process);GO:0008146(sulfotransferase activity);GO:0016740(transferase activity);GO:0042339(keratan sulfate m…	00533(Glycosaminoglycan biosynthesis - keratan sulfate);00533(Glycosaminoglycan biosynthesis - keratan sulfate)	K01022	EC:2.8.2.21	carbohydrate sulfotransferase 1 [Source:NCBI gene;Acc:100519885]	protein_coding	0.317753	0.321141	0.209586	0.0619994	0.0404328	0.0762352	4.74893	2.2476	1.01874e-07	1.02416e-05	up	yes
ENSSSCG00000033909	ENSSSCG00000033909	ENSSSCT00000056904;ENSSSCT00000066187;ENSSSCT00000055608;ENSSSCT00000046774;ENSSSCT00000056275;ENSSSCT00000058393;ENSSSCT00000052203	GO:0005525(GTP binding);GO:0016020(membrane);GO:0016021(integral component of membrane);GO:0016021(integral component of membrane)	NA	NA	NA	GTPase, IMAP family member 1 [Source:NCBI gene;Acc:110257620]	protein_coding	0.411681	0.273141	0.875914	1.89235	2.38327	1.9403	0.251087	-1.99374	1.03436e-07	1.03142e-05	down	yes
ENSSSCG00000014249	MARCH3	ENSSSCT00000015569;ENSSSCT00000046007	GO:0005764(lysosome);GO:0005768(endosome);GO:0008270(zinc ion binding);GO:0016020(membrane);GO:0016021(integral component of membrane);GO:0043231(intracellular membrane-bounded organelle);GO:0046872(metal ion binding);GO:0046872(metal ion binding)	NA	K10658	EC:2.3.2.27	membrane associated ring-CH-type finger 3 [Source:NCBI gene;Acc:100513526]	protein_coding	9.07136	10.3009	9.4247	4.95203	4.18225	5.26315	2.00014	1.0001	1.59393e-07	1.52731e-05	up	yes
ENSSSCG00000014957	C11orf97	ENSSSCT00000054300;ENSSSCT00000016318	GO:0036064(ciliary basal body);GO:0097546(ciliary base);GO:0097546(ciliary base)	NA	NA	NA	chromosome 9 C11orf97 homolog [Source:NCBI gene;Acc:100517177]	protein_coding	6.06547	4.80026	6.44332	2.07291	1.47587	1.60919	3.35579	1.74665	1.91193e-07	1.76315e-05	up	yes
ENSSSCG00000004148	CCDC28A	ENSSSCT00000004584	NA	NA	NA	NA	coiled-coil domain containing 28A [Source:NCBI gene;Acc:100512200]	protein_coding	2.27085	1.97824	1.70022	4.60171	3.66036	4.50865	0.465856	-1.10205	3.05862e-07	2.60514e-05	down	yes
ENSSSCG00000009179	MTTP	ENSSSCT00000010052	GO:0005319(lipid transporter activity);GO:0005548(phospholipid transporter activity);GO:0005783(endoplasmic reticulum);GO:0005794(Golgi apparatus);GO:0006497(protein lipidation);GO:0006629(lipid metabolic process);GO:0006641(triglyceride metabolic process);GO:0006869(lipid transport);GO:0007623(circadian rhythm);GO:0015914(phospholipid transport);GO:0016323(basolateral plasma membrane);GO:0042157…	04975(Fat digestion and absorption)	K14463	NA	microsomal triglyceride transfer protein [Source:NCBI gene;Acc:397381]	protein_coding	0.245483	0.143724	0.243188	0.0001	0.04372	0.012089	11.3111	3.49967	4.09817e-07	3.32874e-05	up	yes
ENSSSCG00000010756	MGMT	ENSSSCT00000065335;ENSSSCT00000011768;ENSSSCT00000039290	GO:0003824(catalytic activity);GO:0003908(methylated-DNA-[protein]-cysteine S-methyltransferase activity);GO:0005634(nucleus);GO:0005654(nucleoplasm);GO:0006281(DNA repair);GO:0006307(DNA dealkylation involved in DNA repair);GO:0006974(cellular response to DNA damage stimulus);GO:0008168(methyltransferase activity);GO:0032259(methylation);GO:0043066(negative regulation of apoptotic process);GO:00…	NA	K00567	EC:2.1.1.63	O-6-methylguanine-DNA methyltransferase [Source:NCBI gene;Acc:100155050]	protein_coding	2.21372	2.3121	2.02412	5.3699	6.58921	4.82783	0.390181	-1.35779	4.30081e-07	3.44768e-05	down	yes
ENSSSCG00000016656	ELMO1	ENSSSCT00000062501;ENSSSCT00000052577;ENSSSCT00000061736;ENSSSCT00000018134;ENSSSCT00000063587	GO:0005085(guanyl-nucleotide exchange factor activity);GO:0005737(cytoplasm);GO:0005886(plasma membrane);GO:0006909(phagocytosis);GO:0006911(phagocytosis, engulfment);GO:0016477(cell migration);GO:0016601(Rac protein signal transduction);GO:0017124(SH3 domain binding);GO:0030029(actin filament-based process);GO:0030036(actin cytoskeleton organization);GO:0032045(guanyl-nucleotide exchange factor …	04062(Chemokine signaling pathway);05100(Bacterial invasion of epithelial cells);05100(Bacterial invasion of epithelial cells)	K12366	NA	engulfment and cell motility 1 [Source:NCBI gene;Acc:100522109]	protein_coding	0.541552	0.439242	0.583292	0.15112	0.152569	0.153082	3.42422	1.77578	4.50273e-07	3.56297e-05	up	yes
ENSSSCG00000013559	ENSSSCG00000013559	ENSSSCT00000025108;ENSSSCT00000014809	GO:0000122(negative regulation of transcription by RNA polymerase II);GO:0005634(nucleus);GO:0006346(methylation-dependent chromatin silencing);GO:0008327(methyl-CpG binding);GO:0008327(methyl-CpG binding)	NA	NA	NA	putative methyl-CpG-binding domain protein 3-like 5 [Source:NCBI gene;Acc:102167984]	protein_coding	2.33411	2.62123	2.09196	0.476374	0.630263	0.873061	3.55978	1.83179	6.23648e-07	4.60786e-05	up	yes
ENSSSCG00000022447	F3	ENSSSCT00000027504;ENSSSCT00000062704	GO:0001938(positive regulation of endothelial cell proliferation);GO:0002020(protease binding);GO:0002541(activation of plasma proteins involved in acute inflammatory response);GO:0004252(serine-type endopeptidase activity);GO:0004896(cytokine receptor activity);GO:0005515(protein binding);GO:0005543(phospholipid binding);GO:0005615(extracellular space);GO:0005886(plasma membrane);GO:0006919(acti…	04610(Complement and coagulation cascades);04933(AGE-RAGE signaling pathway in diabetic complications);04933(AGE-RAGE signaling pathway in diabetic complications)	K03901	NA	coagulation factor III, tissue factor [Source:NCBI gene;Acc:396677]	protein_coding	19.2722	13.8819	24.8277	10.2988	11.0704	7.07502	2.03844	1.02746	6.74754e-07	4.83968e-05	up	yes
ENSSSCG00000025266	VWA3A	ENSSSCT00000025991	NA	NA	NA	NA	von Willebrand factor A domain containing 3A [Source:NCBI gene;Acc:100524076]	protein_coding	0.597459	0.798743	1.26862	0.1907	0.12821	0.271659	4.5123	2.17386	7.78246e-07	5.4234e-05	up	yes
ENSSSCG00000039778	ENSSSCG00000039778	ENSSSCT00000039932	GO:0005758(mitochondrial intermembrane space)	NA	NA	NA	PRELI domain containing protein 3B-like [Source:NCBI gene;Acc:100525472]	protein_coding	0.588039	0.597963	0.793689	13.9508	0.687555	5.55886	0.0980179	-3.35081	7.90543e-07	5.47797e-05	down	yes
ENSSSCG00000004835	MAGEL2	ENSSSCT00000005337	GO:0004842(ubiquitin-protein transferase activity);GO:0005634(nucleus);GO:0005737(cytoplasm);GO:0005768(endosome);GO:0030904(retromer complex);GO:0034314(Arp2/3 complex-mediated actin nucleation);GO:0042147(retrograde transport, endosome to Golgi);GO:0042752(regulation of circadian rhythm);GO:0045892(negative regulation of transcription, DNA-templated);GO:0051127(positive regulation of actin nucl…	NA	NA	NA	MAGE family member L2 [Source:NCBI gene;Acc:100154924]	protein_coding	0.484781	0.430107	0.443608	0.121048	0.122775	0.113937	3.79723	1.92495	8.43478e-07	5.77948e-05	up	yes
ENSSSCG00000015815	FGFR1	ENSSSCT00000017223;ENSSSCT00000033078	GO:0000122(negative regulation of transcription by RNA polymerase II);GO:0000166(nucleotide binding);GO:0001525(angiogenesis);GO:0001657(ureteric bud development);GO:0001701(in utero embryonic development);GO:0001759(organ induction);GO:0002053(positive regulation of mesenchymal cell proliferation);GO:0002062(chondrocyte differentiation);GO:0004672(protein kinase activity);GO:0004713(protein tyro…	04010(MAPK signaling pathway);04014(Ras signaling pathway);04015(Rap1 signaling pathway);04151(PI3K-Akt signaling pathway);04520(Adherens junction);04550(Signaling pathways regulating pluripotency of stem cells);04714(Thermogenesis);04810(Regulation of actin cytoskeleton);04928(Parathyroid hormone synthesis, secretion and action);05200(Pathways in cancer);05205(Proteoglycans in cancer);05215(Pros…	K04362	EC:2.7.10.1	fibroblast growth factor receptor 1 [Source:NCBI gene;Acc:100153248]	protein_coding	0.893957	0.960752	0.762005	0.249276	0.108118	0.305224	3.94905	1.98151	8.78072e-07	5.98309e-05	up	yes
ENSSSCG00000018090	ENSSSCG00000018090	ENSSSCT00000019685	NA	NA	NA	NA		Mt_tRNA	203.797	275.494	171.436	93.7454	20.3003	39.7086	4.23225	2.08143	9.20341e-07	6.15529e-05	up	yes
ENSSSCG00000019977	RF00421	ENSSSCT00000021572	NA	NA	NA	NA		snoRNA	0.123756	10.7444	10.7833	0.113533	0.102477	0.110665	66.2783	6.05046	9.23419e-07	6.15529e-05	up	yes
ENSSSCG00000018085	ENSSSCG00000018085	ENSSSCT00000019680	NA	NA	NA	NA		Mt_tRNA	234.744	300.355	206.114	118.437	27.7787	52.1095	3.73737	1.90203	1.51889e-06	9.55346e-05	up	yes
ENSSSCG00000011217	NEK10	ENSSSCT00000012283	GO:0004672(protein kinase activity);GO:0005524(ATP binding);GO:0006468(protein phosphorylation)	NA	K20879	EC:2.7.11.1	NIMA related kinase 10 [Source:NCBI gene;Acc:100622627]	protein_coding	2.76057	3.07351	2.25136	1.05801	1.27088	1.27347	2.24449	1.16638	1.72429e-06	0.00010681	up	yes
ENSSSCG00000039512	RBP5	ENSSSCT00000053654	GO:0008289(lipid binding);GO:0016918(retinal binding)	NA	NA	NA	retinol binding protein 5 [Source:NCBI gene;Acc:100270724]	protein_coding	1.40305	1.51619	1.93677	4.77986	2.77343	3.92667	0.422999	-1.24127	1.98164e-06	0.000120321	down	yes
ENSSSCG00000040224	RSPH1	ENSSSCT00000050089;ENSSSCT00000065774;ENSSSCT00000047923	GO:0000794(condensed nuclear chromosome);GO:0001520(outer dense fiber);GO:0005737(cytoplasm);GO:0007286(spermatid development);GO:0031514(motile cilium);GO:0035082(axoneme assembly);GO:0036126(sperm flagellum);GO:0072687(meiotic spindle);GO:0072687(meiotic spindle)	NA	K19755	NA	radial spoke head component 1 [Source:NCBI gene;Acc:110256495]	protein_coding	1.14956	1.69517	0.87308	0.294145	0.167279	0.437031	4.13799	2.04893	2.09321e-06	0.000126469	up	yes
ENSSSCG00000000197	C1QL4	ENSSSCT00000000210	GO:0005515(protein binding);GO:0005615(extracellular space);GO:0042802(identical protein binding);GO:0045599(negative regulation of fat cell differentiation);GO:0048147(negative regulation of fibroblast proliferation);GO:0070373(negative regulation of ERK1 and ERK2 cascade)	NA	K23284	NA	complement C1q like 4 [Source:NCBI gene;Acc:100512604]	protein_coding	1.96685	2.44193	1.90196	0.717453	0.719535	0.709895	2.93949	1.55556	2.63453e-06	0.000155349	up	yes
ENSSSCG00000007133	ACSS1	ENSSSCT00000044534;ENSSSCT00000063197;ENSSSCT00000056062;ENSSSCT00000007805	GO:0000166(nucleotide binding);GO:0003824(catalytic activity);GO:0003987(acetate-CoA ligase activity);GO:0005524(ATP binding);GO:0005759(mitochondrial matrix);GO:0006085(acetyl-CoA biosynthetic process);GO:0016208(AMP binding);GO:0016874(ligase activity);GO:0019427(acetyl-CoA biosynthetic process from acetate);GO:0019427(acetyl-CoA biosynthetic process from acetate)	00010(Glycolysis / Gluconeogenesis);00620(Pyruvate metabolism);00630(Glyoxylate and dicarboxylate metabolism);00640(Propanoate metabolism);00640(Propanoate metabolism)	K01895	EC:6.2.1.1	acyl-CoA synthetase short chain family member 1 [Source:NCBI gene;Acc:100154828]	protein_coding	0.598157	0.862248	0.724225	0.28651	0.198036	0.146714	3.46075	1.79108	2.84818e-06	0.000164907	up	yes
ENSSSCG00000014233	ENSSSCG00000014233	ENSSSCT00000015551	NA	NA	NA	NA	zinc finger protein 474 [Source:NCBI gene;Acc:100525452]	protein_coding	1.64754	2.25783	1.8108	0.767155	0.497264	0.494954	3.24898	1.69999	2.9935e-06	0.000172372	up	yes
ENSSSCG00000007492	FAM210B	ENSSSCT00000008201;ENSSSCT00000045190	GO:0005741(mitochondrial outer membrane);GO:0031224(intrinsic component of membrane);GO:0045648(positive regulation of erythrocyte differentiation);GO:0071392(cellular response to estradiol stimulus);GO:0071392(cellular response to estradiol stimulus)	NA	NA	NA	family with sequence similarity 210 member B [Source:NCBI gene;Acc:100134989]	protein_coding	4.8811	9.0649	8.78419	3.70838	2.85074	3.82099	2.18978	1.13079	3.02202e-06	0.000173202	up	yes
ENSSSCG00000037527	CPLX1	ENSSSCT00000041025	GO:0005326(neurotransmitter transporter activity);GO:0006836(neurotransmitter transport);GO:0016079(synaptic vesicle exocytosis);GO:0019905(syntaxin binding);GO:0030073(insulin secretion);GO:0031201(SNARE complex);GO:0031630(regulation of synaptic vesicle fusion to presynaptic active zone membrane);GO:0044305(calyx of Held);GO:0098685(Schaffer collateral - CA1 synapse);GO:0098793(presynapse);GO:0…	04721(Synaptic vesicle cycle)	K15294	NA	complexin 1 [Source:NCBI gene;Acc:100624856]	protein_coding	0.18288	0.264108	0.290338	0.824436	0.74225	1.11433	0.275018	-1.8624	3.31202e-06	0.000188064	down	yes
ENSSSCG00000034054	ENSSSCG00000034054	ENSSSCT00000063996	GO:0003676(nucleic acid binding);GO:0003723(RNA binding);GO:0003729(mRNA binding);GO:0005634(nucleus);GO:0005737(cytoplasm);GO:0006406(mRNA export from nucleus)	03008(Ribosome biogenesis in eukaryotes);03013(RNA transport);03015(mRNA surveillance pathway);05164(Influenza A);05168(Herpes simplex virus 1 infection)	K14284	NA	nuclear RNA export factor 3-like [Source:NCBI gene;Acc:102164431]	protein_coding	0.710574	0.870154	1.50892	0.21181	0.06709	0.261215	5.72035	2.5161	3.53014e-06	0.000197704	up	yes
ENSSSCG00000037796	ENSSSCG00000037796	ENSSSCT00000064854	NA	NA	NA	NA		lincRNA	2.4351	1.90658	2.20611	0.637354	0.918869	0.729984	2.86404	1.51805	3.60435e-06	0.000200943	up	yes
ENSSSCG00000010111	DGCR2	ENSSSCT00000011072;ENSSSCT00000052634;ENSSSCT00000049904;ENSSSCT00000066137;ENSSSCT00000051521;ENSSSCT00000049127	GO:0005515(protein binding);GO:0016020(membrane);GO:0016021(integral component of membrane);GO:0050890(cognition);GO:0050890(cognition)	NA	NA	NA	DiGeorge syndrome critical region gene 2 [Source:NCBI gene;Acc:100157970]	protein_coding	5.69871	16.7649	6.385	22.201	26.0539	23.9547	0.399512	-1.32369	4.79922e-06	0.000259306	down	yes
ENSSSCG00000031708	ENSSSCG00000031708	ENSSSCT00000059583	NA	NA	NA	NA		lincRNA	3.20478	2.62516	3.79427	1.11046	0.787947	0.271877	4.43455	2.14879	5.46348e-06	0.000286366	up	yes
ENSSSCG00000018089	ENSSSCG00000018089	ENSSSCT00000019684	NA	NA	NA	NA		Mt_tRNA	180.669	236.795	153.725	84.4849	16.8342	37.9059	4.10263	2.03655	5.63265e-06	0.000291496	up	yes
ENSSSCG00000018068	ENSSSCG00000018068	ENSSSCT00000019663	NA	NA	NA	NA		Mt_tRNA	112.201	92.5311	83.9881	44.6883	23.944	30.1677	2.92227	1.54709	6.06911e-06	0.000310559	up	yes
ENSSSCG00000040615	MALRD1	ENSSSCT00000056436;ENSSSCT00000045347;ENSSSCT00000065848	GO:0005515(protein binding);GO:0005737(cytoplasm);GO:0005794(Golgi apparatus);GO:0016020(membrane);GO:0016021(integral component of membrane);GO:0042632(cholesterol homeostasis);GO:0070858(negative regulation of bile acid biosynthetic process);GO:0070858(negative regulation of bile acid biosynthetic process)	NA	NA	NA	MAM and LDL receptor class A domain containing 1 [Source:NCBI gene;Acc:100523136]	protein_coding	0.661184	0.389743	0.400424	0.0778229	0.18554	0.0569142	4.53154	2.18	6.5437e-06	0.000330282	up	yes
ENSSSCG00000033382	ENSSSCG00000033382	ENSSSCT00000051766	GO:0005515(protein binding);GO:0005576(extracellular region)	04657(IL-17 signaling pathway)	K21125	NA	mucin 5AC, oligomeric mucus/gel-forming [Source:NCBI gene;Acc:110259210]	protein_coding	0.229077	0.198028	0.457035	0.104339	0.028573	0.043948	4.9991	2.32167	7.2734e-06	0.000361167	up	yes
ENSSSCG00000032071	BMP10	ENSSSCT00000059562	GO:0005179(hormone activity);GO:0005576(extracellular region);GO:0005615(extracellular space);GO:0005737(cytoplasm);GO:0007507(heart development);GO:0007512(adult heart development);GO:0008083(growth factor activity);GO:0009986(cell surface);GO:0010469(regulation of signaling receptor activity);GO:0010596(negative regulation of endothelial cell migration);GO:0010613(positive regulation of cardiac…	04060(Cytokine-cytokine receptor interaction)	K22670	NA	bone morphogenetic protein 10 [Source:NCBI gene;Acc:100514573]	protein_coding	0.174002	0.157008	0.103733	0.034938	0.024546	0.032222	4.74062	2.24507	7.57521e-06	0.000370159	up	yes
ENSSSCG00000038732	AGAP2	ENSSSCT00000039628;ENSSSCT00000000486;ENSSSCT00000041217	GO:0003924(GTPase activity);GO:0005096(GTPase activator activity);GO:0005515(protein binding);GO:0005525(GTP binding);GO:0005634(nucleus);GO:0005730(nucleolus);GO:0005739(mitochondrion);GO:0033601(positive regulation of mammary gland epithelial cell proliferation);GO:0043066(negative regulation of apoptotic process);GO:0043547(positive regulation of GTPase activity);GO:0045944(positive regulation…	04068(FoxO signaling pathway);04144(Endocytosis);04144(Endocytosis)	K17848	NA	ArfGAP with GTPase domain, ankyrin repeat and PH domain 2 [Source:NCBI gene;Acc:100622675]	protein_coding	0.778183	0.567931	0.684811	0.287248	0.17447	0.233567	2.921	1.54646	8.10386e-06	0.000390292	up	yes
ENSSSCG00000037632	ENSSSCG00000037632	ENSSSCT00000066413	NA	NA	NA	NA		protein_coding	6.24172	8.76971	5.9429	2.4114	1.27101	3.61907	2.86987	1.52099	8.1145e-06	0.000390292	up	yes
ENSSSCG00000036575	USHBP1	ENSSSCT00000048906;ENSSSCT00000056339	GO:0030165(PDZ domain binding);GO:0030165(PDZ domain binding)	NA	K21881	NA	USH1 protein network component harmonin binding protein 1 [Source:NCBI gene;Acc:100620693]	protein_coding	0.956499	1.92307	1.35052	2.91661	3.55718	2.58052	0.46719	-1.09792	8.40172e-06	0.000402528	down	yes
ENSSSCG00000018067	ENSSSCG00000018067	ENSSSCT00000019662	NA	NA	NA	NA		Mt_tRNA	27.2142	33.5836	20.4194	9.61396	5.9886	6.83323	3.61999	1.85598	1.03982e-05	0.000480568	up	yes
ENSSSCG00000016402	AGXT	ENSSSCT00000017859	GO:0003824(catalytic activity);GO:0004760(serine-pyruvate transaminase activity);GO:0005102(signaling receptor binding);GO:0005777(peroxisome);GO:0005782(peroxisomal matrix);GO:0007219(Notch signaling pathway);GO:0008453(alanine-glyoxylate transaminase activity);GO:0008483(transaminase activity);GO:0009436(glyoxylate catabolic process);GO:0016597(amino acid binding);GO:0019265(glycine biosyntheti…	00250(Alanine, aspartate and glutamate metabolism);00260(Glycine, serine and threonine metabolism);00630(Glyoxylate and dicarboxylate metabolism);04146(Peroxisome)	K00830	2.6.1.45;2.6.1.51;EC:2.6.1.44	alanine--glyoxylate and serine--pyruvate aminotransferase [Source:NCBI gene;Acc:100517616]	protein_coding	5.74207	5.27455	5.58899	13.2979	8.32819	11.764	0.49732	-1.00775	1.14669e-05	0.000522831	down	yes
ENSSSCG00000015617	G0S2	ENSSSCT00000033526	GO:0005739(mitochondrion);GO:0016020(membrane);GO:0016021(integral component of membrane);GO:0097191(extrinsic apoptotic signaling pathway);GO:0120162(positive regulation of cold-induced thermogenesis);GO:2001238(positive regulation of extrinsic apoptotic signaling pathway)	NA	NA	NA	G0/G1 switch 2 [Source:NCBI gene;Acc:100624161]	protein_coding	30.0856	19.7948	22.3555	7.79596	12.664	9.29022	2.42808	1.27981	1.20678e-05	0.00054736	up	yes
ENSSSCG00000000040	ENSSSCG00000000040	ENSSSCT00000040807;ENSSSCT00000000042;ENSSSCT00000049671;ENSSSCT00000000043	GO:0000166(nucleotide binding);GO:0003713(transcription coactivator activity);GO:0003924(GTPase activity);GO:0005525(GTP binding);GO:0005634(nucleus);GO:0005940(septin ring);GO:0007343(egg activation);GO:0015630(microtubule cytoskeleton);GO:0031105(septin complex);GO:0031490(chromatin DNA binding);GO:0032947(protein-containing complex scaffold activity);GO:0033011(perinuclear theca);GO:0035038(fe…	05100(Bacterial invasion of epithelial cells);05100(Bacterial invasion of epithelial cells)	K16938	NA	septin 3 [Source:NCBI gene;Acc:100157034]	protein_coding	0.0913127	0.113237	0.153398	0.405814	0.313556	0.436325	0.309725	-1.69094	1.26026e-05	0.000564125	down	yes
ENSSSCG00000007650	STAG3	ENSSSCT00000008390	GO:0000785(chromatin);GO:0000794(condensed nuclear chromosome);GO:0000795(synaptonemal complex);GO:0000800(lateral element);GO:0000802(transverse filament);GO:0001673(male germ cell nucleus);GO:0003682(chromatin binding);GO:0005634(nucleus);GO:0007062(sister chromatid cohesion);GO:0007129(synapsis);GO:0008278(cohesin complex);GO:0030893(meiotic cohesin complex);GO:0034502(protein localization to …	04114(Oocyte meiosis)	K13055	NA	stromal antigen 3 [Source:NCBI gene;Acc:100515304]	protein_coding	0.019804	0.099852	0.039239	0.235228	0.321969	0.283719	0.188955	-2.40389	1.27577e-05	0.000567183	down	yes
ENSSSCG00000018088	ENSSSCG00000018088	ENSSSCT00000019683	NA	NA	NA	NA		Mt_tRNA	127.149	173.517	112.507	63.3691	14.1491	33.4039	3.72489	1.8972	1.27633e-05	0.000567183	up	yes
ENSSSCG00000032777	CXCL9	ENSSSCT00000058978	GO:0005125(cytokine activity);GO:0005576(extracellular region);GO:0005615(extracellular space);GO:0006935(chemotaxis);GO:0006952(defense response);GO:0006954(inflammatory response);GO:0006955(immune response);GO:0007189(adenylate cyclase-activating G protein-coupled receptor signaling pathway);GO:0008009(chemokine activity);GO:0009617(response to bacterium);GO:0009897(external side of plasma memb…	04060(Cytokine-cytokine receptor interaction);04062(Chemokine signaling pathway);04620(Toll-like receptor signaling pathway)	K05416	NA	C-X-C motif chemokine ligand 9 [Source:NCBI gene;Acc:100135681]	protein_coding	5.92767	4.46925	6.74759	8.63563	18.8671	9.97352	0.457477	-1.12823	1.29619e-05	0.000573928	down	yes
ENSSSCG00000040169	ENSSSCG00000040169	ENSSSCT00000043729;ENSSSCT00000040493	NA	NA	NA	NA		lincRNA	0.030831	0.01127	0.010452	0.348341	0.236526	0.023472	0.0863877	-3.53303	1.33136e-05	0.000585275	down	yes
ENSSSCG00000030277	ENDOV	ENSSSCT00000018665	GO:0003677(DNA binding);GO:0003727(single-stranded RNA binding);GO:0004519(endonuclease activity);GO:0005730(nucleolus);GO:0005737(cytoplasm);GO:0006281(DNA repair);GO:0016891(endoribonuclease activity, producing 5'-phosphomonoesters);GO:0090305(nucleic acid phosphodiester bond hydrolysis);GO:0090502(RNA phosphodiester bond hydrolysis, endonucleolytic)	NA	NA	NA	endonuclease V [Source:HGNC Symbol;Acc:HGNC:26640]	protein_coding	12.7291	12.4643	13.1203	7.63807	3.73	6.66121	2.12508	1.08752	1.50627e-05	0.000649115	up	yes
ENSSSCG00000001404	TNF	ENSSSCT00000001533	GO:0000122(negative regulation of transcription by RNA polymerase II);GO:0000165(MAPK cascade);GO:0000185(activation of MAPKKK activity);GO:0000187(activation of MAPK activity);GO:0001774(microglial cell activation);GO:0001819(positive regulation of cytokine production);GO:0001891(phagocytic cup);GO:0001932(regulation of protein phosphorylation);GO:0001934(positive regulation of protein phosphory…	01523(Antifolate resistance);04010(MAPK signaling pathway);04060(Cytokine-cytokine receptor interaction);04064(NF-kappa B signaling pathway);04071(Sphingolipid signaling pathway);04150(mTOR signaling pathway);04210(Apoptosis);04217(Necroptosis);04350(TGF-beta signaling pathway);04380(Osteoclast differentiation);04612(Antigen processing and presentation);04620(Toll-like receptor signaling pathway)…	K03156	NA	tumor necrosis factor [Source:NCBI gene;Acc:397086]	protein_coding	0.497941	0.326077	0.837268	1.44246	5.20036	1.43847	0.205572	-2.28228	1.51418e-05	0.000649115	down	yes
ENSSSCG00000023834	RSPH4A	ENSSSCT00000024566;ENSSSCT00000031991	GO:0003341(cilium movement);GO:0005634(nucleus);GO:0005654(nucleoplasm);GO:0005730(nucleolus);GO:0005930(axoneme);GO:0035082(axoneme assembly);GO:0035082(axoneme assembly)	NA	K19756	NA	radial spoke head component 4A [Source:NCBI gene;Acc:100524228]	protein_coding	2.14299	2.49395	1.50889	0.763111	0.727895	0.860164	2.61395	1.38623	1.58744e-05	0.00067604	up	yes
ENSSSCG00000007232	DUSP15	ENSSSCT00000007912	GO:0004725(protein tyrosine phosphatase activity);GO:0005829(cytosol);GO:0005886(plasma membrane);GO:0006470(protein dephosphorylation);GO:0007179(transforming growth factor beta receptor signaling pathway);GO:0008138(protein tyrosine/serine/threonine phosphatase activity);GO:0016311(dephosphorylation);GO:0016787(hydrolase activity);GO:0016791(phosphatase activity);GO:0035335(peptidyl-tyrosine de…	NA	K14165	3.1.3.48;EC:3.1.3.16	dual specificity protein phosphatase 15 [Source:NCBI gene;Acc:100525721]	protein_coding	2.56469	2.12281	2.94329	1.30094	1.14416	1.01548	2.20506	1.14082	2.28252e-05	0.000905992	up	yes
ENSSSCG00000038530	TMEM240	ENSSSCT00000060473	GO:0016020(membrane);GO:0016021(integral component of membrane);GO:0097060(synaptic membrane)	NA	NA	NA	transmembrane protein 240 [Source:NCBI gene;Acc:110261343]	protein_coding	3.85252	3.76621	3.62648	1.67903	1.6946	2.18222	2.02403	1.01723	2.30094e-05	0.000907472	up	yes
ENSSSCG00000013625	CCDC151	ENSSSCT00000014880	GO:0003341(cilium movement);GO:0005929(cilium);GO:0005930(axoneme);GO:0007368(determination of left/right symmetry);GO:0036158(outer dynein arm assembly);GO:0070286(axonemal dynein complex assembly)	NA	NA	NA	coiled-coil domain containing 151 [Source:NCBI gene;Acc:100516721]	protein_coding	2.22459	2.62008	1.53092	1.08946	0.957248	0.873952	2.18293	1.12626	2.30845e-05	0.000907472	up	yes
ENSSSCG00000008348	PLEK	ENSSSCT00000009142	GO:0002244(hematopoietic progenitor cell differentiation);GO:0002576(platelet degranulation);GO:0005080(protein kinase C binding);GO:0005737(cytoplasm);GO:0005886(plasma membrane);GO:0006904(vesicle docking involved in exocytosis);GO:0007229(integrin-mediated signaling pathway);GO:0010572(positive regulation of platelet activation);GO:0010920(negative regulation of inositol phosphate biosynthetic…	NA	K19993	NA	pleckstrin [Source:NCBI gene;Acc:100516257]	protein_coding	0.589772	0.302747	0.583921	0.05157	0.097384	0.186271	4.40433	2.13892	2.32759e-05	0.000912073	up	yes
ENSSSCG00000033635	ENSSSCG00000033635	ENSSSCT00000014811	GO:0000398(mRNA splicing, via spliceosome);GO:0003676(nucleic acid binding);GO:0003723(RNA binding);GO:0003729(mRNA binding);GO:0003730(mRNA 3'-UTR binding);GO:0005623(cell);GO:0006397(mRNA processing);GO:0006406(mRNA export from nucleus);GO:1990904(ribonucleoprotein complex)	NA	NA	NA		protein_coding	3.53742	3.11283	3.4464	1.15654	0.130785	0.724978	5.01747	2.32696	2.57346e-05	0.000997898	up	yes
ENSSSCG00000007868	TMC5	ENSSSCT00000057309;ENSSSCT00000039791;ENSSSCT00000008622;ENSSSCT00000064586;ENSSSCT00000047211;ENSSSCT00000044617;ENSSSCT00000048959;ENSSSCT00000041597;ENSSSCT00000041588;ENSSSCT00000040946	GO:0005216(ion channel activity);GO:0005887(integral component of plasma membrane);GO:0008381(mechanosensitive ion channel activity);GO:0016020(membrane);GO:0016021(integral component of membrane);GO:0034220(ion transmembrane transport);GO:0055085(transmembrane transport);GO:0055085(transmembrane transport)	NA	K21988	NA	transmembrane channel like 5 [Source:NCBI gene;Acc:100623809]	protein_coding	0.219033	0.188226	0.236429	0.0421135	0.0437339	0.0772101	3.94762	1.98098	2.89873e-05	0.00110413	up	yes
ENSSSCG00000005452	C9orf152	ENSSSCT00000005997	NA	NA	NA	NA	chromosome 1 C9orf152 homolog [Source:NCBI gene;Acc:100512390]	protein_coding	0.852743	0.555731	1.08966	0.318938	0.216683	0.182758	3.47746	1.79804	2.97476e-05	0.00112958	up	yes
ENSSSCG00000040510	KIF9	ENSSSCT00000059297	GO:0000166(nucleotide binding);GO:0002102(podosome);GO:0003774(motor activity);GO:0003777(microtubule motor activity);GO:0005524(ATP binding);GO:0005874(microtubule);GO:0007018(microtubule-based movement);GO:0008017(microtubule binding);GO:0022617(extracellular matrix disassembly);GO:0031982(vesicle);GO:0046983(protein dimerization activity);GO:0071801(regulation of podosome assembly);GO:1903008(…	NA	K10397	NA	kinesin family member 9 [Source:NCBI gene;Acc:110256228]	protein_coding	3.04813	3.2625	2.40298	1.06847	1.24135	1.36978	2.36809	1.24373	3.3521e-05	0.00125729	up	yes
ENSSSCG00000037065	EMP2	ENSSSCT00000053440;ENSSSCT00000064420	GO:0001765(membrane raft assembly);GO:0001913(T cell mediated cytotoxicity);GO:0001952(regulation of cell-matrix adhesion);GO:0001954(positive regulation of cell-matrix adhesion);GO:0003093(regulation of glomerular filtration);GO:0005178(integrin binding);GO:0005737(cytoplasm);GO:0005794(Golgi apparatus);GO:0005829(cytosol);GO:0005886(plasma membrane);GO:0007015(actin filament organization);GO:00…	NA	NA	NA	epithelial membrane protein 2 [Source:NCBI gene;Acc:100739825]	protein_coding	0.699375	1.22371	0.752956	0.320093	0.333315	0.301207	2.80326	1.48711	3.44989e-05	0.00129003	up	yes
ENSSSCG00000018083	ENSSSCG00000018083	ENSSSCT00000019678	NA	NA	NA	NA		Mt_tRNA	120.471	177.862	101.296	69.5038	22.8918	38.3238	3.05716	1.61219	3.52331e-05	0.00131348	up	yes
ENSSSCG00000036785	ENSSSCG00000036785	ENSSSCT00000059887	GO:0046856(phosphatidylinositol dephosphorylation);GO:0052866(phosphatidylinositol phosphate phosphatase activity)	00562(Inositol phosphate metabolism);04070(Phosphatidylinositol signaling system)	K18083	3.1.3.95;EC:3.1.3.64	myotubularin related protein 7 [Source:NCBI gene;Acc:100516469]	protein_coding	1.37463	1.41652	1.30116	2.64866	3.05796	2.84824	0.47836	-1.06383	3.659e-05	0.00135174	down	yes
ENSSSCG00000034731	ENSSSCG00000034731	ENSSSCT00000057760;ENSSSCT00000050770	GO:0030277(maintenance of gastrointestinal epithelium);GO:0030277(maintenance of gastrointestinal epithelium)	04915(Estrogen signaling pathway);04915(Estrogen signaling pathway)	K22456	NA	trefoil factor 1 [Source:NCBI gene;Acc:780401]	protein_coding	1.43567	0.949144	1.12924	0.413365	0.417042	0.154229	3.56889	1.83547	4.11843e-05	0.00147697	up	yes
ENSSSCG00000025787	TMEM72	ENSSSCT00000052872;ENSSSCT00000011396	GO:0016020(membrane);GO:0016021(integral component of membrane);GO:0016021(integral component of membrane)	NA	NA	NA	transmembrane protein 72 [Source:NCBI gene;Acc:100512136]	protein_coding	0.0690089	0.0667085	0.0521149	0.405268	0.121697	0.376284	0.207952	-2.26568	4.57193e-05	0.00161599	down	yes
ENSSSCG00000017277	PECAM1	ENSSSCT00000039415;ENSSSCT00000033315;ENSSSCT00000047597;ENSSSCT00000034511;ENSSSCT00000035177;ENSSSCT00000035158;ENSSSCT00000065844;ENSSSCT00000018809	GO:0001525(angiogenesis);GO:0001886(endothelial cell morphogenesis);GO:0005615(extracellular space);GO:0005737(cytoplasm);GO:0005886(plasma membrane);GO:0006909(phagocytosis);GO:0007155(cell adhesion);GO:0007156(homophilic cell adhesion via plasma membrane adhesion molecules);GO:0007159(leukocyte cell-cell adhesion);GO:0007266(Rho protein signal transduction);GO:0009897(external side of plasma me…	04514(Cell adhesion molecules (CAMs));04670(Leukocyte transendothelial migration);05144(Malaria);05418(Fluid shear stress and atherosclerosis);05418(Fluid shear stress and atherosclerosis)	K06471	NA	platelet and endothelial cell adhesion molecule 1 [Source:NCBI gene;Acc:396941]	protein_coding	0.794846	0.72832	0.972214	0.432493	0.269254	0.340689	2.39379	1.2593	4.65426e-05	0.00163098	up	yes
ENSSSCG00000040973	HYDIN	ENSSSCT00000042048	GO:0002064(epithelial cell development);GO:0003341(cilium movement);GO:0007275(multicellular organism development);GO:0007420(brain development);GO:0021591(ventricular system development);GO:0060438(trachea development);GO:1904158(axonemal central apparatus assembly);GO:1990718(axonemal central pair projection)	NA	K17570	NA	HYDIN, axonemal central pair apparatus protein [Source:NCBI gene;Acc:100513208]	protein_coding	0.0721	0.087515	0.067709	0.030999	0.013552	0.014163	3.87172	1.95297	5.72928e-05	0.0019252	up	yes
ENSSSCG00000003070	ZNF45	ENSSSCT00000060898;ENSSSCT00000003407	GO:0003676(nucleic acid binding);GO:0003700(DNA-binding transcription factor activity);GO:0005622(intracellular);GO:0005634(nucleus);GO:0005654(nucleoplasm);GO:0006355(regulation of transcription, DNA-templated);GO:0046872(metal ion binding);GO:0046872(metal ion binding)	05168(Herpes simplex virus 1 infection);05168(Herpes simplex virus 1 infection)	K09228	NA	zinc finger protein 45 [Source:NCBI gene;Acc:100524260]	protein_coding	1.87346	1.38118	1.48309	0.365225	0.658712	0.714985	2.72452	1.446	6.03295e-05	0.00201619	up	yes
ENSSSCG00000005982	WDYHV1	ENSSSCT00000006565	GO:0005634(nucleus);GO:0005829(cytosol);GO:0006464(cellular protein modification process);GO:0008418(protein-N-terminal asparagine amidohydrolase activity);GO:0016811(hydrolase activity, acting on carbon-nitrogen (but not peptide) bonds, in linear amides);GO:0070773(protein-N-terminal glutamine amidohydrolase activity)	NA	K21286	EC:3.5.1.122	WDYHV motif containing 1 [Source:NCBI gene;Acc:100158199]	protein_coding	2.27847	1.56549	2.85895	4.12922	6.62411	4.9277	0.427453	-1.22616	6.17073e-05	0.00204267	down	yes
ENSSSCG00000004755	DLL4	ENSSSCT00000062422;ENSSSCT00000005254;ENSSSCT00000057109	GO:0000122(negative regulation of transcription by RNA polymerase II);GO:0001525(angiogenesis);GO:0001569(branching involved in blood vessel morphogenesis);GO:0001974(blood vessel remodeling);GO:0003208(cardiac ventricle morphogenesis);GO:0003209(cardiac atrium morphogenesis);GO:0003222(ventricular trabecula myocardium morphogenesis);GO:0003344(pericardium morphogenesis);GO:0005112(Notch binding)…	01522(Endocrine resistance);04330(Notch signaling pathway);04658(Th1 and Th2 cell differentiation);05200(Pathways in cancer);05224(Breast cancer);05224(Breast cancer)	K06051	NA	delta like canonical Notch ligand 4 [Source:NCBI gene;Acc:100152163]	protein_coding	0.581401	0.767439	1.08057	1.81161	1.67331	1.59834	0.477923	-1.06515	6.7215e-05	0.00219253	down	yes
ENSSSCG00000032137	PCDHGA9	ENSSSCT00000044559;ENSSSCT00000055929	GO:0005509(calcium ion binding);GO:0005886(plasma membrane);GO:0007155(cell adhesion);GO:0007156(homophilic cell adhesion via plasma membrane adhesion molecules);GO:0016020(membrane);GO:0016021(integral component of membrane);GO:0016021(integral component of membrane)	NA	K16495	NA	protocadherin gamma-A9-like [Source:NCBI gene;Acc:110259670]	protein_coding	0.0586546	0.0103112	0.0867674	0.973745	0.0791992	0.398159	0.107321	-3.22	7.30598e-05	0.0023581	down	yes
ENSSSCG00000026699	ZNF180	ENSSSCT00000030226;ENSSSCT00000058395	GO:0003676(nucleic acid binding);GO:0005622(intracellular);GO:0005634(nucleus);GO:0006355(regulation of transcription, DNA-templated);GO:0046872(metal ion binding);GO:0046872(metal ion binding)	05168(Herpes simplex virus 1 infection);05168(Herpes simplex virus 1 infection)	K09228	NA	zinc finger protein 180 [Source:NCBI gene;Acc:100625792]	protein_coding	1.06544	0.692568	1.015	0.366875	0.168413	0.344218	3.15291	1.65668	7.57687e-05	0.00243273	up	yes
ENSSSCG00000032298	ABCC11	ENSSSCT00000062565	GO:0000166(nucleotide binding);GO:0005524(ATP binding);GO:0005887(integral component of plasma membrane);GO:0008514(organic anion transmembrane transporter activity);GO:0015216(purine nucleotide transmembrane transporter activity);GO:0015711(organic anion transport);GO:0015865(purine nucleotide transport);GO:0016020(membrane);GO:0016021(integral component of membrane);GO:0016887(ATPase activity);…	02010(ABC transporters)	K05671	NA	ATP binding cassette subfamily C member 11 [Source:NCBI gene;Acc:110260969]	protein_coding	0.268319	0.392505	0.437697	0.744577	1.08981	1.11811	0.372065	-1.42637	7.7046e-05	0.00246386	down	yes
ENSSSCG00000012649	SMARCA1	ENSSSCT00000013830;ENSSSCT00000033549;ENSSSCT00000032734	GO:0000166(nucleotide binding);GO:0000790(nuclear chromatin);GO:0003676(nucleic acid binding);GO:0003677(DNA binding);GO:0004386(helicase activity);GO:0005524(ATP binding);GO:0005634(nucleus);GO:0005654(nucleoplasm);GO:0006325(chromatin organization);GO:0006338(chromatin remodeling);GO:0007420(brain development);GO:0016589(NURF complex);GO:0016787(hydrolase activity);GO:0016818(hydrolase activity…	NA	K11727	EC:3.6.4.-	SWI/SNF related, matrix associated, actin dependent regulator of chromatin, subfamily a, member 1 [Source:NCBI gene;Acc:100188905]	protein_coding	1.589	1.70329	1.62893	0.955893	0.69008	0.695034	2.10218	1.07189	8.02267e-05	0.00254917	up	yes
ENSSSCG00000004109	ZC3H12D	ENSSSCT00000056550;ENSSSCT00000004544	GO:0000932(P-body);GO:0005654(nucleoplasm);GO:0036464(cytoplasmic ribonucleoprotein granule);GO:0046872(metal ion binding);GO:0046872(metal ion binding)	NA	K18668	EC:3.1.-.-	zinc finger CCCH-type containing 12D [Source:NCBI gene;Acc:100156984]	protein_coding	1.46043	1.79293	1.76751	0.955621	0.530615	0.767314	2.22798	1.15574	8.31275e-05	0.00259339	up	yes
ENSSSCG00000016010	CERKL	ENSSSCT00000054087;ENSSSCT00000017433	GO:0001750(photoreceptor outer segment);GO:0001917(photoreceptor inner segment);GO:0003951(NAD+ kinase activity);GO:0005634(nucleus);GO:0005737(cytoplasm);GO:0005829(cytosol);GO:0016301(kinase activity);GO:0016310(phosphorylation);GO:0030148(sphingolipid biosynthetic process);GO:0046625(sphingolipid binding);GO:0048471(perinuclear region of cytoplasm);GO:0048471(perinuclear region of cytoplasm)	NA	K19602	NA	ceramide kinase like [Source:NCBI gene;Acc:100521824]	protein_coding	0.271571	0.336687	0.321991	0.132177	0.0187523	0.0309684	5.11413	2.35449	9.22496e-05	0.00282155	up	yes
ENSSSCG00000007765	PRSS53	ENSSSCT00000064187;ENSSSCT00000008512	GO:0004252(serine-type endopeptidase activity);GO:0005737(cytoplasm);GO:0006508(proteolysis);GO:0008233(peptidase activity);GO:0008236(serine-type peptidase activity);GO:0016787(hydrolase activity);GO:0016787(hydrolase activity)	NA	NA	NA	serine protease 53 [Source:NCBI gene;Acc:100511557]	protein_coding	0.0001	0.025127	0.0001	1.12086	0.0001	1.0554	0.0116373	-6.4251	9.52368e-05	0.00289846	down	yes
ENSSSCG00000022345	ENSSSCG00000022345	ENSSSCT00000040421;ENSSSCT00000026691;ENSSSCT00000041083	GO:0005096(GTPase activator activity);GO:0007165(signal transduction);GO:0035556(intracellular signal transduction);GO:0043547(positive regulation of GTPase activity);GO:0046872(metal ion binding);GO:0051056(regulation of small GTPase mediated signal transduction);GO:0051056(regulation of small GTPase mediated signal transduction)	NA	K20630	NA	chimerin 1 [Source:NCBI gene;Acc:100513051]	protein_coding	0.632572	0.763306	0.488955	0.1463	0.214889	0.245539	3.10656	1.63532	0.000101812	0.00304568	up	yes
ENSSSCG00000032991	ENSSSCG00000032991	ENSSSCT00000003827;ENSSSCT00000050339;ENSSSCT00000065979	GO:0005737(cytoplasm);GO:0008284(positive regulation of cell population proliferation);GO:0043066(negative regulation of apoptotic process);GO:0045596(negative regulation of cell differentiation);GO:0045892(negative regulation of transcription, DNA-templated);GO:0045892(negative regulation of transcription, DNA-templated)	NA	NA	NA	melanoma antigen preferentially expressed in tumors-like [Source:NCBI gene;Acc:100624852]	protein_coding	0.626375	1.765	2.155	0.131108	0.252875	0.558024	4.82626	2.2709	0.000110173	0.00321733	up	yes
ENSSSCG00000013501	CREB3L3	ENSSSCT00000014747;ENSSSCT00000041770;ENSSSCT00000065612	GO:0000976(transcription regulatory region sequence-specific DNA binding);GO:0000977(RNA polymerase II regulatory region sequence-specific DNA binding);GO:0001228(DNA-binding transcription activator activity, RNA polymerase II-specific);GO:0003700(DNA-binding transcription factor activity);GO:0005634(nucleus);GO:0005783(endoplasmic reticulum);GO:0006355(regulation of transcription, DNA-templated)…	04022(cGMP-PKG signaling pathway);04024(cAMP signaling pathway);04151(PI3K-Akt signaling pathway);04152(AMPK signaling pathway);04211(Longevity regulating pathway);04261(Adrenergic signaling in cardiomyocytes);04668(TNF signaling pathway);04714(Thermogenesis);04725(Cholinergic synapse);04728(Dopaminergic synapse);04911(Insulin secretion);04915(Estrogen signaling pathway);04916(Melanogenesis);0491…	K09048	NA	cAMP responsive element binding protein 3 like 3 [Source:NCBI gene;Acc:100522979]	protein_coding	2.81546	2.8962	2.45449	1.11176	1.64662	0.602179	2.42999	1.28095	0.000119776	0.00346473	up	yes
ENSSSCG00000012832	ENSSSCG00000012832	ENSSSCT00000014027	GO:0005515(protein binding)	NA	NA	NA	matrix-remodeling-associated protein 5 [Source:NCBI gene;Acc:100519997]	protein_coding	0.041725	0.13605	0.114218	0.28938	0.418459	0.268974	0.298924	-1.74215	0.000122529	0.00352224	down	yes
ENSSSCG00000017720	CCL1	ENSSSCT00000019287	GO:0005125(cytokine activity);GO:0005576(extracellular region);GO:0005615(extracellular space);GO:0006935(chemotaxis);GO:0006955(immune response);GO:0008009(chemokine activity);GO:0010469(regulation of signaling receptor activity);GO:0060326(cell chemotaxis)	04060(Cytokine-cytokine receptor interaction);04062(Chemokine signaling pathway)	K05514	NA	C-C motif chemokine ligand 1 [Source:NCBI gene;Acc:100310829]	protein_coding	7.09018	5.06153	9.61177	11.9722	19.6326	15.2659	0.464331	-1.10677	0.000135793	0.00383757	down	yes
ENSSSCG00000004139	ADGRG6	ENSSSCT00000064165;ENSSSCT00000053391;ENSSSCT00000038356;ENSSSCT00000055583;ENSSSCT00000004574	GO:0004888(transmembrane signaling receptor activity);GO:0004930(G protein-coupled receptor activity);GO:0005886(plasma membrane);GO:0005887(integral component of plasma membrane);GO:0007005(mitochondrion organization);GO:0007166(cell surface receptor signaling pathway);GO:0007186(G protein-coupled receptor signaling pathway);GO:0007189(adenylate cyclase-activating G protein-coupled receptor sign…	NA	K08463	NA	adhesion G protein-coupled receptor G6 [Source:NCBI gene;Acc:100511292]	protein_coding	0.985684	0.737698	0.780226	0.3738	0.273978	0.409306	2.36841	1.24392	0.00014402	0.00401935	up	yes
ENSSSCG00000039034	DNALI1	ENSSSCT00000062605	GO:0005737(cytoplasm);GO:0005929(cilium);GO:0005930(axoneme);GO:0030175(filopodium);GO:0045504(dynein heavy chain binding);GO:0097729(9+2 motile cilium)	05016(Huntington disease)	K10410	NA	dynein axonemal light intermediate chain 1 [Source:NCBI gene;Acc:100623248]	protein_coding	3.62261	3.95553	1.9088	1.40486	1.63814	1.39347	2.1384	1.09653	0.000145394	0.00404367	up	yes
ENSSSCG00000018060	ENSSSCG00000018060	ENSSSCT00000019655	NA	NA	NA	NA		Mt_tRNA	12.9835	14.3704	18.7492	27.1356	54.7908	46.6788	0.358486	-1.48001	0.000160686	0.00437374	down	yes
ENSSSCG00000033849	CD37	ENSSSCT00000047486;ENSSSCT00000066023	GO:0001772(immunological synapse);GO:0016020(membrane);GO:0016021(integral component of membrane);GO:0016021(integral component of membrane)	04640(Hematopoietic cell lineage);04640(Hematopoietic cell lineage)	K06475	NA	CD37 molecule [Source:NCBI gene;Acc:100624694]	protein_coding	0.286707	0.129713	0.186447	0.0509133	0.021749	0.077435	4.01651	2.00594	0.000170335	0.00459156	up	yes
ENSSSCG00000013092	PGA5	ENSSSCT00000014312;ENSSSCT00000054629	GO:0004190(aspartic-type endopeptidase activity);GO:0005576(extracellular region);GO:0006508(proteolysis);GO:0007586(digestion);GO:0008233(peptidase activity);GO:0016787(hydrolase activity);GO:0030163(protein catabolic process);GO:0030163(protein catabolic process)	04974(Protein digestion and absorption);04974(Protein digestion and absorption)	K06002	EC:3.4.23.1	pepsinogen 5, group I (pepsinogen A) [Source:NCBI gene;Acc:396892]	protein_coding	0.373585	0.31529	0.167352	0.11642	0.0484537	0.0176056	4.69219	2.23026	0.000171595	0.00461538	up	yes
ENSSSCG00000013081	PPP1R32	ENSSSCT00000014299	GO:0019902(phosphatase binding)	NA	K17571	NA	protein phosphatase 1 regulatory subunit 32 [Source:NCBI gene;Acc:100521178]	protein_coding	1.3326	1.07976	0.705215	0.312522	0.0001	0.137449	6.92685	2.7922	0.000178388	0.00471537	up	yes
ENSSSCG00000005291	TLE1	ENSSSCT00000063331;ENSSSCT00000031821;ENSSSCT00000042411;ENSSSCT00000005828;ENSSSCT00000055532	GO:0003714(transcription corepressor activity);GO:0005515(protein binding);GO:0005634(nucleus);GO:0005654(nucleoplasm);GO:0005667(transcription factor complex);GO:0005829(cytosol);GO:0006355(regulation of transcription, DNA-templated);GO:0008134(transcription factor binding);GO:0010628(positive regulation of gene expression);GO:0042802(identical protein binding);GO:0043124(negative regulation of …	NA	NA	NA	transducin-like enhancer protein 1 [Source:NCBI gene;Acc:100524475]	protein_coding	1.65474	1.58579	1.31959	0.496575	0.825031	0.848339	2.10149	1.07142	0.000180756	0.00474726	up	yes
ENSSSCG00000013762	PODNL1	ENSSSCT00000015036	GO:0005515(protein binding);GO:0062023(collagen-containing extracellular matrix)	NA	NA	NA	podocan like 1 [Source:NCBI gene;Acc:100513269]	protein_coding	0.821043	1.20687	0.957127	0.43362	0.32204	0.210473	3.08968	1.62746	0.000189674	0.0049287	up	yes
ENSSSCG00000024357	DNAI2	ENSSSCT00000030835	GO:0003341(cilium movement);GO:0003777(microtubule motor activity);GO:0005515(protein binding);GO:0005858(axonemal dynein complex);GO:0005930(axoneme);GO:0007018(microtubule-based movement);GO:0007368(determination of left/right symmetry);GO:0008574(ATP-dependent microtubule motor activity, plus-end-directed);GO:0009897(external side of plasma membrane);GO:0030286(dynein complex);GO:0036126(sperm…	05016(Huntington disease)	K11143	NA	dynein axonemal intermediate chain 2 [Source:NCBI gene;Acc:100624095]	protein_coding	0.784169	0.928366	0.446832	0.330363	0.12335	0.060259	4.20133	2.07085	0.000220774	0.00565302	up	yes
ENSSSCG00000008284	ENSSSCG00000008284	ENSSSCT00000009073	GO:0016020(membrane);GO:0016021(integral component of membrane)	NA	NA	NA	retinol dehydrogenase 12-like [Source:NCBI gene;Acc:100513982]	protein_coding	0.275397	0.335432	0.234968	0.860609	0.706508	0.688486	0.374976	-1.41513	0.000255599	0.00639781	down	yes
ENSSSCG00000034794	ENSSSCG00000034794	ENSSSCT00000066059;ENSSSCT00000027827	GO:0005634(nucleus);GO:0006338(chromatin remodeling);GO:0016577(histone demethylation);GO:0032452(histone demethylase activity);GO:0032454(histone demethylase activity (H3-K9 specific));GO:0033169(histone H3-K9 demethylation);GO:0035097(histone methyltransferase complex);GO:0035097(histone methyltransferase complex)	NA	NA	NA	lysine-specific demethylase 4D-like [Source:NCBI gene;Acc:100627380]	protein_coding	0.85287	1.05272	0.93286	0.286156	0.0001	0.175936	6.14128	2.61854	0.000261399	0.00651638	up	yes
ENSSSCG00000014964	ENSSSCG00000014964	ENSSSCT00000016325	GO:0005634(nucleus);GO:0006338(chromatin remodeling);GO:0016577(histone demethylation);GO:0032452(histone demethylase activity);GO:0032454(histone demethylase activity (H3-K9 specific));GO:0033169(histone H3-K9 demethylation);GO:0035097(histone methyltransferase complex)	NA	K06709	EC:1.14.11.-	lysine-specific demethylase 4D [Source:NCBI gene;Acc:100514356]	protein_coding	1.53673	1.14483	0.913752	0.411252	0.416156	0.51366	2.68093	1.42273	0.00029088	0.00710686	up	yes
ENSSSCG00000026724	PLBD1	ENSSSCT00000000659;ENSSSCT00000042458;ENSSSCT00000042247;ENSSSCT00000032057;ENSSSCT00000049910;ENSSSCT00000032529	GO:0000166(nucleotide binding);GO:0001653(peptide receptor activity);GO:0004383(guanylate cyclase activity);GO:0004672(protein kinase activity);GO:0005524(ATP binding);GO:0005886(plasma membrane);GO:0006182(cGMP biosynthetic process);GO:0006468(protein phosphorylation);GO:0006629(lipid metabolic process);GO:0007165(signal transduction);GO:0007168(receptor guanylyl cyclase signaling pathway);GO:00…	00230(Purine metabolism);00230(Purine metabolism)	K12320	EC:4.6.1.2	phospholipase B domain containing 1 [Source:NCBI gene;Acc:100155493]	protein_coding	0.280116	0.427122	0.362676	0.116784	0.176673	0.114916	2.61995	1.38954	0.00030649	0.00737506	up	yes
ENSSSCG00000009457	DACH1	ENSSSCT00000010367	GO:0000122(negative regulation of transcription by RNA polymerase II);GO:0000977(RNA polymerase II regulatory region sequence-specific DNA binding);GO:0000978(RNA polymerase II proximal promoter sequence-specific DNA binding);GO:0000981(DNA-binding transcription factor activity, RNA polymerase II-specific);GO:0001227(DNA-binding transcription repressor activity, RNA polymerase II-specific);GO:000…	NA	NA	NA	dachshund family transcription factor 1 [Source:NCBI gene;Acc:100156238]	protein_coding	0.998782	1.36951	0.957316	0.588077	0.555872	0.435724	2.10525	1.07399	0.000306668	0.00737506	up	yes
ENSSSCG00000021569	MMP25	ENSSSCT00000032217	GO:0004222(metalloendopeptidase activity);GO:0005615(extracellular space);GO:0005886(plasma membrane);GO:0006508(proteolysis);GO:0006954(inflammatory response);GO:0008233(peptidase activity);GO:0008237(metallopeptidase activity);GO:0008270(zinc ion binding);GO:0016021(integral component of membrane);GO:0016787(hydrolase activity);GO:0030198(extracellular matrix organization);GO:0030574(collagen c…	04928(Parathyroid hormone synthesis, secretion and action)	K08003	EC:3.4.24.-	matrix metallopeptidase 25 [Source:NCBI gene;Acc:100626072]	protein_coding	0.831413	0.415811	0.377169	0.081253	0.13536	0.240687	3.55214	1.82869	0.000319177	0.00759896	up	yes
ENSSSCG00000032814	DNAH7	ENSSSCT00000043415	GO:0003341(cilium movement);GO:0003777(microtubule motor activity);GO:0005509(calcium ion binding);GO:0005524(ATP binding);GO:0005829(cytosol);GO:0005929(cilium);GO:0007018(microtubule-based movement);GO:0030286(dynein complex);GO:0036156(inner dynein arm);GO:0036159(inner dynein arm assembly)	05016(Huntington disease)	K10408	NA	dynein axonemal heavy chain 7 [Source:NCBI gene;Acc:100157866]	protein_coding	0.154519	0.169671	0.165726	0.070081	0.053504	0.065832	2.58644	1.37097	0.000338262	0.00790244	up	yes
ENSSSCG00000028612	PTPRS	ENSSSCT00000032503;ENSSSCT00000031816	GO:0004721(phosphoprotein phosphatase activity);GO:0004725(protein tyrosine phosphatase activity);GO:0005515(protein binding);GO:0005886(plasma membrane);GO:0006470(protein dephosphorylation);GO:0008201(heparin binding);GO:0010977(negative regulation of neuron projection development);GO:0016020(membrane);GO:0016021(integral component of membrane);GO:0016311(dephosphorylation);GO:0016787(hydrolase…	NA	K06778	EC:3.1.3.48	protein tyrosine phosphatase, receptor type S [Source:NCBI gene;Acc:106509452]	protein_coding	0.637653	0.339708	0.34516	0.869519	1.07835	1.19447	0.420871	-1.24855	0.000347856	0.00806513	down	yes
ENSSSCG00000031703	ENSSSCG00000031703	ENSSSCT00000050017;ENSSSCT00000062180	NA	NA	K22154	NA	dishevelled binding antagonist of beta catenin 2 [Source:NCBI gene;Acc:100512933]	protein_coding	0.42862	0.687096	0.579769	1.38471	1.23319	1.38857	0.423187	-1.24063	0.000389892	0.00880668	down	yes
ENSSSCG00000035668	C9orf135	ENSSSCT00000039324	GO:0005737(cytoplasm);GO:0005886(plasma membrane)	NA	NA	NA	chromosome 1 C9orf135 homolog [Source:NCBI gene;Acc:100514445]	protein_coding	0.423259	0.471681	0.512074	0.249811	0.10508	0.099706	3.09508	1.62998	0.000393981	0.00885875	up	yes
ENSSSCG00000015512	PAPPA2	ENSSSCT00000016899	GO:0005515(protein binding);GO:0006508(proteolysis);GO:0008237(metallopeptidase activity);GO:0008270(zinc ion binding);GO:0060349(bone morphogenesis)	NA	K08647	EC:3.4.24.-	pappalysin 2 [Source:NCBI gene;Acc:100521390]	protein_coding	0.184094	0.123501	0.190703	0.029463	0.038044	0.07733	3.44041	1.78258	0.000399171	0.00893401	up	yes
ENSSSCG00000010538	NKX2-3	ENSSSCT00000011528	GO:0000978(RNA polymerase II proximal promoter sequence-specific DNA binding);GO:0001776(leukocyte homeostasis);GO:0002317(plasma cell differentiation);GO:0003677(DNA binding);GO:0003700(DNA-binding transcription factor activity);GO:0005634(nucleus);GO:0006355(regulation of transcription, DNA-templated);GO:0006641(triglyceride metabolic process);GO:0006955(immune response);GO:0009791(post-embryon…	NA	K09343	NA	NK2 homeobox 3 [Source:NCBI gene;Acc:100152347]	protein_coding	0.75961	1.01183	0.781332	0.330205	0.306271	0.402885	2.4561	1.29637	0.000423626	0.00937865	up	yes
ENSSSCG00000006987	SLC7A2	ENSSSCT00000046861;ENSSSCT00000054102;ENSSSCT00000053329;ENSSSCT00000025576;ENSSSCT00000007652	GO:0000064(L-ornithine transmembrane transporter activity);GO:0002537(nitric oxide production involved in inflammatory response);GO:0005886(plasma membrane);GO:0006809(nitric oxide biosynthetic process);GO:0006865(amino acid transport);GO:0015181(arginine transmembrane transporter activity);GO:0015189(L-lysine transmembrane transporter activity);GO:0016020(membrane);GO:0016021(integral component …	NA	K13864	NA	solute carrier family 7 member 2 [Source:NCBI gene;Acc:100037298]	protein_coding	0.824147	0.968934	1.58223	0.539606	0.613439	0.486571	2.0586	1.04166	0.000429785	0.00949785	up	yes
ENSSSCG00000007978	ENSSSCG00000007978	ENSSSCT00000034348;ENSSSCT00000008741;ENSSSCT00000034581	GO:0004601(peroxidase activity);GO:0005344(oxygen carrier activity);GO:0005506(iron ion binding);GO:0005515(protein binding);GO:0005833(hemoglobin complex);GO:0015671(oxygen transport);GO:0019825(oxygen binding);GO:0020037(heme binding);GO:0031720(haptoglobin binding);GO:0031838(haptoglobin-hemoglobin complex);GO:0042744(hydrogen peroxide catabolic process);GO:0043177(organic acid binding);GO:004…	05143(African trypanosomiasis);05144(Malaria);05144(Malaria)	K13822	NA	hemoglobin subunit alpha [Source:NCBI gene;Acc:110259958]	protein_coding	3.12676	3.2409	3.52371	1.79589	1.35664	1.35071	2.1965	1.13521	0.000442082	0.00971709	up	yes
ENSSSCG00000040554	ENSSSCG00000040554	ENSSSCT00000040031	NA	NA	NA	NA		protein_coding	0.785578	1.65624	0.747126	0.49332	0.188177	0.089954	4.1337	2.04743	0.000465978	0.0101514	up	yes
ENSSSCG00000017763	SLC13A2	ENSSSCT00000019335	GO:0005215(transporter activity);GO:0006814(sodium ion transport);GO:0016020(membrane);GO:0016021(integral component of membrane);GO:0055085(transmembrane transport)	NA	K14445	NA	solute carrier family 13 member 2 [Source:NCBI gene;Acc:100512737]	protein_coding	0.342528	0.222036	0.104984	0.804103	0.466626	0.965266	0.299441	-1.73966	0.000470976	0.0102363	down	yes
ENSSSCG00000011368	P4HTM	ENSSSCT00000012446	GO:0004656(procollagen-proline 4-dioxygenase activity);GO:0005506(iron ion binding);GO:0005509(calcium ion binding);GO:0005783(endoplasmic reticulum);GO:0016020(membrane);GO:0016021(integral component of membrane);GO:0016491(oxidoreductase activity);GO:0016705(oxidoreductase activity, acting on paired donors, with incorporation or reduction of molecular oxygen);GO:0016706(2-oxoglutarate-dependent…	NA	K06711	EC:1.14.11.-	prolyl 4-hydroxylase, transmembrane [Source:NCBI gene;Acc:110255176]	protein_coding	0.841659	0.512661	2.31799	5.45579	2.28351	4.82267	0.292335	-1.7743	0.000520882	0.0110149	down	yes
ENSSSCG00000003081	CEACAM16	ENSSSCT00000034675;ENSSSCT00000003419	GO:0005615(extracellular space);GO:0007605(sensory perception of sound);GO:0032426(stereocilium tip);GO:0042802(identical protein binding);GO:0042802(identical protein binding)	NA	NA	NA	carcinoembryonic antigen related cell adhesion molecule 16 [Source:HGNC Symbol;Acc:HGNC:31948]	protein_coding	1.29533	1.37799	0.971077	2.87325	2.12092	3.33925	0.437323	-1.19323	0.000525439	0.0110921	down	yes
ENSSSCG00000040401	EEF1A2	ENSSSCT00000041619;ENSSSCT00000016295	GO:0000166(nucleotide binding);GO:0003746(translation elongation factor activity);GO:0003924(GTPase activity);GO:0005525(GTP binding);GO:0005737(cytoplasm);GO:0005853(eukaryotic translation elongation factor 1 complex);GO:0006414(translational elongation);GO:0019901(protein kinase binding);GO:0043065(positive regulation of apoptotic process);GO:0045202(synapse);GO:0090218(positive regulation of l…	03013(RNA transport);05134(Legionellosis);05134(Legionellosis)	K03231	NA	eukaryotic translation elongation factor 1 alpha 2 [Source:NCBI gene;Acc:110257403]	protein_coding	1.36069	1.37677	1.54674	0.859294	0.589363	0.610854	2.08021	1.05673	0.000592978	0.0121563	up	yes
ENSSSCG00000010650	AFAP1L2	ENSSSCT00000011649;ENSSSCT00000051870	GO:0005737(cytoplasm);GO:0005829(cytosol);GO:0005886(plasma membrane);GO:0006954(inflammatory response);GO:0007346(regulation of mitotic cell cycle);GO:0009966(regulation of signal transduction);GO:0009967(positive regulation of signal transduction);GO:0017124(SH3 domain binding);GO:0030296(protein tyrosine kinase activator activity);GO:0032675(regulation of interleukin-6 production);GO:0032757(p…	NA	NA	NA	actin filament associated protein 1 like 2 [Source:NCBI gene;Acc:100157959]	protein_coding	0.534151	0.88485	0.633055	0.224601	0.323331	0.173014	2.84634	1.50911	0.000593988	0.0121563	up	yes
ENSSSCG00000018077	ENSSSCG00000018077	ENSSSCT00000019672	NA	NA	NA	NA		Mt_tRNA	77.7575	91.2739	65.8708	44.2376	20.8444	33.7451	2.3769	1.24908	0.000595642	0.0121563	up	yes
ENSSSCG00000022089	ADGRF4	ENSSSCT00000041485;ENSSSCT00000023995;ENSSSCT00000061891	GO:0004888(transmembrane signaling receptor activity);GO:0004930(G protein-coupled receptor activity);GO:0007166(cell surface receptor signaling pathway);GO:0007186(G protein-coupled receptor signaling pathway);GO:0016020(membrane);GO:0016021(integral component of membrane);GO:0016021(integral component of membrane)	NA	K08457	NA	adhesion G protein-coupled receptor F4 [Source:NCBI gene;Acc:100620961]	protein_coding	1.99393	1.15732	2.03093	0.970975	0.718931	0.663562	2.20193	1.13877	0.000596749	0.012158	up	yes
ENSSSCG00000023329	APC2	ENSSSCT00000040123;ENSSSCT00000022673	GO:0000226(microtubule cytoskeleton organization);GO:0001708(cell fate specification);GO:0005515(protein binding);GO:0005737(cytoplasm);GO:0005794(Golgi apparatus);GO:0005829(cytosol);GO:0005881(cytoplasmic microtubule);GO:0005884(actin filament);GO:0007026(negative regulation of microtubule depolymerization);GO:0007389(pattern specification process);GO:0008013(beta-catenin binding);GO:0008017(mi…	04310(Wnt signaling pathway);04390(Hippo signaling pathway);04550(Signaling pathways regulating pluripotency of stem cells);04810(Regulation of actin cytoskeleton);04934(Cushing syndrome);05165(Human papillomavirus infection);05200(Pathways in cancer);05206(MicroRNAs in cancer);05210(Colorectal cancer);05213(Endometrial cancer);05217(Basal cell carcinoma);05224(Breast cancer);05225(Hepatocellular…	K02085	NA	APC2, WNT signaling pathway regulator [Source:NCBI gene;Acc:100579172]	protein_coding	0.15065	0.0813542	0.123703	0.0333856	0.0556547	0.0189615	3.29353	1.71963	0.000660712	0.0131127	up	yes
ENSSSCG00000016816	ADAMTS12	ENSSSCT00000024262;ENSSSCT00000051216;ENSSSCT00000018309	GO:0004222(metalloendopeptidase activity);GO:0006508(proteolysis);GO:0007160(cell-matrix adhesion);GO:0008233(peptidase activity);GO:0008237(metallopeptidase activity);GO:0016477(cell migration);GO:0030167(proteoglycan catabolic process);GO:0032331(negative regulation of chondrocyte differentiation);GO:0050727(regulation of inflammatory response);GO:0051603(proteolysis involved in cellular protei…	NA	K08626	EC:3.4.24.-	ADAM metallopeptidase with thrombospondin type 1 motif 12 [Source:NCBI gene;Acc:100511353]	protein_coding	0.388715	0.55598	0.423694	0.121573	0.22936	0.212666	2.42795	1.27974	0.000667453	0.0131496	up	yes
ENSSSCG00000030680	TCF7	ENSSSCT00000023234;ENSSSCT00000048739	GO:0000978(RNA polymerase II proximal promoter sequence-specific DNA binding);GO:0003677(DNA binding);GO:0003700(DNA-binding transcription factor activity);GO:0005634(nucleus);GO:0005654(nucleoplasm);GO:0005667(transcription factor complex);GO:0006355(regulation of transcription, DNA-templated);GO:0006357(regulation of transcription by RNA polymerase II);GO:0008013(beta-catenin binding);GO:001605…	04310(Wnt signaling pathway);04390(Hippo signaling pathway);04520(Adherens junction);04916(Melanogenesis);04934(Cushing syndrome);05165(Human papillomavirus infection);05200(Pathways in cancer);05210(Colorectal cancer);05213(Endometrial cancer);05215(Prostate cancer);05216(Thyroid cancer);05217(Basal cell carcinoma);05221(Acute myeloid leukemia);05224(Breast cancer);05225(Hepatocellular carcinoma…	K02620	NA	transcription factor 7 (T-cell specific, HMG-box) [Source:NCBI gene;Acc:100512951]	protein_coding	0.923831	0.999586	0.813406	0.573157	0.362303	0.337439	2.15007	1.10438	0.000670715	0.0131832	up	yes
ENSSSCG00000013909	CRLF1	ENSSSCT00000047258;ENSSSCT00000015195	GO:0001657(ureteric bud development);GO:0004896(cytokine receptor activity);GO:0005125(cytokine activity);GO:0005127(ciliary neurotrophic factor receptor binding);GO:0005515(protein binding);GO:0008284(positive regulation of cell population proliferation);GO:0009897(external side of plasma membrane);GO:0010469(regulation of signaling receptor activity);GO:0019221(cytokine-mediated signaling pathw…	NA	NA	NA	cytokine receptor like factor 1 [Source:NCBI gene;Acc:100738750]	protein_coding	0.805087	1.06133	1.20127	0.419706	0.383058	0.324844	2.72053	1.44389	0.000697626	0.01356	up	yes
ENSSSCG00000001999	ENSSSCG00000001999	ENSSSCT00000002237	GO:0016020(membrane);GO:0016021(integral component of membrane);GO:0072657(protein localization to membrane)	NA	K17085	NA	transmembrane 9 superfamily member 1 [Source:NCBI gene;Acc:100520918]	protein_coding	1.40236	0.173979	0.86295	0.157936	0.274874	0.187264	3.93386	1.97595	0.000717736	0.0138846	up	yes
ENSSSCG00000010337	MAT1A	ENSSSCT00000011316	GO:0000166(nucleotide binding);GO:0004478(methionine adenosyltransferase activity);GO:0005524(ATP binding);GO:0005829(cytosol);GO:0006556(S-adenosylmethionine biosynthetic process);GO:0006730(one-carbon metabolic process);GO:0009087(methionine catabolic process);GO:0016740(transferase activity);GO:0042802(identical protein binding);GO:0046872(metal ion binding);GO:0051289(protein homotetramerizat…	00270(Cysteine and methionine metabolism)	K00789	EC:2.5.1.6	methionine adenosyltransferase 1A [Source:NCBI gene;Acc:100156922]	protein_coding	2.3611	2.25978	2.90941	1.09934	0.958328	1.22916	2.29106	1.19601	0.000720319	0.0138911	up	yes
ENSSSCG00000016855	FYB1	ENSSSCT00000035208;ENSSSCT00000053381;ENSSSCT00000034777;ENSSSCT00000018355;ENSSSCT00000051040	GO:0005515(protein binding);GO:0005886(plasma membrane);GO:0006955(immune response);GO:0007229(integrin-mediated signaling pathway);GO:0008289(lipid binding);GO:0015629(actin cytoskeleton);GO:0050852(T cell receptor signaling pathway);GO:0072659(protein localization to plasma membrane);GO:0072659(protein localization to plasma membrane)	NA	NA	NA	FYN binding protein 1 [Source:HGNC Symbol;Acc:HGNC:4036]	protein_coding	0.38522	0.209857	0.325015	0.0778121	0.152589	0.060951	3.158	1.65901	0.000724272	0.0139454	up	yes
ENSSSCG00000008997	FGB	ENSSSCT00000009854;ENSSSCT00000030664	GO:0005102(signaling receptor binding);GO:0005198(structural molecule activity);GO:0005577(fibrinogen complex);GO:0005615(extracellular space);GO:0005783(endoplasmic reticulum);GO:0005938(cell cortex);GO:0007160(cell-matrix adhesion);GO:0007596(blood coagulation);GO:0009897(external side of plasma membrane);GO:0009986(cell surface);GO:0030168(platelet activation);GO:0031091(platelet alpha granule…	04610(Complement and coagulation cascades);04611(Platelet activation);04611(Platelet activation)	K03904	NA	fibrinogen beta chain [Source:NCBI gene;Acc:100514354]	protein_coding	0.519943	0.467574	0.73813	0.214887	0.269506	0.230824	2.41276	1.27068	0.00078124	0.0146962	up	yes
ENSSSCG00000033509	SAMD11	ENSSSCT00000063983;ENSSSCT00000043807	GO:0005515(protein binding);GO:0005515(protein binding)	NA	NA	NA	sterile alpha motif domain containing 11 [Source:NCBI gene;Acc:102163932]	protein_coding	0.279418	0.427764	0.342571	1.08762	0.388104	1.46146	0.357401	-1.48439	0.000787845	0.0147526	down	yes
ENSSSCG00000026597	SLC38A4	ENSSSCT00000044315;ENSSSCT00000057312;ENSSSCT00000029189;ENSSSCT00000059995	GO:0003333(amino acid transmembrane transport);GO:0005887(integral component of plasma membrane);GO:0015171(amino acid transmembrane transporter activity);GO:0016020(membrane);GO:0016021(integral component of membrane);GO:0016021(integral component of membrane)	NA	K14991	NA	solute carrier family 38 member 4 [Source:NCBI gene;Acc:100286742]	protein_coding	0.306517	0.195384	0.385909	0.0109843	0.0933719	0.10482	4.24432	2.08553	0.000864556	0.015803	up	yes
ENSSSCG00000017585	SAMD14	ENSSSCT00000019144;ENSSSCT00000035061	GO:0005515(protein binding);GO:0005737(cytoplasm);GO:0007015(actin filament organization);GO:0014069(postsynaptic density);GO:0015629(actin cytoskeleton);GO:0019722(calcium-mediated signaling);GO:0030425(dendrite);GO:0031175(neuron projection development);GO:0051015(actin filament binding);GO:0051015(actin filament binding)	NA	NA	NA	sterile alpha motif domain containing 14 [Source:NCBI gene;Acc:102159512]	protein_coding	0.081929	0.105925	0.188929	0.684799	0.41234	0.170515	0.297229	-1.75036	0.000873631	0.0159214	down	yes
ENSSSCG00000033348	ISL2	ENSSSCT00000049281	GO:0003677(DNA binding);GO:0005634(nucleus);GO:0006355(regulation of transcription, DNA-templated);GO:0021520(spinal cord motor neuron cell fate specification);GO:0021524(visceral motor neuron differentiation);GO:0031290(retinal ganglion cell axon guidance);GO:0043565(sequence-specific DNA binding);GO:0045665(negative regulation of neuron differentiation);GO:0046872(metal ion binding);GO:0048663(…	NA	K18492	NA	ISL LIM homeobox 2 [Source:NCBI gene;Acc:110261563]	protein_coding	0.916094	0.636301	1.30777	0.116453	0.31359	0.440445	3.28571	1.7162	0.000887633	0.0161048	up	yes
ENSSSCG00000018070	ENSSSCG00000018070	ENSSSCT00000019665	NA	NA	NA	NA		Mt_tRNA	44.0304	65.7085	55.3849	25.1739	15.1466	29.2082	2.3749	1.24787	0.000961023	0.0171338	up	yes
ENSSSCG00000007673	EPO	ENSSSCT00000008413	GO:0000122(negative regulation of transcription by RNA polymerase II);GO:0001666(response to hypoxia);GO:0005125(cytokine activity);GO:0005128(erythropoietin receptor binding);GO:0005179(hormone activity);GO:0005576(extracellular region);GO:0005615(extracellular space);GO:0006357(regulation of transcription by RNA polymerase II);GO:0006915(apoptotic process);GO:0007566(embryo implantation);GO:000…	04060(Cytokine-cytokine receptor interaction);04066(HIF-1 signaling pathway);04151(PI3K-Akt signaling pathway);04630(Jak-STAT signaling pathway);04640(Hematopoietic cell lineage);05200(Pathways in cancer)	K05437	NA	erythropoietin [Source:NCBI gene;Acc:397249]	protein_coding	0.303741	0.264217	0.609449	1.40417	1.02083	0.950032	0.348859	-1.51928	0.000961112	0.0171338	down	yes
ENSSSCG00000036566	LY6G6C	ENSSSCT00000058809	GO:0009617(response to bacterium);GO:0009897(external side of plasma membrane);GO:0032991(protein-containing complex);GO:0042802(identical protein binding);GO:0051260(protein homooligomerization)	NA	K06846	NA	lymphocyte antigen 6 family member G6C [Source:NCBI gene;Acc:110261495]	protein_coding	1.6233	1.49303	1.52816	0.718059	0.550355	0.822614	2.22115	1.15131	0.00101977	0.0178423	up	yes
ENSSSCG00000026025	HMGCL	ENSSSCT00000049113;ENSSSCT00000062253;ENSSSCT00000043447;ENSSSCT00000047993;ENSSSCT00000027923	GO:0000287(magnesium ion binding);GO:0003824(catalytic activity);GO:0004419(hydroxymethylglutaryl-CoA lyase activity);GO:0005102(signaling receptor binding);GO:0005739(mitochondrion);GO:0005777(peroxisome);GO:0006552(leucine catabolic process);GO:0006629(lipid metabolic process);GO:0007005(mitochondrion organization);GO:0030145(manganese ion binding);GO:0042803(protein homodimerization activity);…	00072(Synthesis and degradation of ketone bodies);00280(Valine, leucine and isoleucine degradation);00650(Butanoate metabolism);04146(Peroxisome);04146(Peroxisome)	K01640	EC:4.1.3.4	3-hydroxy-3-methylglutaryl-CoA lyase [Source:NCBI gene;Acc:100621218]	protein_coding	1.02956	2.55792	2.51191	3.13573	3.90612	6.06462	0.465373	-1.10354	0.00112188	0.0189755	down	yes
ENSSSCG00000009380	NEK5	ENSSSCT00000010277	GO:0004672(protein kinase activity);GO:0005524(ATP binding);GO:0006468(protein phosphorylation)	NA	K08857	EC:2.7.11.1	NIMA related kinase 5 [Source:NCBI gene;Acc:100156672]	protein_coding	2.04009	2.65597	2.16739	1.34387	0.638446	1.04613	2.26633	1.18036	0.00112489	0.0189778	up	yes
ENSSSCG00000033691	RAB26	ENSSSCT00000060341;ENSSSCT00000045321	GO:0000139(Golgi membrane);GO:0003924(GTPase activity);GO:0005525(GTP binding);GO:0019002(GMP binding);GO:0030667(secretory granule membrane);GO:0035272(exocrine system development);GO:0043001(Golgi to plasma membrane protein transport);GO:0045055(regulated exocytosis);GO:0098993(anchored component of synaptic vesicle membrane);GO:0099575(regulation of protein catabolic process at presynapse, mod…	NA	K07913	NA	RAB26, member RAS oncogene family [Source:NCBI gene;Acc:100516791]	protein_coding	0.686441	0.868086	7.54519	0.817124	0.610982	0.578009	4.53599	2.18142	0.00114752	0.0192799	up	yes
ENSSSCG00000003278	ENSSSCG00000003278	ENSSSCT00000031685;ENSSSCT00000003641	GO:0016020(membrane);GO:0016021(integral component of membrane);GO:0016021(integral component of membrane)	NA	NA	NA	leukocyte immunoglobulin-like receptor subfamily B member 3-like [Source:NCBI gene;Acc:100511639]	protein_coding	0.461745	0.510337	0.380864	0.760876	1.08886	1.32476	0.426192	-1.23042	0.00120638	0.0199949	down	yes
ENSSSCG00000005529	MORN5	ENSSSCT00000044809;ENSSSCT00000006080	NA	NA	NA	NA	MORN repeat containing 5 [Source:NCBI gene;Acc:100514270]	protein_coding	3.13306	3.30363	1.92875	1.25022	1.46769	1.43256	2.01554	1.01117	0.00122072	0.0201238	up	yes
ENSSSCG00000009798	B3GNT4	ENSSSCT00000030522	GO:0000139(Golgi membrane);GO:0005783(endoplasmic reticulum);GO:0005794(Golgi apparatus);GO:0006486(protein glycosylation);GO:0008376(acetylgalactosaminyltransferase activity);GO:0008378(galactosyltransferase activity);GO:0008532(N-acetyllactosaminide beta-1,3-N-acetylglucosaminyltransferase activity);GO:0016020(membrane);GO:0016021(integral component of membrane);GO:0016740(transferase activity)…	00601(Glycosphingolipid biosynthesis - lacto and neolacto series)	K07971	EC:2.4.1.149	UDP-GlcNAc:betaGal beta-1,3-N-acetylglucosaminyltransferase 4 [Source:NCBI gene;Acc:100736645]	protein_coding	2.03904	1.74424	1.38885	0.862634	0.727403	0.446625	2.53951	1.34455	0.00123076	0.020235	up	yes
ENSSSCG00000001209	ZSCAN12	ENSSSCT00000001307	GO:0003676(nucleic acid binding);GO:0003700(DNA-binding transcription factor activity);GO:0005634(nucleus);GO:0006355(regulation of transcription, DNA-templated);GO:0046872(metal ion binding)	NA	K09230	NA	zinc finger and SCAN domain containing 12 [Source:NCBI gene;Acc:100152126]	protein_coding	0.645166	0.164164	0.541402	0.151835	0.067996	0.17208	3.44653	1.78514	0.00148928	0.0236607	up	yes
ENSSSCG00000038805	ENSSSCG00000038805	ENSSSCT00000047020	GO:0005515(protein binding)	NA	K10101	NA	F-box protein 17 [Source:NCBI gene;Acc:100519028]	protein_coding	3.29383	3.49699	1.17305	1.35227	1.02054	1.08456	2.30345	1.2038	0.00160782	0.0250252	up	yes
ENSSSCG00000001405	LTB	ENSSSCT00000001535;ENSSSCT00000066251;ENSSSCT00000062150	GO:0005125(cytokine activity);GO:0005164(tumor necrosis factor receptor binding);GO:0005515(protein binding);GO:0005615(extracellular space);GO:0006955(immune response);GO:0010467(gene expression);GO:0010469(regulation of signaling receptor activity);GO:0016020(membrane);GO:0016021(integral component of membrane);GO:0043588(skin development);GO:0045084(positive regulation of interleukin-12 biosyn…	04060(Cytokine-cytokine receptor interaction);04064(NF-kappa B signaling pathway);05323(Rheumatoid arthritis);05323(Rheumatoid arthritis)	K03157	NA	lymphotoxin beta [Source:NCBI gene;Acc:100155581]	protein_coding	1.00628	0.317306	0.452552	1.46855	1.61878	1.46915	0.389804	-1.35918	0.00161755	0.0251448	down	yes
ENSSSCG00000018066	ENSSSCG00000018066	ENSSSCT00000019661	NA	NA	NA	NA		Mt_tRNA	19.2365	11.5263	15.3992	6.99952	4.15597	5.82223	2.71898	1.44306	0.00167683	0.0258695	up	yes
ENSSSCG00000015839	NRG1	ENSSSCT00000046013;ENSSSCT00000065160;ENSSSCT00000026396;ENSSSCT00000017247;ENSSSCT00000052296;ENSSSCT00000059528;ENSSSCT00000058320	GO:0000165(MAPK cascade);GO:0000187(activation of MAPK activity);GO:0000902(cell morphogenesis);GO:0003161(cardiac conduction system development);GO:0003222(ventricular trabecula myocardium morphogenesis);GO:0003712(transcription coregulator activity);GO:0005102(signaling receptor binding);GO:0005176(ErbB-2 class receptor binding);GO:0005178(integrin binding);GO:0005615(extracellular space);GO:00…	01521(EGFR tyrosine kinase inhibitor resistance);04012(ErbB signaling pathway);04012(ErbB signaling pathway)	K05455	NA	neuregulin 1 [Source:NCBI gene;Acc:102164569]	protein_coding	0.803148	0.983523	1.18663	0.482673	0.458455	0.470263	2.10665	1.07495	0.00176218	0.0268821	up	yes
ENSSSCG00000035493	SACS	ENSSSCT00000056312;ENSSSCT00000041028;ENSSSCT00000042692;ENSSSCT00000058730	GO:0005515(protein binding);GO:0005634(nucleus);GO:0005737(cytoplasm);GO:0005739(mitochondrion);GO:0030544(Hsp70 protein binding);GO:0051087(chaperone binding);GO:0070628(proteasome binding);GO:0090084(negative regulation of inclusion body assembly);GO:0090084(negative regulation of inclusion body assembly)	NA	K17592	NA	sacsin molecular chaperone [Source:NCBI gene;Acc:100624042]	protein_coding	0.756168	0.533909	0.656064	5.8612	0.638864	0.679627	0.271062	-1.8833	0.00176791	0.0269359	down	yes
ENSSSCG00000012229	GP91-PHOX	ENSSSCT00000036076	GO:0016020(membrane);GO:0016021(integral component of membrane);GO:0016491(oxidoreductase activity);GO:0055114(oxidation-reduction process)	04066(HIF-1 signaling pathway);04145(Phagosome);04216(Ferroptosis);04217(Necroptosis);04621(NOD-like receptor signaling pathway);04670(Leukocyte transendothelial migration);04933(AGE-RAGE signaling pathway in diabetic complications);05140(Leishmaniasis)	K21421	EC:1.-.-.-	NADPH oxidase heavy chain subunit [Source:NCBI gene;Acc:397108]	protein_coding	1.40479	1.06145	1.78022	0.421986	0.469337	0.806806	2.50067	1.32231	0.00183839	0.0277683	up	yes
ENSSSCG00000036020	ENSSSCG00000036020	ENSSSCT00000044651;ENSSSCT00000047185	NA	NA	NA	NA		lincRNA	0.116528	0.11866	0.163871	0.426055	0.400945	0.242847	0.373006	-1.42273	0.00188949	0.0283308	down	yes
ENSSSCG00000040746	LRP2	ENSSSCT00000039755;ENSSSCT00000054482;ENSSSCT00000061421;ENSSSCT00000047664	GO:0001843(neural tube closure);GO:0003139(secondary heart field specification);GO:0003148(outflow tract septum morphogenesis);GO:0003223(ventricular compact myocardium morphogenesis);GO:0003281(ventricular septum development);GO:0005509(calcium ion binding);GO:0005515(protein binding);GO:0005768(endosome);GO:0005783(endoplasmic reticulum);GO:0005794(Golgi apparatus);GO:0005903(brush border);GO:0…	04340(Hedgehog signaling pathway);04918(Thyroid hormone synthesis);04979(Cholesterol metabolism);04979(Cholesterol metabolism)	K06233	NA	LDL receptor related protein 2 [Source:NCBI gene;Acc:100519689]	protein_coding	0.253157	0.477768	0.318856	0.948665	0.363285	0.827176	0.490752	-1.02693	0.00199504	0.029481	down	yes
ENSSSCG00000038965	ARC	ENSSSCT00000043496	GO:0005737(cytoplasm);GO:0005886(plasma membrane);GO:0007010(cytoskeleton organization);GO:0007492(endoderm development);GO:0009952(anterior/posterior pattern specification);GO:0016477(cell migration);GO:0022604(regulation of cell morphogenesis);GO:0045121(membrane raft);GO:0098978(glutamatergic synapse);GO:0099149(regulation of postsynaptic neurotransmitter receptor internalization);GO:1900452(r…	05031(Amphetamine addiction)	K15867	NA	activity regulated cytoskeleton associated protein [Source:NCBI gene;Acc:110260202]	protein_coding	1.07899	0.847944	1.29692	0.426992	0.338158	0.647237	2.28256	1.19065	0.00213856	0.0310598	up	yes
ENSSSCG00000008312	DYSF	ENSSSCT00000009103	GO:0001525(angiogenesis);GO:0001778(plasma membrane repair);GO:0001938(positive regulation of endothelial cell proliferation);GO:0002280(monocyte activation involved in immune response);GO:0002281(macrophage activation involved in immune response);GO:0005509(calcium ion binding);GO:0005543(phospholipid binding);GO:0005544(calcium-dependent phospholipid binding);GO:0005634(nucleus);GO:0005768(endo…	NA	K18261	NA	dysferlin [Source:NCBI gene;Acc:100522732]	protein_coding	0.049944	0.109749	0.077899	0.26455	0.248449	0.124659	0.372601	-1.4243	0.00213987	0.0310598	down	yes
ENSSSCG00000038096	CCL4	ENSSSCT00000050196	GO:0002548(monocyte chemotaxis);GO:0005125(cytokine activity);GO:0005576(extracellular region);GO:0005615(extracellular space);GO:0006935(chemotaxis);GO:0006954(inflammatory response);GO:0006955(immune response);GO:0007186(G protein-coupled receptor signaling pathway);GO:0008009(chemokine activity);GO:0010469(regulation of signaling receptor activity);GO:0030593(neutrophil chemotaxis);GO:0035690(…	04060(Cytokine-cytokine receptor interaction);04062(Chemokine signaling pathway);04064(NF-kappa B signaling pathway);04620(Toll-like receptor signaling pathway);04623(Cytosolic DNA-sensing pathway);05132(Salmonella infection);05163(Human cytomegalovirus infection)	K12964	NA	C-C motif chemokine ligand 4 [Source:NCBI gene;Acc:396668]	protein_coding	7.05753	4.15324	12.0034	8.44393	28.6858	15.4004	0.441921	-1.17814	0.00215524	0.0312033	down	yes
ENSSSCG00000010745	FANK1	ENSSSCT00000011757	GO:0000785(chromatin);GO:0005515(protein binding);GO:0005634(nucleus);GO:0005654(nucleoplasm);GO:0005737(cytoplasm);GO:0005829(cytosol);GO:0005929(cilium);GO:0036064(ciliary basal body);GO:0043065(positive regulation of apoptotic process);GO:0043066(negative regulation of apoptotic process);GO:0045893(positive regulation of transcription, DNA-templated);GO:0051091(positive regulation of DNA-bindi…	NA	NA	NA	fibronectin type III and ankyrin repeat domains 1 [Source:NCBI gene;Acc:100153851]	protein_coding	0.921372	1.53328	1.70427	0.631478	0.332647	0.639164	2.594	1.37518	0.00220314	0.0316298	up	yes
ENSSSCG00000036135	COL1A1	ENSSSCT00000061988;ENSSSCT00000040712	GO:0001501(skeletal system development);GO:0001568(blood vessel development);GO:0001649(osteoblast differentiation);GO:0001957(intramembranous ossification);GO:0001958(endochondral ossification);GO:0002020(protease binding);GO:0005201(extracellular matrix structural constituent);GO:0005515(protein binding);GO:0005581(collagen trimer);GO:0005584(collagen type I trimer);GO:0005615(extracellular spa…	04151(PI3K-Akt signaling pathway);04510(Focal adhesion);04512(ECM-receptor interaction);04611(Platelet activation);04926(Relaxin signaling pathway);04933(AGE-RAGE signaling pathway in diabetic complications);04974(Protein digestion and absorption);05146(Amoebiasis);05165(Human papillomavirus infection);05165(Human papillomavirus infection)	K06236	NA	collagen type I alpha 1 chain [Source:NCBI gene;Acc:100738123]	protein_coding	0.557517	0.502834	0.484162	0.169495	0.244391	0.299467	2.16515	1.11446	0.00222188	0.0317984	up	yes
ENSSSCG00000022948	SLC7A9	ENSSSCT00000054561;ENSSSCT00000037041;ENSSSCT00000064228;ENSSSCT00000027536	GO:0015175(neutral amino acid transmembrane transporter activity);GO:0015179(L-amino acid transmembrane transporter activity);GO:0015184(L-cystine transmembrane transporter activity);GO:0015804(neutral amino acid transport);GO:0015811(L-cystine transport);GO:0016020(membrane);GO:0016021(integral component of membrane);GO:0016324(apical plasma membrane);GO:0022857(transmembrane transporter activit…	04974(Protein digestion and absorption);04974(Protein digestion and absorption)	K13868	NA	solute carrier family 7 member 9 [Source:NCBI gene;Acc:100037973]	protein_coding	3.38459	3.932	2.99483	0.578088	1.54356	2.55146	2.20654	1.14179	0.00222446	0.0317984	up	yes
ENSSSCG00000009877	IQCD	ENSSSCT00000047702;ENSSSCT00000010826	GO:0005515(protein binding);GO:0005515(protein binding)	NA	NA	NA	IQ motif containing D [Source:NCBI gene;Acc:100525308]	protein_coding	3.0705	2.43008	1.73863	1.42263	1.00735	0.463553	2.50186	1.323	0.00224465	0.0319752	up	yes
ENSSSCG00000006474	NES	ENSSSCT00000031509;ENSSSCT00000027298	GO:0000086(G2/M transition of mitotic cell cycle);GO:0005198(structural molecule activity);GO:0005737(cytoplasm);GO:0005882(intermediate filament);GO:0019215(intermediate filament binding);GO:0032091(negative regulation of protein binding);GO:0043086(negative regulation of catalytic activity);GO:0045111(intermediate filament cytoskeleton);GO:0072089(stem cell proliferation);GO:0072089(stem cell p…	NA	K07609	NA	nestin [Source:NCBI gene;Acc:100153933]	protein_coding	0.256409	0.253168	0.179905	0.516163	0.453807	0.432377	0.491663	-1.02426	0.002265	0.0322277	down	yes
ENSSSCG00000035068	GJB4	ENSSSCT00000056912	GO:0005243(gap junction channel activity);GO:0005634(nucleus);GO:0005730(nucleolus);GO:0005886(plasma membrane);GO:0005887(integral component of plasma membrane);GO:0005921(gap junction);GO:0005922(connexin complex);GO:0007154(cell communication);GO:0007267(cell-cell signaling);GO:0007608(sensory perception of smell);GO:0016020(membrane);GO:0016021(integral component of membrane);GO:0030054(cell …	NA	K07623	NA	gap junction protein beta 4 [Source:NCBI gene;Acc:110261136]	protein_coding	5.98957	6.04675	10.0885	3.92143	3.5443	3.22532	2.06947	1.04926	0.00227085	0.0322735	up	yes
ENSSSCG00000008186	TSGA10	ENSSSCT00000050133;ENSSSCT00000043754;ENSSSCT00000066153;ENSSSCT00000061941;ENSSSCT00000056012;ENSSSCT00000008965	GO:0005737(cytoplasm);GO:0007283(spermatogenesis);GO:0030031(cell projection assembly);GO:0031514(motile cilium);GO:0043005(neuron projection);GO:0043005(neuron projection)	NA	NA	NA	testis specific 10 [Source:NCBI gene;Acc:100523898]	protein_coding	0.306548	0.266154	0.129636	0.101213	0.105534	0.0732934	2.50799	1.32653	0.0023641	0.0334052	up	yes
ENSSSCG00000010332	PLAC9	ENSSSCT00000011310	NA	NA	NA	NA	placenta specific 9 [Source:NCBI gene;Acc:100155282]	protein_coding	0.353919	0.436411	0.432719	0.819527	1.37965	0.638346	0.431026	-1.21415	0.0024656	0.0343643	down	yes
ENSSSCG00000011257	ACVR2B	ENSSSCT00000012324;ENSSSCT00000034484	GO:0000122(negative regulation of transcription by RNA polymerase II);GO:0000166(nucleotide binding);GO:0001501(skeletal system development);GO:0001702(gastrulation with mouth forming second);GO:0001822(kidney development);GO:0001946(lymphangiogenesis);GO:0001974(blood vessel remodeling);GO:0004672(protein kinase activity);GO:0004674(protein serine/threonine kinase activity);GO:0004675(transmembr…	04060(Cytokine-cytokine receptor interaction);04350(TGF-beta signaling pathway);04550(Signaling pathways regulating pluripotency of stem cells);05418(Fluid shear stress and atherosclerosis);05418(Fluid shear stress and atherosclerosis)	K13596	EC:2.7.11.30	activin A receptor type 2B [Source:NCBI gene;Acc:448845]	protein_coding	2.70285	2.19125	2.6515	1.41604	0.623424	1.62181	2.06092	1.04329	0.0025009	0.034736	up	yes
ENSSSCG00000016516	ATP6V0A4	ENSSSCT00000017984	GO:0000220(vacuolar proton-transporting V-type ATPase, V0 domain);GO:0001503(ossification);GO:0005768(endosome);GO:0005886(plasma membrane);GO:0005903(brush border);GO:0006811(ion transport);GO:0006885(regulation of pH);GO:0007035(vacuolar acidification);GO:0007588(excretion);GO:0007605(sensory perception of sound);GO:0015078(proton transmembrane transporter activity);GO:0015991(ATP hydrolysis co…	00190(Oxidative phosphorylation);04142(Lysosome);04145(Phagosome);04721(Synaptic vesicle cycle);04966(Collecting duct acid secretion);05152(Tuberculosis);05165(Human papillomavirus infection);05323(Rheumatoid arthritis)	K02154	NA	ATPase H+ transporting V0 subunit a4 [Source:NCBI gene;Acc:100519402]	protein_coding	0.240245	0.0656	0.456372	0.670997	0.884256	0.846665	0.317337	-1.65591	0.00259042	0.0356583	down	yes
ENSSSCG00000010087	YDJC	ENSSSCT00000011048	GO:0003824(catalytic activity);GO:0005975(carbohydrate metabolic process)	NA	NA	NA	YdjC chitooligosaccharide deacetylase homolog [Source:NCBI gene;Acc:100155573]	protein_coding	1.00313	1.56937	0.853717	2.51949	2.2259	2.47939	0.474232	-1.07633	0.00270309	0.0367555	down	yes
ENSSSCG00000021343	ZEB2	ENSSSCT00000053056;ENSSSCT00000061130;ENSSSCT00000046273;ENSSSCT00000039914;ENSSSCT00000065884;ENSSSCT00000027524;ENSSSCT00000053889;ENSSSCT00000042830	GO:0000122(negative regulation of transcription by RNA polymerase II);GO:0000790(nuclear chromatin);GO:0001227(DNA-binding transcription repressor activity, RNA polymerase II-specific);GO:0001228(DNA-binding transcription activator activity, RNA polymerase II-specific);GO:0001755(neural crest cell migration);GO:0001756(somitogenesis);GO:0001843(neural tube closure);GO:0003676(nucleic acid binding…	05206(MicroRNAs in cancer);05206(MicroRNAs in cancer)	K09299	NA	zinc finger E-box binding homeobox 2 [Source:NCBI gene;Acc:100739669]	protein_coding	0.171084	0.121325	0.150602	0.073793	0.0658095	0.051426	2.31908	1.21355	0.00277628	0.0372996	up	yes
ENSSSCG00000014803	LRRC51	ENSSSCT00000016154	GO:0005515(protein binding)	NA	NA	NA	leucine-rich repeat-containing protein 51 [Source:NCBI gene;Acc:100520208]	protein_coding	2.3774	1.73785	1.58373	0.639045	1.0856	0.786494	2.26948	1.18236	0.00281091	0.0376785	up	yes
ENSSSCG00000010358	OPN4	ENSSSCT00000011340;ENSSSCT00000052092	GO:0004930(G protein-coupled receptor activity);GO:0005502(11-cis retinal binding);GO:0005887(integral component of plasma membrane);GO:0007165(signal transduction);GO:0007186(G protein-coupled receptor signaling pathway);GO:0007602(phototransduction);GO:0008020(G protein-coupled photoreceptor activity);GO:0009584(detection of visible light);GO:0009881(photoreceptor activity);GO:0016020(membrane)…	NA	K04255	NA	opsin 4 [Source:NCBI gene;Acc:100153077]	protein_coding	0.706615	0.48559	0.726926	1.00583	2.00983	1.44542	0.430194	-1.21694	0.00281759	0.0377268	down	yes
ENSSSCG00000035577	ENSSSCG00000035577	ENSSSCT00000037208	NA	NA	NA	NA		protein_coding	0.411642	0.60702	0.29475	0.086315	0.131514	0.247847	2.82044	1.49592	0.0028428	0.0379401	up	yes
ENSSSCG00000007950	ADCY9	ENSSSCT00000044661;ENSSSCT00000045205;ENSSSCT00000008713;ENSSSCT00000046432	GO:0000166(nucleotide binding);GO:0004016(adenylate cyclase activity);GO:0005887(integral component of plasma membrane);GO:0006171(cAMP biosynthetic process);GO:0007189(adenylate cyclase-activating G protein-coupled receptor signaling pathway);GO:0009190(cyclic nucleotide biosynthetic process);GO:0016020(membrane);GO:0016021(integral component of membrane);GO:0016829(lyase activity);GO:0016849(ph…	00230(Purine metabolism);01522(Endocrine resistance);04015(Rap1 signaling pathway);04020(Calcium signaling pathway);04022(cGMP-PKG signaling pathway);04024(cAMP signaling pathway);04062(Chemokine signaling pathway);04072(Phospholipase D signaling pathway);04114(Oocyte meiosis);04211(Longevity regulating pathway);04213(Longevity regulating pathway - multiple species);04261(Adrenergic signaling in …	K08049	EC:4.6.1.1	adenylate cyclase 9 [Source:NCBI gene;Acc:100625423]	protein_coding	0.0480472	0.0702922	0.0502454	0.130705	0.139401	0.124372	0.427362	-1.22647	0.00290969	0.0385456	down	yes
ENSSSCG00000033978	ENSSSCG00000033978	ENSSSCT00000038507	NA	NA	NA	NA	protein FAM127 [Source:NCBI gene;Acc:110257712]	protein_coding	1.79261	8.68383	2.92647	13.7067	8.77479	15.6953	0.351075	-1.51015	0.00292716	0.0387288	down	yes
ENSSSCG00000009377	THSD1	ENSSSCT00000051890;ENSSSCT00000040959;ENSSSCT00000010274;ENSSSCT00000045550	GO:0005829(cytosol);GO:0016020(membrane);GO:0016021(integral component of membrane);GO:0016021(integral component of membrane)	NA	NA	NA	thrombospondin type 1 domain containing 1 [Source:NCBI gene;Acc:100513373]	protein_coding	0.443855	0.605763	0.789917	0.350012	0.253658	0.122421	2.53348	1.34112	0.00294908	0.0389349	up	yes
ENSSSCG00000001197	ZNF165	ENSSSCT00000057547;ENSSSCT00000001295	GO:0003676(nucleic acid binding);GO:0003700(DNA-binding transcription factor activity);GO:0005634(nucleus);GO:0006355(regulation of transcription, DNA-templated);GO:0046872(metal ion binding);GO:0046872(metal ion binding)	NA	K09230	NA	zinc finger protein 165 [Source:NCBI gene;Acc:100738941]	protein_coding	0.543991	0.29599	0.287613	0.209323	0.138651	0.137003	2.32504	1.21726	0.00304603	0.0397866	up	yes
ENSSSCG00000000517	CAPS2	ENSSSCT00000000559;ENSSSCT00000050378;ENSSSCT00000046298;ENSSSCT00000065150;ENSSSCT00000060215	GO:0005509(calcium ion binding);GO:0005509(calcium ion binding)	NA	NA	NA	calcyphosine 2 [Source:NCBI gene;Acc:100737216]	protein_coding	1.16499	1.23693	0.769633	0.591514	0.366432	0.505066	2.16782	1.11625	0.00311433	0.040549	up	yes
ENSSSCG00000011167	ZNF782	ENSSSCT00000062281;ENSSSCT00000065357;ENSSSCT00000012229;ENSSSCT00000047298	GO:0003676(nucleic acid binding);GO:0003677(DNA binding);GO:0005622(intracellular);GO:0005634(nucleus);GO:0006355(regulation of transcription, DNA-templated);GO:0046872(metal ion binding);GO:0046872(metal ion binding)	05168(Herpes simplex virus 1 infection);05168(Herpes simplex virus 1 infection)	K09228	NA	zinc finger protein 782 [Source:NCBI gene;Acc:102164376]	protein_coding	0.0460855	0.131863	0.0481097	0.214246	0.170961	0.244604	0.35893	-1.47823	0.00324977	0.0418709	down	yes
ENSSSCG00000001978	GZMB	ENSSSCT00000002212;ENSSSCT00000047682	GO:0004252(serine-type endopeptidase activity);GO:0006508(proteolysis);GO:0008233(peptidase activity);GO:0008236(serine-type peptidase activity);GO:0016787(hydrolase activity);GO:0042267(natural killer cell mediated cytotoxicity);GO:0042267(natural killer cell mediated cytotoxicity)	04210(Apoptosis);04650(Natural killer cell mediated cytotoxicity);04940(Type I diabetes mellitus);05202(Transcriptional misregulation in cancer);05320(Autoimmune thyroid disease);05330(Allograft rejection);05332(Graft-versus-host disease);05332(Graft-versus-host disease)	K01353	EC:3.4.21.79	granzyme B (granzyme 2, cytotoxic T-lymphocyte-associated serine esterase 1) [Source:NCBI gene;Acc:100233184]	protein_coding	0.199586	0.173139	0.310756	0.0632189	0.134101	0.0467496	2.80035	1.48561	0.0032534	0.0418709	up	yes
ENSSSCG00000008347	FBXO48	ENSSSCT00000062186;ENSSSCT00000037911;ENSSSCT00000009141	GO:0004842(ubiquitin-protein transferase activity);GO:0005515(protein binding);GO:0005737(cytoplasm);GO:0016567(protein ubiquitination);GO:0019005(SCF ubiquitin ligase complex);GO:0031146(SCF-dependent proteasomal ubiquitin-dependent protein catabolic process);GO:0031146(SCF-dependent proteasomal ubiquitin-dependent protein catabolic process)	NA	NA	NA	F-box protein 48 [Source:NCBI gene;Acc:106509795]	protein_coding	0.970452	0.747638	1.2822	0.430082	0.413864	0.556534	2.14233	1.09918	0.00337868	0.0429871	up	yes
ENSSSCG00000038257	SGCZ	ENSSSCT00000051132	GO:0005886(plasma membrane);GO:0016012(sarcoglycan complex);GO:0016021(integral component of membrane)	NA	NA	NA	sarcoglycan zeta [Source:NCBI gene;Acc:100157832]	protein_coding	0.97873	0.691782	0.762275	0.267789	0.166815	0.533602	2.51267	1.32922	0.00342375	0.0434702	up	yes
ENSSSCG00000027820	CD200	ENSSSCT00000024809;ENSSSCT00000043183	GO:0009986(cell surface);GO:0016020(membrane);GO:0016021(integral component of membrane);GO:0030424(axon);GO:0032088(negative regulation of NF-kappaB transcription factor activity);GO:0032793(positive regulation of CREB transcription factor activity);GO:0034113(heterotypic cell-cell adhesion);GO:0043025(neuronal cell body);GO:0043031(negative regulation of macrophage activation);GO:0044297(cell b…	NA	K06556	NA	CD200 molecule [Source:NCBI gene;Acc:100626182]	protein_coding	0.250388	0.283426	0.213962	0.0786615	0.143509	0.021724	3.06598	1.61635	0.00350752	0.0443045	up	yes
ENSSSCG00000016200	PRKAG3	ENSSSCT00000033825;ENSSSCT00000017641;ENSSSCT00000036402	GO:0004679(AMP-activated protein kinase activity);GO:0005978(glycogen biosynthetic process);GO:0006096(glycolytic process);GO:0006468(protein phosphorylation);GO:0014873(response to muscle activity involved in regulation of muscle adaptation);GO:0019901(protein kinase binding);GO:0032559(adenyl ribonucleotide binding);GO:0071900(regulation of protein serine/threonine kinase activity);GO:0071900(r…	04068(FoxO signaling pathway);04152(AMPK signaling pathway);04211(Longevity regulating pathway);04213(Longevity regulating pathway - multiple species);04371(Apelin signaling pathway);04530(Tight junction);04710(Circadian rhythm);04714(Thermogenesis);04910(Insulin signaling pathway);04920(Adipocytokine signaling pathway);04921(Oxytocin signaling pathway);04922(Glucagon signaling pathway);04931(Ins…	K07200	NA	protein kinase AMP-activated non-catalytic subunit gamma 3 [Source:NCBI gene;Acc:397149]	protein_coding	0.160607	0.21173	0.143427	0.324615	0.334606	0.384032	0.49438	-1.01631	0.00374634	0.046413	down	yes
ENSSSCG00000009444	OLFM4	ENSSSCT00000010352;ENSSSCT00000059168	GO:0003824(catalytic activity);GO:0005615(extracellular space);GO:0005886(plasma membrane);GO:0042581(specific granule);GO:0042803(protein homodimerization activity);GO:0045296(cadherin binding);GO:0048471(perinuclear region of cytoplasm);GO:0051260(protein homooligomerization);GO:1900026(positive regulation of substrate adhesion-dependent cell spreading);GO:1900026(positive regulation of substra…	NA	NA	NA	olfactomedin 4 [Source:NCBI gene;Acc:100737320]	protein_coding	2.50157	2.23665	2.03268	0.812123	0.804127	1.69927	2.04218	1.03011	0.00387996	0.0474454	up	yes
ENSSSCG00000006588	S100A9	ENSSSCT00000033945;ENSSSCT00000007217	GO:0002523(leukocyte migration involved in inflammatory response);GO:0005509(calcium ion binding);GO:0005615(extracellular space);GO:0005654(nucleoplasm);GO:0005737(cytoplasm);GO:0005829(cytosol);GO:0006914(autophagy);GO:0006919(activation of cysteine-type endopeptidase activity involved in apoptotic process);GO:0008017(microtubule binding);GO:0008270(zinc ion binding);GO:0030054(cell junction);G…	04657(IL-17 signaling pathway);04657(IL-17 signaling pathway)	K21128	NA	S100 calcium binding protein A9 [Source:NCBI gene;Acc:100127489]	protein_coding	0.144129	0.106334	0.49984	0.686574	0.835352	0.703805	0.337104	-1.56873	0.00395671	0.0481121	down	yes
ENSSSCG00000015691	ENSSSCG00000015691	ENSSSCT00000017091	GO:0000016(lactase activity);GO:0004553(hydrolase activity, hydrolyzing O-glycosyl compounds);GO:0005975(carbohydrate metabolic process);GO:0008152(metabolic process);GO:0008422(beta-glucosidase activity);GO:0016020(membrane);GO:0016021(integral component of membrane);GO:0016787(hydrolase activity);GO:0016798(hydrolase activity, acting on glycosyl bonds)	00052(Galactose metabolism);04973(Carbohydrate digestion and absorption)	K01229	3.2.1.62;EC:3.2.1.108	lactase [Source:NCBI gene;Acc:100625807]	protein_coding	0.199041	0.306707	0.228889	0.435705	0.689151	0.432083	0.471847	-1.08361	0.00397017	0.0482078	down	yes
ENSSSCG00000017801	TRARG1	ENSSSCT00000019373	GO:0005886(plasma membrane);GO:0016020(membrane);GO:0016021(integral component of membrane);GO:0030659(cytoplasmic vesicle membrane);GO:0032869(cellular response to insulin stimulus);GO:0044381(glucose import in response to insulin stimulus);GO:0048471(perinuclear region of cytoplasm);GO:0072659(protein localization to plasma membrane);GO:0099500(vesicle fusion to plasma membrane);GO:0099638(endo…	NA	NA	NA	trafficking regulator of GLUT4 (SLC2A4) 1 [Source:NCBI gene;Acc:100126201]	protein_coding	0.566016	0.879161	0.722043	0.314852	0.297215	0.408454	2.12364	1.08654	0.00401115	0.0485175	up	yes
ENSSSCG00000033207	SULT2A1	ENSSSCT00000065946	GO:0005829(cytosol);GO:0006068(ethanol catabolic process);GO:0008146(sulfotransferase activity);GO:0008202(steroid metabolic process);GO:0016740(transferase activity);GO:0047704(bile-salt sulfotransferase activity);GO:0050294(steroid sulfotransferase activity);GO:0050427(3'-phosphoadenosine 5'-phosphosulfate metabolic process);GO:0051923(sulfation)	00980(Metabolism of xenobiotics by cytochrome P450);04976(Bile secretion);05204(Chemical carcinogenesis)	K11822	EC:2.8.2.14	sulfotransferase family 2A member 1 [Source:NCBI gene;Acc:641359]	protein_coding	0.032323	0.107449	0.095989	0.153724	0.224649	0.265967	0.365895	-1.4505	0.00416057	0.049495	down	yes
ENSSSCG00000010101	P2RX6	ENSSSCT00000011062;ENSSSCT00000057603	GO:0001614(purinergic nucleotide receptor activity);GO:0004931(extracellularly ATP-gated cation channel activity);GO:0005216(ion channel activity);GO:0005524(ATP binding);GO:0005639(integral component of nuclear inner membrane);GO:0005737(cytoplasm);GO:0005887(integral component of plasma membrane);GO:0006811(ion transport);GO:0006812(cation transport);GO:0016020(membrane);GO:0016021(integral com…	04020(Calcium signaling pathway);04080(Neuroactive ligand-receptor interaction);04080(Neuroactive ligand-receptor interaction)	K05221	NA	purinergic receptor P2X 6 [Source:NCBI gene;Acc:100515342]	protein_coding	0.075812	0.245577	0.182743	0.382548	0.375138	0.557392	0.383348	-1.38327	0.00421538	0.0500016	down	yes
ENSSSCG00000017522	SP6	ENSSSCT00000019076	GO:0000981(DNA-binding transcription factor activity, RNA polymerase II-specific);GO:0003676(nucleic acid binding);GO:0005634(nucleus);GO:0006357(regulation of transcription by RNA polymerase II);GO:0042481(regulation of odontogenesis)	NA	K09196	NA	Sp6 transcription factor [Source:NCBI gene;Acc:100519513]	protein_coding	0.367824	0.716777	0.351352	2.62923	0.837416	0.754747	0.340161	-1.55571	0.00424393	0.0501946	down	yes
ENSSSCG00000032769	ENSSSCG00000032769	ENSSSCT00000007310	GO:0000786(nucleosome);GO:0000790(nuclear chromatin);GO:0003677(DNA binding);GO:0005634(nucleus);GO:0005694(chromosome);GO:0006325(chromatin organization);GO:0046982(protein heterodimerization activity)	04217(Necroptosis);05034(Alcoholism);05322(Systemic lupus erythematosus)	K11251	NA	histone H2A type 2-A-like [Source:NCBI gene;Acc:102159655]	protein_coding	0.457153	0.552835	2.25723	4.27097	3.8599	2.26823	0.314183	-1.67032	0.00429568	0.0505794	down	yes
ENSSSCG00000032607	ALPL	ENSSSCT00000050313;ENSSSCT00000059407;ENSSSCT00000055918;ENSSSCT00000061716	GO:0001958(endochondral ossification);GO:0003006(developmental process involved in reproduction);GO:0003824(catalytic activity);GO:0004035(alkaline phosphatase activity);GO:0005886(plasma membrane);GO:0016311(dephosphorylation);GO:0016462(pyrophosphatase activity);GO:0016787(hydrolase activity);GO:0016791(phosphatase activity);GO:0031012(extracellular matrix);GO:0033280(response to vitamin D);GO:…	00730(Thiamine metabolism);00790(Folate biosynthesis);00790(Folate biosynthesis)	K01077	EC:3.1.3.1	alkaline phosphatase, biomineralization associated [Source:NCBI gene;Acc:100170147]	protein_coding	0.152259	0.18276	0.122125	0.684302	0.118597	0.558845	0.335706	-1.57473	0.00459019	0.0529123	down	yes
ENSSSCG00000009694	ENSSSCG00000009694	ENSSSCT00000010629	GO:0005886(plasma membrane);GO:0016020(membrane);GO:0016021(integral component of membrane);GO:0043652(engulfment of apoptotic cell);GO:0070782(phosphatidylserine exposure on apoptotic cell surface);GO:1902742(apoptotic process involved in development)	NA	NA	NA		protein_coding	3.49963	1.73704	1.39153	1.08347	0.889905	0.348879	2.85421	1.51309	0.00460469	0.0529302	up	yes
ENSSSCG00000015236	KCNJ1	ENSSSCT00000016602	GO:0005242(inward rectifier potassium channel activity);GO:0005244(voltage-gated ion channel activity);GO:0005546(phosphatidylinositol-4,5-bisphosphate binding);GO:0006811(ion transport);GO:0006813(potassium ion transport);GO:0015272(ATP-activated inward rectifier potassium channel activity);GO:0016020(membrane);GO:0016021(integral component of membrane);GO:0034765(regulation of ion transmembrane…	04960(Aldosterone-regulated sodium reabsorption);04971(Gastric acid secretion)	K04995	NA	potassium voltage-gated channel subfamily J member 1 [Source:NCBI gene;Acc:100517668]	protein_coding	1.2802	1.58285	0.960311	4.43942	2.11986	1.93225	0.450256	-1.15118	0.00461885	0.0529322	down	yes
ENSSSCG00000040205	TLCD2	ENSSSCT00000042140	GO:0005886(plasma membrane);GO:0007009(plasma membrane organization);GO:0016020(membrane);GO:0016021(integral component of membrane);GO:0055091(phospholipid homeostasis);GO:0071709(membrane assembly);GO:0097035(regulation of membrane lipid distribution)	NA	NA	NA	TLC domain containing 2 [Source:NCBI gene;Acc:110256072]	protein_coding	0.519252	0.381201	0.451487	0.276999	0.097287	0.201699	2.34718	1.23093	0.00462213	0.0529322	up	yes
ENSSSCG00000036060	RRAD	ENSSSCT00000063009;ENSSSCT00000040814	GO:0000166(nucleotide binding);GO:0003924(GTPase activity);GO:0005525(GTP binding);GO:0007165(signal transduction);GO:0016020(membrane);GO:1901841(regulation of high voltage-gated calcium channel activity);GO:1901842(negative regulation of high voltage-gated calcium channel activity);GO:1901842(negative regulation of high voltage-gated calcium channel activity)	NA	K07845	NA	RRAD, Ras related glycolysis inhibitor and calcium channel regulator [Source:NCBI gene;Acc:100623310]	protein_coding	0.415675	1.00663	1.61454	0.264381	0.423224	0.462032	2.64157	1.40139	0.00481447	0.0547261	up	yes
ENSSSCG00000006051	CTHRC1	ENSSSCT00000006640	GO:0005109(frizzled binding);GO:0005615(extracellular space);GO:0005737(cytoplasm);GO:0017147(Wnt-protein binding);GO:0032092(positive regulation of protein binding);GO:0033690(positive regulation of osteoblast proliferation);GO:0043932(ossification involved in bone remodeling);GO:0045669(positive regulation of osteoblast differentiation);GO:0060071(Wnt signaling pathway, planar cell polarity pat…	NA	NA	NA	collagen triple helix repeat containing 1 [Source:NCBI gene;Acc:100152510]	protein_coding	1.12949	1.2368	1.13584	0.519802	0.232112	0.683087	2.44051	1.28718	0.00544883	0.0600988	up	yes
ENSSSCG00000009469	ACOD1	ENSSSCT00000010382	GO:0002760(positive regulation of antimicrobial humoral response);GO:0005739(mitochondrion);GO:0006952(defense response);GO:0016829(lyase activity);GO:0019679(propionate metabolic process, methylcitrate cycle);GO:0047547(2-methylcitrate dehydratase activity);GO:0047613(aconitate decarboxylase activity);GO:0071222(cellular response to lipopolysaccharide);GO:0072573(tolerance induction to lipopolys…	NA	K17724	EC:4.1.1.6	aconitate decarboxylase 1 [Source:NCBI gene;Acc:100524951]	protein_coding	0.568916	0.438094	0.505546	0.203591	0.297124	0.075061	2.62699	1.39341	0.00554829	0.0609765	up	yes
ENSSSCG00000016825	TTC23L	ENSSSCT00000018320	GO:0005515(protein binding)	NA	NA	NA	tetratricopeptide repeat domain 23 like [Source:NCBI gene;Acc:100513120]	protein_coding	1.619	1.15425	0.885829	0.142281	0.425737	0.695865	2.89511	1.53362	0.00584731	0.0633545	up	yes
ENSSSCG00000006609	TCHHL1	ENSSSCT00000007242;ENSSSCT00000007243	GO:0046914(transition metal ion binding);GO:0046914(transition metal ion binding)	NA	NA	NA	trichohyalin like 1 [Source:NCBI gene;Acc:100154311]	protein_coding	0.641991	0.777385	0.989597	0.444358	0.402919	0.295528	2.10795	1.07584	0.00590124	0.0638824	up	yes
ENSSSCG00000009805	HPD	ENSSSCT00000062975;ENSSSCT00000065312;ENSSSCT00000010747;ENSSSCT00000048142	GO:0000139(Golgi membrane);GO:0003868(4-hydroxyphenylpyruvate dioxygenase activity);GO:0005789(endoplasmic reticulum membrane);GO:0006572(tyrosine catabolic process);GO:0009072(aromatic amino acid family metabolic process);GO:0016701(oxidoreductase activity, acting on single donors with incorporation of molecular oxygen);GO:0046872(metal ion binding);GO:0055114(oxidation-reduction process);GO:005…	00130(Ubiquinone and other terpenoid-quinone biosynthesis);00350(Tyrosine metabolism);00360(Phenylalanine metabolism);00360(Phenylalanine metabolism)	K00457	EC:1.13.11.27	4-hydroxyphenylpyruvate dioxygenase [Source:NCBI gene;Acc:397443]	protein_coding	0.714487	1.35079	0.729001	2.82067	0.924959	2.35945	0.457698	-1.12753	0.00597039	0.0644144	down	yes
ENSSSCG00000005221	SPATA6L	ENSSSCT00000059318;ENSSSCT00000005754;ENSSSCT00000050630	NA	NA	NA	NA	spermatogenesis associated 6 like [Source:NCBI gene;Acc:100522592]	protein_coding	0.949462	0.678422	0.641339	0.247428	0.18024	0.526046	2.37935	1.25057	0.0059948	0.0645533	up	yes
ENSSSCG00000003069	KCNN4	ENSSSCT00000003406	GO:0005267(potassium channel activity);GO:0005516(calmodulin binding);GO:0005886(plasma membrane);GO:0006813(potassium ion transport);GO:0006816(calcium ion transport);GO:0006884(cell volume homeostasis);GO:0015269(calcium-activated potassium channel activity);GO:0016020(membrane);GO:0016021(integral component of membrane);GO:0016286(small conductance calcium-activated potassium channel activity)…	04911(Insulin secretion);04970(Salivary secretion);04974(Protein digestion and absorption)	K04945	NA	potassium calcium-activated channel subfamily N member 4 [Source:NCBI gene;Acc:397081]	protein_coding	0.462279	0.400475	0.288551	0.090804	0.246409	0.036258	3.08272	1.6242	0.00602993	0.0648178	up	yes
ENSSSCG00000010199	RET	ENSSSCT00000011165	GO:0000165(MAPK cascade);GO:0000166(nucleotide binding);GO:0000187(activation of MAPK activity);GO:0001657(ureteric bud development);GO:0001755(neural crest cell migration);GO:0001838(embryonic epithelial tube formation);GO:0004672(protein kinase activity);GO:0004713(protein tyrosine kinase activity);GO:0004714(transmembrane receptor protein tyrosine kinase activity);GO:0005509(calcium ion bindin…	05200(Pathways in cancer);05216(Thyroid cancer);05230(Central carbon metabolism in cancer)	K05126	EC:2.7.10.1	ret proto-oncogene [Source:NCBI gene;Acc:100155053]	protein_coding	1.15547	0.730253	0.543123	0.417942	0.392866	0.320908	2.14616	1.10176	0.00615321	0.0655294	up	yes
ENSSSCG00000003170	SLC17A7	ENSSSCT00000003520	GO:0005313(L-glutamate transmembrane transporter activity);GO:0005326(neurotransmitter transporter activity);GO:0007268(chemical synaptic transmission);GO:0007616(long-term memory);GO:0008021(synaptic vesicle);GO:0008068(extracellularly glutamate-gated chloride channel activity);GO:0015319(sodium:inorganic phosphate symporter activity);GO:0015321(sodium-dependent phosphate transmembrane transport…	04721(Synaptic vesicle cycle);04723(Retrograde endocannabinoid signaling);04724(Glutamatergic synapse);05033(Nicotine addiction)	K12302	NA	solute carrier family 17 member 7 [Source:NCBI gene;Acc:100514772]	protein_coding	0.53717	0.953921	0.869337	0.459951	0.269069	0.377001	2.13416	1.09367	0.00641338	0.0675211	up	yes
ENSSSCG00000039986	RGS8	ENSSSCT00000048934;ENSSSCT00000048157;ENSSSCT00000054774;ENSSSCT00000036851;ENSSSCT00000056574	GO:0005096(GTPase activator activity);GO:0007186(G protein-coupled receptor signaling pathway);GO:0043547(positive regulation of GTPase activity);GO:0043547(positive regulation of GTPase activity)	NA	K16449	NA	regulator of G protein signaling 8 [Source:NCBI gene;Acc:100623553]	protein_coding	2.38302	1.57154	3.61724	2.07657	0.391617	0.525656	2.52913	1.33864	0.00641354	0.0675211	up	yes
ENSSSCG00000037517	RBM11	ENSSSCT00000066343	GO:0000381(regulation of alternative mRNA splicing, via spliceosome);GO:0003676(nucleic acid binding);GO:0003723(RNA binding);GO:0005634(nucleus);GO:0005654(nucleoplasm);GO:0008266(poly(U) RNA binding);GO:0016607(nuclear speck);GO:0034599(cellular response to oxidative stress);GO:0042803(protein homodimerization activity)	NA	NA	NA	RNA binding motif protein 11 [Source:NCBI gene;Acc:106505830]	protein_coding	0.078606	0.13892	0.201298	0.374137	0.321266	0.306508	0.418025	-1.25834	0.0064622	0.0678108	down	yes
ENSSSCG00000011355	ENSSSCG00000011355	ENSSSCT00000049668;ENSSSCT00000012432	GO:0003429(growth plate cartilage chondrocyte morphogenesis);GO:0004867(serine-type endopeptidase inhibitor activity);GO:0005515(protein binding);GO:0005604(basement membrane);GO:0005615(extracellular space);GO:0010951(negative regulation of endopeptidase activity);GO:0030020(extracellular matrix structural constituent conferring tensile strength);GO:0031012(extracellular matrix);GO:0042802(ident…	04974(Protein digestion and absorption);04974(Protein digestion and absorption)	K16628	NA	collagen type VII alpha 1 chain [Source:NCBI gene;Acc:100523209]	protein_coding	0.348615	0.311133	0.168635	0.173436	0.115257	0.0871714	2.20394	1.14009	0.00650289	0.0680851	up	yes
ENSSSCG00000008785	FAM114A1	ENSSSCT00000051161;ENSSSCT00000048639;ENSSSCT00000009611	GO:0005634(nucleus);GO:0005654(nucleoplasm);GO:0005794(Golgi apparatus);GO:0005829(cytosol);GO:0005829(cytosol)	NA	NA	NA	family with sequence similarity 114 member A1 [Source:NCBI gene;Acc:100525173]	protein_coding	0.406298	0.464678	0.547879	0.247025	0.145811	0.299836	2.04838	1.03448	0.00702715	0.0717913	up	yes
ENSSSCG00000025097	TMEM61	ENSSSCT00000059536;ENSSSCT00000053876;ENSSSCT00000027891	GO:0016020(membrane);GO:0016021(integral component of membrane);GO:0016021(integral component of membrane)	NA	NA	NA	transmembrane protein 61 [Source:NCBI gene;Acc:100628096]	protein_coding	0.14943	0.404979	0.205922	0.687179	0.34615	0.775506	0.420343	-1.25036	0.00703686	0.0718029	down	yes
ENSSSCG00000000478	GRIP1	ENSSSCT00000062302;ENSSSCT00000033391;ENSSSCT00000000516;ENSSSCT00000064279	GO:0005515(protein binding);GO:0005886(plasma membrane);GO:0008022(protein C-terminus binding);GO:0008104(protein localization);GO:0016358(dendrite development);GO:0030159(receptor signaling complex scaffold activity);GO:0035259(glucocorticoid receptor binding);GO:0043005(neuron projection);GO:0045121(membrane raft);GO:0098887(neurotransmitter receptor transport, endosome to postsynaptic membrane…	NA	K20251	NA	glutamate receptor interacting protein 1 [Source:NCBI gene;Acc:100514286]	protein_coding	0.198516	0.26242	0.383315	0.128665	0.0919203	0.148531	2.28723	1.1936	0.00743935	0.0750117	up	yes
ENSSSCG00000022846	SLC4A3	ENSSSCT00000024895	GO:0005452(inorganic anion exchanger activity);GO:0005886(plasma membrane);GO:0005887(integral component of plasma membrane);GO:0006811(ion transport);GO:0006820(anion transport);GO:0008509(anion transmembrane transporter activity);GO:0015301(anion:anion antiporter activity);GO:0015698(inorganic anion transport);GO:0015701(bicarbonate transport);GO:0016020(membrane);GO:0016021(integral component …	NA	K13856	NA	solute carrier family 4 member 3 [Source:NCBI gene;Acc:100623083]	protein_coding	0.518127	0.391521	0.443554	0.156871	0.106112	0.311425	2.35582	1.23623	0.00757865	0.0760656	up	yes
ENSSSCG00000006035	ANGPT1	ENSSSCT00000006624	GO:0001525(angiogenesis);GO:0001701(in utero embryonic development);GO:0001933(negative regulation of protein phosphorylation);GO:0002040(sprouting angiogenesis);GO:0002092(positive regulation of receptor internalization);GO:0002740(negative regulation of cytokine secretion involved in immune response);GO:0005102(signaling receptor binding);GO:0005615(extracellular space);GO:0005886(plasma membra…	04010(MAPK signaling pathway);04014(Ras signaling pathway);04015(Rap1 signaling pathway);04066(HIF-1 signaling pathway);04151(PI3K-Akt signaling pathway);05323(Rheumatoid arthritis)	K05465	NA	angiopoietin 1 [Source:NCBI gene;Acc:397009]	protein_coding	0.25971	0.107133	0.308998	0.050673	0.100996	0.10809	2.6018	1.37951	0.00767083	0.0766961	up	yes
ENSSSCG00000006196	ENSSSCG00000006196	ENSSSCT00000006791	GO:0005215(transporter activity);GO:0005887(integral component of plasma membrane);GO:0015347(sodium-independent organic anion transmembrane transporter activity);GO:0016020(membrane);GO:0016021(integral component of membrane);GO:0043252(sodium-independent organic anion transport);GO:0055085(transmembrane transport)	NA	NA	NA		protein_coding	0.484361	0.428211	0.713892	0.245989	0.195973	0.278441	2.25771	1.17486	0.00873272	0.0841373	up	yes
ENSSSCG00000008413	GPR75	ENSSSCT00000048891;ENSSSCT00000009213	GO:0004930(G protein-coupled receptor activity);GO:0005886(plasma membrane);GO:0007186(G protein-coupled receptor signaling pathway);GO:0016020(membrane);GO:0016021(integral component of membrane);GO:0016493(C-C chemokine receptor activity);GO:0070098(chemokine-mediated signaling pathway);GO:1901214(regulation of neuron death);GO:1901214(regulation of neuron death)	NA	K08417	NA	G protein-coupled receptor 75 [Source:NCBI gene;Acc:100517153]	protein_coding	0.181291	0.293787	0.389831	0.111247	0.162786	0.104767	2.28329	1.19111	0.00885155	0.0849431	up	yes
ENSSSCG00000024048	MMRN2	ENSSSCT00000011346;ENSSSCT00000011345;ENSSSCT00000043319	GO:0002042(cell migration involved in sprouting angiogenesis);GO:0005515(protein binding);GO:0005604(basement membrane);GO:0005615(extracellular space);GO:0010811(positive regulation of cell-substrate adhesion);GO:0030948(negative regulation of vascular endothelial growth factor receptor signaling pathway);GO:0031012(extracellular matrix);GO:0090051(negative regulation of cell migration involved …	NA	NA	NA	multimerin 2 [Source:NCBI gene;Acc:100155963]	protein_coding	0.158279	0.0995865	0.175771	0.449659	0.484568	0.149757	0.400039	-1.32179	0.00897678	0.0856145	down	yes
ENSSSCG00000035388	C16orf46	ENSSSCT00000054939;ENSSSCT00000062760	GO:0005634(nucleus);GO:0005654(nucleoplasm);GO:0005829(cytosol);GO:0005829(cytosol)	NA	NA	NA	chromosome 6 C16orf46 homolog [Source:NCBI gene;Acc:110261259]	protein_coding	1.62865	1.56148	0.79367	0.52222	0.772034	0.572021	2.13463	1.09398	0.00940295	0.0882381	up	yes
ENSSSCG00000006969	TRMT9B	ENSSSCT00000061301;ENSSSCT00000048068;ENSSSCT00000007634;ENSSSCT00000043417;ENSSSCT00000046009;ENSSSCT00000055443;ENSSSCT00000056580	GO:0000049(tRNA binding);GO:0002098(tRNA wobble uridine modification);GO:0005634(nucleus);GO:0005737(cytoplasm);GO:0008168(methyltransferase activity);GO:0016300(tRNA (uracil) methyltransferase activity);GO:0016706(2-oxoglutarate-dependent dioxygenase activity);GO:0030488(tRNA methylation);GO:0032259(methylation);GO:0055114(oxidation-reduction process);GO:0055114(oxidation-reduction process)	NA	NA	NA	tRNA methyltransferase 9B (putative) [Source:NCBI gene;Acc:100525134]	protein_coding	0.0400484	0.0626629	0.0413742	0.0706402	0.138042	0.116443	0.44317	-1.17407	0.00975639	0.0910556	down	yes
ENSSSCG00000039706	ENSSSCG00000039706	ENSSSCT00000048010	GO:0005576(extracellular region);GO:0006869(lipid transport);GO:0008289(lipid binding);GO:0042157(lipoprotein metabolic process)	NA	K14480	NA	apolipoprotein L3 [Source:NCBI gene;Acc:100156062]	protein_coding	1.18698	0.607497	1.28722	0.646213	0.365546	0.50666	2.02955	1.02116	0.00980278	0.0911733	up	yes
ENSSSCG00000002476	SERPINA1	ENSSSCT00000002750	GO:0002020(protease binding);GO:0004867(serine-type endopeptidase inhibitor activity);GO:0005615(extracellular space);GO:0005783(endoplasmic reticulum);GO:0005794(Golgi apparatus);GO:0010951(negative regulation of endopeptidase activity);GO:0042802(identical protein binding);GO:0043231(intracellular membrane-bounded organelle)	04610(Complement and coagulation cascades)	K03984	NA	serpin family A member 1 [Source:NCBI gene;Acc:397688]	protein_coding	0.833296	0.454579	0.734087	0.089302	0.112472	0.480558	2.96331	1.56721	0.00989373	0.0918597	up	yes
ENSSSCG00000005961	ENSSSCG00000005961	ENSSSCT00000050022;ENSSSCT00000052780;ENSSSCT00000056592;ENSSSCT00000043468;ENSSSCT00000059366;ENSSSCT00000053838;ENSSSCT00000006544	GO:0001786(phosphatidylserine binding);GO:0005546(phosphatidylinositol-4,5-bisphosphate binding);GO:0070269(pyroptosis);GO:0070273(phosphatidylinositol-4-phosphate binding);GO:0070273(phosphatidylinositol-4-phosphate binding)	NA	K22141	NA	gasdermin-A-like [Source:NCBI gene;Acc:102165484]	protein_coding	0.138142	0.110957	0.0407696	0.311024	0.140284	0.269559	0.402111	-1.31434	0.00995699	0.0921572	down	yes
ENSSSCG00000017861	ASPA	ENSSSCT00000037506;ENSSSCT00000056972;ENSSSCT00000019437	GO:0005829(cytosol);GO:0016788(hydrolase activity, acting on ester bonds);GO:0016811(hydrolase activity, acting on carbon-nitrogen (but not peptide) bonds, in linear amides);GO:0042802(identical protein binding);GO:0046872(metal ion binding);GO:0046872(metal ion binding)	00250(Alanine, aspartate and glutamate metabolism);00340(Histidine metabolism);00340(Histidine metabolism)	K01437	EC:3.5.1.15	aspartoacylase [Source:NCBI gene;Acc:100142661]	protein_coding	0.384973	0.491268	0.406113	0.204838	0.107925	0.265408	2.21795	1.14923	0.0101344	0.0931773	up	yes
ENSSSCG00000004195	ARG1	ENSSSCT00000004636;ENSSSCT00000035404	GO:0000050(urea cycle);GO:0004053(arginase activity);GO:0005615(extracellular space);GO:0005737(cytoplasm);GO:0005829(cytosol);GO:0006525(arginine metabolic process);GO:0016787(hydrolase activity);GO:0016813(hydrolase activity, acting on carbon-nitrogen (but not peptide) bonds, in linear amidines);GO:0019547(arginine catabolic process to ornithine);GO:0030145(manganese ion binding);GO:0042130(neg…	00220(Arginine biosynthesis);00330(Arginine and proline metabolism);05146(Amoebiasis);05146(Amoebiasis)	K01476	EC:3.5.3.1	arginase 1 [Source:NCBI gene;Acc:397115]	protein_coding	0.618207	0.319557	1.12105	0.316784	0.343646	0.153756	2.52868	1.33838	0.0103248	0.0942914	up	yes
ENSSSCG00000025770	ST6GAL1	ENSSSCT00000041901;ENSSSCT00000057753;ENSSSCT00000038264;ENSSSCT00000051540;ENSSSCT00000065900;ENSSSCT00000046712;ENSSSCT00000053461;ENSSSCT00000024829	GO:0000139(Golgi membrane);GO:0003835(beta-galactoside alpha-2,6-sialyltransferase activity);GO:0005794(Golgi apparatus);GO:0006054(N-acetylneuraminate metabolic process);GO:0006486(protein glycosylation);GO:0008373(sialyltransferase activity);GO:0016020(membrane);GO:0016021(integral component of membrane);GO:0016740(transferase activity);GO:0016757(transferase activity, transferring glycosyl gro…	00510(N-Glycan biosynthesis);00514(Other types of O-glycan biosynthesis);00514(Other types of O-glycan biosynthesis)	K00778	EC:2.4.99.1	ST6 beta-galactoside alpha-2,6-sialyltransferase 1 [Source:NCBI gene;Acc:100302026]	protein_coding	0.0167205	0.0809418	0.0928346	0.212445	0.163843	0.12974	0.376456	-1.40945	0.0106864	0.0960914	down	yes
ENSSSCG00000025176	NOTCH3	ENSSSCT00000029966	GO:0000122(negative regulation of transcription by RNA polymerase II);GO:0005509(calcium ion binding);GO:0005515(protein binding);GO:0005654(nucleoplasm);GO:0005829(cytosol);GO:0005886(plasma membrane);GO:0006355(regulation of transcription, DNA-templated);GO:0007219(Notch signaling pathway);GO:0007275(multicellular organism development);GO:0015629(actin cytoskeleton);GO:0016021(integral componen…	01522(Endocrine resistance);04330(Notch signaling pathway);04371(Apelin signaling pathway);04658(Th1 and Th2 cell differentiation);04919(Thyroid hormone signaling pathway);05165(Human papillomavirus infection);05200(Pathways in cancer);05206(MicroRNAs in cancer);05224(Breast cancer)	K20995	NA	notch receptor 3 [Source:NCBI gene;Acc:102158881]	protein_coding	0.366631	0.431263	0.260553	0.188238	0.063428	0.22784	2.20737	1.14233	0.0113554	0.100495	up	yes
ENSSSCG00000001076	RNF144B	ENSSSCT00000062572;ENSSSCT00000044639;ENSSSCT00000061943;ENSSSCT00000001171;ENSSSCT00000052830	GO:0000151(ubiquitin ligase complex);GO:0000209(protein polyubiquitination);GO:0004842(ubiquitin-protein transferase activity);GO:0005737(cytoplasm);GO:0006511(ubiquitin-dependent protein catabolic process);GO:0016020(membrane);GO:0016021(integral component of membrane);GO:0016567(protein ubiquitination);GO:0016740(transferase activity);GO:0031624(ubiquitin conjugating enzyme binding);GO:0031966(…	NA	K11975	EC:2.3.2.31	ring finger protein 144B [Source:NCBI gene;Acc:100155665]	protein_coding	0.0544058	0.192068	0.190422	0.0161445	0.0502866	0.0780949	3.02296	1.59596	0.0113946	0.10076	up	yes
ENSSSCG00000030698	ENSSSCG00000030698	ENSSSCT00000032037	GO:0004252(serine-type endopeptidase activity);GO:0006508(proteolysis);GO:0008233(peptidase activity);GO:0008236(serine-type peptidase activity);GO:0016787(hydrolase activity)	NA	K01310	EC:3.4.21.1	chymotrypsinogen 2-like [Source:NCBI gene;Acc:100621820]	protein_coding	0.1219	0.530578	0.525689	1.48774	1.33858	0.478275	0.356524	-1.48793	0.0117438	0.103105	down	yes
ENSSSCG00000002737	CHST4	ENSSSCT00000057292;ENSSSCT00000062945;ENSSSCT00000003033	GO:0000139(Golgi membrane);GO:0001517(N-acetylglucosamine 6-O-sulfotransferase activity);GO:0005802(trans-Golgi network);GO:0005975(carbohydrate metabolic process);GO:0006044(N-acetylglucosamine metabolic process);GO:0006477(protein sulfation);GO:0006790(sulfur compound metabolic process);GO:0008146(sulfotransferase activity);GO:0016740(transferase activity);GO:0016740(transferase activity)	00533(Glycosaminoglycan biosynthesis - keratan sulfate);00533(Glycosaminoglycan biosynthesis - keratan sulfate)	K04746	EC:2.8.2.-	carbohydrate sulfotransferase 4 [Source:NCBI gene;Acc:106510480]	protein_coding	0.503999	0.368571	0.436147	0.296789	0.105022	0.209054	2.1424	1.09923	0.0117864	0.103405	up	yes
ENSSSCG00000012733	ENSSSCG00000012733	ENSSSCT00000013921	NA	NA	NA	NA	melanoma-associated antigen 10-like [Source:NCBI gene;Acc:106504240]	protein_coding	0.260414	0.369894	0.510347	0.582216	0.728199	1.00394	0.492861	-1.02075	0.0119929	0.104841	down	yes
ENSSSCG00000015270	FMOD	ENSSSCT00000016639	GO:0005515(protein binding);GO:0030199(collagen fibril organization);GO:0062023(collagen-containing extracellular matrix)	04350(TGF-beta signaling pathway)	K08121	NA	fibromodulin [Source:NCBI gene;Acc:100526237]	protein_coding	0.04968	0.058017	0.186565	0.197368	0.219934	0.31099	0.404044	-1.30742	0.01218	0.105811	down	yes
ENSSSCG00000040725	IL11	ENSSSCT00000054476	GO:0005125(cytokine activity);GO:0005142(interleukin-11 receptor binding);GO:0005737(cytoplasm);GO:0008083(growth factor activity);GO:0008284(positive regulation of cell population proliferation);GO:0010469(regulation of signaling receptor activity);GO:0033138(positive regulation of peptidyl-serine phosphorylation);GO:0043410(positive regulation of MAPK cascade);GO:0045944(positive regulation of …	04060(Cytokine-cytokine receptor interaction);04630(Jak-STAT signaling pathway);04640(Hematopoietic cell lineage);05323(Rheumatoid arthritis)	K05417	NA	interleukin 11 [Source:NCBI gene;Acc:110261056]	protein_coding	1.14983	2.26327	2.18926	0.172803	1.02468	0.85512	2.72939	1.44858	0.0123894	0.106936	up	yes
ENSSSCG00000008943	SLC4A4	ENSSSCT00000058234;ENSSSCT00000052823;ENSSSCT00000009797;ENSSSCT00000052354;ENSSSCT00000054924;ENSSSCT00000057824;ENSSSCT00000047428;ENSSSCT00000040526;ENSSSCT00000036750;ENSSSCT00000050171	GO:0005452(inorganic anion exchanger activity);GO:0005887(integral component of plasma membrane);GO:0006811(ion transport);GO:0006814(sodium ion transport);GO:0006820(anion transport);GO:0008509(anion transmembrane transporter activity);GO:0008510(sodium:bicarbonate symporter activity);GO:0015698(inorganic anion transport);GO:0015701(bicarbonate transport);GO:0016020(membrane);GO:0016021(integral…	04964(Proximal tubule bicarbonate reclamation);04972(Pancreatic secretion);04976(Bile secretion);04976(Bile secretion)	K13575	NA	solute carrier family 4 member 4 [Source:NCBI gene;Acc:503546]	protein_coding	0.137663	0.0498053	0.205982	0.306367	0.288336	0.266831	0.456686	-1.13073	0.0124237	0.107156	down	yes
ENSSSCG00000017508	STAC2	ENSSSCT00000019061;ENSSSCT00000042738	GO:0005515(protein binding);GO:0031234(extrinsic component of cytoplasmic side of plasma membrane);GO:0035556(intracellular signal transduction);GO:0046872(metal ion binding);GO:1901387(positive regulation of voltage-gated calcium channel activity);GO:1903078(positive regulation of protein localization to plasma membrane);GO:1903078(positive regulation of protein localization to plasma membrane)	NA	NA	NA	SH3 and cysteine rich domain 2 [Source:NCBI gene;Acc:100514486]	protein_coding	0.473019	0.540398	0.135337	0.183076	0.122913	0.151461	2.51121	1.32838	0.0128615	0.109698	up	yes
ENSSSCG00000022434	ZNF235	ENSSSCT00000026604;ENSSSCT00000044890	GO:0003676(nucleic acid binding);GO:0005622(intracellular);GO:0006355(regulation of transcription, DNA-templated);GO:0046872(metal ion binding);GO:0046872(metal ion binding)	NA	NA	NA	zinc finger protein 235 [Source:HGNC Symbol;Acc:HGNC:12866]	protein_coding	0.286613	0.442505	0.243963	0.133921	0.173113	0.135977	2.19652	1.13522	0.0129185	0.109803	up	yes
ENSSSCG00000031940	GAS2	ENSSSCT00000054569;ENSSSCT00000030262;ENSSSCT00000051412;ENSSSCT00000063757;ENSSSCT00000055836	GO:0001544(initiation of primordial ovarian follicle growth);GO:0001547(antral ovarian follicle growth);GO:0005515(protein binding);GO:0005856(cytoskeleton);GO:0006915(apoptotic process);GO:0008017(microtubule binding);GO:0008593(regulation of Notch signaling pathway);GO:0030728(ovulation);GO:0071711(basement membrane organization);GO:0071711(basement membrane organization)	NA	NA	NA	growth arrest specific 2 [Source:NCBI gene;Acc:100625743]	protein_coding	0.413457	0.777514	0.202405	2.35644	1.00677	0.384957	0.371749	-1.4276	0.0129381	0.109893	down	yes
ENSSSCG00000031352	TCTEX1D1	ENSSSCT00000054491	NA	NA	NA	NA	Tctex1 domain containing 1 [Source:NCBI gene;Acc:100628189]	protein_coding	0.56071	0.892318	0.962102	0.319699	0.467958	0.36414	2.09684	1.06821	0.0132417	0.111775	up	yes
ENSSSCG00000011884	HCLS1	ENSSSCT00000062122;ENSSSCT00000065861;ENSSSCT00000013000	GO:0000122(negative regulation of transcription by RNA polymerase II);GO:0001085(RNA polymerase II transcription factor binding);GO:0003779(actin binding);GO:0005515(protein binding);GO:0005634(nucleus);GO:0005667(transcription factor complex);GO:0005737(cytoplasm);GO:0005829(cytosol);GO:0005886(plasma membrane);GO:0008284(positive regulation of cell population proliferation);GO:0009725(response …	04530(Tight junction);05100(Bacterial invasion of epithelial cells);05205(Proteoglycans in cancer);05205(Proteoglycans in cancer)	K06106	NA	hematopoietic cell-specific Lyn substrate 1 [Source:NCBI gene;Acc:100521992]	protein_coding	0.120507	0.335697	0.242621	0.312081	0.677475	0.496199	0.47035	-1.08819	0.0136561	0.113863	down	yes
ENSSSCG00000003024	PRR19	ENSSSCT00000046860;ENSSSCT00000003358	NA	NA	NA	NA	proline rich 19 [Source:NCBI gene;Acc:100513285]	protein_coding	0.454765	0.487618	0.221964	0.118053	0.21332	0.168055	2.33136	1.22117	0.013815	0.114333	up	yes
ENSSSCG00000024314	FGG	ENSSSCT00000026223;ENSSSCT00000009856	GO:0005102(signaling receptor binding);GO:0005198(structural molecule activity);GO:0005577(fibrinogen complex);GO:0005615(extracellular space);GO:0007160(cell-matrix adhesion);GO:0007596(blood coagulation);GO:0009306(protein secretion);GO:0009897(external side of plasma membrane);GO:0009986(cell surface);GO:0030168(platelet activation);GO:0031091(platelet alpha granule);GO:0031639(plasminogen act…	04610(Complement and coagulation cascades);04611(Platelet activation);05150(Staphylococcus aureus infection);05150(Staphylococcus aureus infection)	K03905	NA	fibrinogen gamma chain [Source:NCBI gene;Acc:403164]	protein_coding	0.39686	0.380501	0.651891	0.279207	0.133309	0.274204	2.08127	1.05747	0.0146527	0.118552	up	yes
ENSSSCG00000013665	ENSSSCG00000013665	ENSSSCT00000014929;ENSSSCT00000064148;ENSSSCT00000052304;ENSSSCT00000037204	GO:0004866(endopeptidase inhibitor activity);GO:0005515(protein binding);GO:0005576(extracellular region);GO:0005615(extracellular space);GO:0010951(negative regulation of endopeptidase activity);GO:0010951(negative regulation of endopeptidase activity)	NA	NA	NA	complement C3 [Source:NCBI gene;Acc:100517145]	protein_coding	0.559284	1.06206	1.14749	0.624419	0.143859	0.455712	2.26214	1.17769	0.0146874	0.118592	up	yes
ENSSSCG00000000232	ACVRL1	ENSSSCT00000000251;ENSSSCT00000033395;ENSSSCT00000064488;ENSSSCT00000059555	GO:0000166(nucleotide binding);GO:0001525(angiogenesis);GO:0001701(in utero embryonic development);GO:0001937(negative regulation of endothelial cell proliferation);GO:0001938(positive regulation of endothelial cell proliferation);GO:0001946(lymphangiogenesis);GO:0001974(blood vessel remodeling);GO:0003203(endocardial cushion morphogenesis);GO:0004672(protein kinase activity);GO:0004674(protein s…	04060(Cytokine-cytokine receptor interaction);04060(Cytokine-cytokine receptor interaction)	K13594	EC:2.7.11.30	activin A receptor like type 1 [Source:NCBI gene;Acc:100153279]	protein_coding	0.0472932	0.0858791	0.0586446	0.197012	0.15619	0.0811448	0.441621	-1.17912	0.014921	0.120004	down	yes
ENSSSCG00000034242	HNF4G	ENSSSCT00000043514;ENSSSCT00000054884;ENSSSCT00000041766;ENSSSCT00000041886;ENSSSCT00000046793	GO:0000978(RNA polymerase II proximal promoter sequence-specific DNA binding);GO:0003323(type B pancreatic cell development);GO:0003677(DNA binding);GO:0003700(DNA-binding transcription factor activity);GO:0003707(steroid hormone receptor activity);GO:0005634(nucleus);GO:0006355(regulation of transcription, DNA-templated);GO:0008270(zinc ion binding);GO:0043401(steroid hormone mediated signaling …	04950(Maturity onset diabetes of the young);04950(Maturity onset diabetes of the young)	K08037	NA	hepatocyte nuclear factor 4 gamma [Source:NCBI gene;Acc:110260272]	protein_coding	0.478789	0.496057	0.961756	0.215961	0.469193	0.225658	2.12624	1.0883	0.0154842	0.122763	up	yes
ENSSSCG00000036265	ENSSSCG00000036265	ENSSSCT00000044260	NA	NA	NA	NA		lincRNA	0.410534	0.218207	0.232609	0.506395	0.696515	0.561064	0.488301	-1.03416	0.0154969	0.122784	down	yes
ENSSSCG00000002916	APLP1	ENSSSCT00000040795;ENSSSCT00000003221;ENSSSCT00000044708;ENSSSCT00000063266	GO:0005886(plasma membrane);GO:0008201(heparin binding);GO:0016020(membrane);GO:0016021(integral component of membrane);GO:0031694(alpha-2A adrenergic receptor binding);GO:0031695(alpha-2B adrenergic receptor binding);GO:0031696(alpha-2C adrenergic receptor binding);GO:0042802(identical protein binding);GO:0046914(transition metal ion binding);GO:0048471(perinuclear region of cytoplasm);GO:007187…	NA	K05639	NA	amyloid beta precursor like protein 1 [Source:NCBI gene;Acc:100524259]	protein_coding	0.269069	0.318071	0.12051	0.142417	0.024045	0.098383	2.67194	1.41789	0.016355	0.127376	up	yes
ENSSSCG00000026005	SAMD13	ENSSSCT00000027176;ENSSSCT00000064847	GO:0005515(protein binding);GO:0005515(protein binding)	NA	NA	NA	sterile alpha motif domain containing 13 [Source:NCBI gene;Acc:102166543]	protein_coding	0.158274	0.533481	0.251618	0.814399	0.515585	0.826488	0.437461	-1.19277	0.0164553	0.127899	down	yes
ENSSSCG00000012970	CTSW	ENSSSCT00000060947;ENSSSCT00000014177	GO:0004197(cysteine-type endopeptidase activity);GO:0005615(extracellular space);GO:0005764(lysosome);GO:0006508(proteolysis);GO:0008234(cysteine-type peptidase activity);GO:0051603(proteolysis involved in cellular protein catabolic process);GO:0051603(proteolysis involved in cellular protein catabolic process)	04142(Lysosome);04210(Apoptosis);04210(Apoptosis)	K08569	EC:3.4.22.-	cathepsin W [Source:NCBI gene;Acc:100525853]	protein_coding	0.457319	0.465364	0.358555	0.15915	0.327107	0.13807	2.05219	1.03716	0.0165091	0.128236	up	yes
ENSSSCG00000008021	TMEM204	ENSSSCT00000008790	GO:0001945(lymph vessel development);GO:0005886(plasma membrane);GO:0016020(membrane);GO:0016021(integral component of membrane);GO:0030947(regulation of vascular endothelial growth factor receptor signaling pathway);GO:0051145(smooth muscle cell differentiation)	NA	NA	NA	transmembrane protein 204 [Source:NCBI gene;Acc:100514571]	protein_coding	0.631354	1.1753	0.310852	0.144926	0.314946	0.368946	2.55485	1.35324	0.0166065	0.128666	up	yes
ENSSSCG00000031620	ENSSSCG00000031620	ENSSSCT00000063084	GO:0003779(actin binding);GO:0005856(cytoskeleton);GO:0030036(actin cytoskeleton organization)	NA	NA	NA	wiskott-Aldrich syndrome protein family member 1-like [Source:NCBI gene;Acc:110256054]	protein_coding	0.0001	1.5005	0.0001	2.86636	7.41092	4.58887	0.100948	-3.30832	0.0176851	0.134225	down	yes
ENSSSCG00000005020	ATL1	ENSSSCT00000005535;ENSSSCT00000005536	GO:0000166(nucleotide binding);GO:0003924(GTPase activity);GO:0005525(GTP binding);GO:0005737(cytoplasm);GO:0005783(endoplasmic reticulum);GO:0007029(endoplasmic reticulum organization);GO:0016020(membrane);GO:0016021(integral component of membrane);GO:0042802(identical protein binding);GO:0051260(protein homooligomerization);GO:0071782(endoplasmic reticulum tubular network);GO:0098826(endoplasmi…	NA	K17339	EC:3.6.5.-	atlastin GTPase 1 [Source:NCBI gene;Acc:100158193]	protein_coding	0.1914	0.294451	0.234591	1.30228	0.298547	0.219196	0.395842	-1.337	0.0183425	0.137586	down	yes
ENSSSCG00000000713	ENSSSCG00000000713	ENSSSCT00000000776	GO:0016020(membrane);GO:0016021(integral component of membrane)	NA	NA	NA		protein_coding	2.66172	1.32115	1.54684	0.703022	1.28056	0.517154	2.21123	1.14485	0.018407	0.137586	up	yes
ENSSSCG00000011205	EFHB	ENSSSCT00000012271	GO:0005509(calcium ion binding)	NA	NA	NA	EF-hand domain family member B [Source:NCBI gene;Acc:100519922]	protein_coding	0.3927	0.730014	0.290907	0.115997	0.280961	0.210154	2.32844	1.21936	0.0186908	0.138668	up	yes
ENSSSCG00000015747	ENSSSCG00000015747	ENSSSCT00000065179;ENSSSCT00000017147;ENSSSCT00000055145;ENSSSCT00000044724	GO:0005515(protein binding);GO:0005865(striated muscle thin filament);GO:0006936(muscle contraction);GO:0008307(structural constituent of muscle);GO:0030017(sarcomere);GO:0030018(Z disc);GO:0030240(skeletal muscle thin filament assembly);GO:0030241(skeletal muscle myosin thick filament assembly);GO:0031430(M band);GO:0045214(sarcomere organization);GO:0048739(cardiac muscle fiber development);GO:…	NA	NA	NA	myomesin 2 [Source:NCBI gene;Acc:100523824]	protein_coding	0.0311444	0.0596136	0.0992782	0.121427	0.0932075	0.223052	0.434183	-1.20363	0.0190672	0.140456	down	yes
ENSSSCG00000009919	HNF1A	ENSSSCT00000010869;ENSSSCT00000010870	GO:0000978(RNA polymerase II proximal promoter sequence-specific DNA binding);GO:0001228(DNA-binding transcription activator activity, RNA polymerase II-specific);GO:0001750(photoreceptor outer segment);GO:0001824(blastocyst development);GO:0001889(liver development);GO:0001890(placenta development);GO:0003677(DNA binding);GO:0003700(DNA-binding transcription factor activity);GO:0005634(nucleus);…	04550(Signaling pathways regulating pluripotency of stem cells);04950(Maturity onset diabetes of the young);04950(Maturity onset diabetes of the young)	K08036	NA	HNF1 homeobox A [Source:NCBI gene;Acc:574067]	protein_coding	0.202425	0.365709	0.155756	0.139734	0.095486	0.109486	2.10002	1.0704	0.0194281	0.142091	up	yes
ENSSSCG00000026045	ENSSSCG00000026045	ENSSSCT00000059329;ENSSSCT00000030766	GO:0003676(nucleic acid binding);GO:0005622(intracellular);GO:0006355(regulation of transcription, DNA-templated);GO:0046872(metal ion binding);GO:0046872(metal ion binding)	05168(Herpes simplex virus 1 infection);05168(Herpes simplex virus 1 infection)	K09228	NA	zinc finger protein OZF [Source:NCBI gene;Acc:100623035]	protein_coding	0.154192	0.181364	0.189941	0.120152	0.056631	0.0763969	2.07559	1.05352	0.0195066	0.14224	up	yes
ENSSSCG00000020675	ATF7IP2	ENSSSCT00000032425;ENSSSCT00000047580;ENSSSCT00000057578	GO:0005515(protein binding);GO:0005515(protein binding)	NA	NA	NA	activating transcription factor 7 interacting protein 2 [Source:NCBI gene;Acc:100520369]	protein_coding	0.332683	0.188827	0.25968	0.167187	0.0952839	0.107558	2.11116	1.07804	0.0197145	0.143234	up	yes
ENSSSCG00000012295	MAGIX	ENSSSCT00000013444	GO:0005515(protein binding)	NA	NA	NA	MAGI family member, X-linked [Source:NCBI gene;Acc:100514936]	protein_coding	2.04143	0.925755	1.28763	0.534004	0.914817	0.636286	2.04057	1.02897	0.0199401	0.144117	up	yes
ENSSSCG00000029679	TRAPPC1	ENSSSCT00000031070	GO:0005737(cytoplasm);GO:0006888(endoplasmic reticulum to Golgi vesicle-mediated transport);GO:0016192(vesicle-mediated transport);GO:0017112(Rab guanyl-nucleotide exchange factor activity);GO:0030008(TRAPP complex)	NA	K20300	NA	trafficking protein particle complex 1 [Source:NCBI gene;Acc:100524173]	protein_coding	2.90801	5.71231	1.92963	0.0001	0.0001	1.40645	7.50005	2.9069	0.0200639	0.144612	up	yes
ENSSSCG00000038626	ZNF513	ENSSSCT00000061942	GO:0003676(nucleic acid binding);GO:0003677(DNA binding);GO:0005634(nucleus);GO:0044212(transcription regulatory region DNA binding);GO:0060041(retina development in camera-type eye)	NA	NA	NA	zinc finger protein 513 [Source:NCBI gene;Acc:100739726]	protein_coding	0.392867	3.1931	0.225086	0.442505	0.379418	0.406502	3.10239	1.63338	0.0211051	0.150107	up	yes
ENSSSCG00000007665	ENSSSCG00000007665	ENSSSCT00000008405	GO:0005158(insulin receptor binding);GO:0005829(cytosol);GO:0005886(plasma membrane);GO:0008286(insulin receptor signaling pathway);GO:0043548(phosphatidylinositol 3-kinase binding)	04022(cGMP-PKG signaling pathway);04068(FoxO signaling pathway);04140(Autophagy - animal);04152(AMPK signaling pathway);04211(Longevity regulating pathway);04213(Longevity regulating pathway - multiple species);04910(Insulin signaling pathway);04920(Adipocytokine signaling pathway);04923(Regulation of lipolysis in adipocytes);04930(Type II diabetes mellitus)	K17445	NA	insulin receptor substrate 1-like [Source:NCBI gene;Acc:100515824]	protein_coding	2.4317	3.17287	1.47156	0.650348	0.741457	1.99905	2.08683	1.06131	0.0216786	0.152985	up	yes
ENSSSCG00000037158	MTURN	ENSSSCT00000041145	NA	NA	NA	NA	maturin, neural progenitor differentiation regulator homolog [Source:NCBI gene;Acc:100513191]	protein_coding	1.06524	1.36861	0.550693	0.712178	0.180806	0.490851	2.15672	1.10884	0.0223378	0.155686	up	yes
ENSSSCG00000024587	DNASE1L2	ENSSSCT00000026713	GO:0001942(hair follicle development);GO:0003335(corneocyte development);GO:0004300(enoyl-CoA hydratase activity);GO:0004518(nuclease activity);GO:0004519(endonuclease activity);GO:0004536(deoxyribonuclease activity);GO:0005739(mitochondrion);GO:0006308(DNA catabolic process);GO:0006635(fatty acid beta-oxidation);GO:0016787(hydrolase activity);GO:0090305(nucleic acid phosphodiester bond hydrolysi…	NA	K11995	EC:3.1.21.-	deoxyribonuclease 1 like 2 [Source:NCBI gene;Acc:100738142]	protein_coding	1.84062	0.549499	1.34075	0.844034	0.629131	0.168019	2.27328	1.18477	0.0229712	0.158193	up	yes
ENSSSCG00000001764	SH2D7	ENSSSCT00000001973	GO:0005737(cytoplasm)	NA	NA	NA	SH2 domain containing 7 [Source:NCBI gene;Acc:100154016]	protein_coding	0.295471	0.460488	0.400844	0.171468	0.287327	0.106857	2.04508	1.03216	0.0232527	0.159416	up	yes
ENSSSCG00000001909	STRA6	ENSSSCT00000002138	GO:0001568(blood vessel development);GO:0001822(kidney development);GO:0003184(pulmonary valve morphogenesis);GO:0003281(ventricular septum development);GO:0005886(plasma membrane);GO:0005887(integral component of plasma membrane);GO:0007507(heart development);GO:0007612(learning);GO:0007631(feeding behavior);GO:0016020(membrane);GO:0016021(integral component of membrane);GO:0030324(lung developm…	NA	K23088	NA	stimulated by retinoic acid 6 [Source:NCBI gene;Acc:100153335]	protein_coding	0.606331	0.79248	0.570768	0.538385	0.218474	0.214965	2.02668	1.01912	0.0233298	0.159587	up	yes
ENSSSCG00000033305	PGBD2	ENSSSCT00000058102	NA	NA	NA	NA	piggyBac transposable element derived 2 [Source:HGNC Symbol;Acc:HGNC:19399]	protein_coding	0.548696	0.775544	1.06118	0.535197	0.292829	0.345894	2.03202	1.02291	0.0251964	0.166865	up	yes
ENSSSCG00000006531	EFNA3	ENSSSCT00000007153	GO:0005886(plasma membrane);GO:0007411(axon guidance);GO:0016020(membrane);GO:0016525(negative regulation of angiogenesis);GO:0046875(ephrin receptor binding);GO:0048013(ephrin receptor signaling pathway);GO:1902961(positive regulation of aspartic-type endopeptidase activity involved in amyloid precursor protein catabolic process)	04010(MAPK signaling pathway);04014(Ras signaling pathway);04015(Rap1 signaling pathway);04151(PI3K-Akt signaling pathway);04360(Axon guidance)	K05462	NA	ephrin A3 [Source:NCBI gene;Acc:100155923]	protein_coding	0.777951	1.65277	1.2614	3.04276	3.14937	1.34499	0.489858	-1.02957	0.0252463	0.16707	down	yes
ENSSSCG00000016599	GPR37	ENSSSCT00000018072	GO:0000151(ubiquitin ligase complex);GO:0004930(G protein-coupled receptor activity);GO:0005783(endoplasmic reticulum);GO:0005886(plasma membrane);GO:0007186(G protein-coupled receptor signaling pathway);GO:0007193(adenylate cyclase-inhibiting G protein-coupled receptor signaling pathway);GO:0008528(G protein-coupled peptide receptor activity);GO:0016020(membrane);GO:0016021(integral component of…	05012(Parkinson disease)	K04243	NA	G protein-coupled receptor 37 [Source:NCBI gene;Acc:100523220]	protein_coding	0.255224	0.393381	0.375984	0.238958	0.158566	0.047509	2.30228	1.20306	0.0258535	0.169182	up	yes
ENSSSCG00000022200	SYT17	ENSSSCT00000051152;ENSSSCT00000031474;ENSSSCT00000062190;ENSSSCT00000060224;ENSSSCT00000008624;ENSSSCT00000008625;ENSSSCT00000054404	GO:0000149(SNARE binding);GO:0001786(phosphatidylserine binding);GO:0004888(transmembrane signaling receptor activity);GO:0005509(calcium ion binding);GO:0005544(calcium-dependent phospholipid binding);GO:0005802(trans-Golgi network);GO:0005886(plasma membrane);GO:0006887(exocytosis);GO:0014059(regulation of dopamine secretion);GO:0016020(membrane);GO:0016079(synaptic vesicle exocytosis);GO:00161…	NA	K19915	NA	synaptotagmin 17 [Source:NCBI gene;Acc:100513981]	protein_coding	0.124067	0.135258	0.161058	0.111049	0.0491731	0.0207779	2.32257	1.21572	0.0265957	0.171652	up	yes
ENSSSCG00000016035	COL5A2	ENSSSCT00000043552;ENSSSCT00000017460;ENSSSCT00000048411;ENSSSCT00000044241	GO:0001501(skeletal system development);GO:0005201(extracellular matrix structural constituent);GO:0005515(protein binding);GO:0005581(collagen trimer);GO:0005588(collagen type V trimer);GO:0005615(extracellular space);GO:0030198(extracellular matrix organization);GO:0030199(collagen fibril organization);GO:0030903(notochord development);GO:0031012(extracellular matrix);GO:0043588(skin developmen…	04974(Protein digestion and absorption);04974(Protein digestion and absorption)	K19721	NA	collagen type V alpha 2 chain [Source:NCBI gene;Acc:397532]	protein_coding	0.320943	0.182749	0.14903	0.065961	0.14009	0.11216	2.05123	1.03649	0.0272501	0.17462	up	yes
ENSSSCG00000023737	CSF2	ENSSSCT00000027098	GO:0001892(embryonic placenta development);GO:0005125(cytokine activity);GO:0005129(granulocyte macrophage colony-stimulating factor receptor binding);GO:0005576(extracellular region);GO:0005615(extracellular space);GO:0006955(immune response);GO:0008083(growth factor activity);GO:0008284(positive regulation of cell population proliferation);GO:0010468(regulation of gene expression);GO:0010469(re…	04060(Cytokine-cytokine receptor interaction);04630(Jak-STAT signaling pathway);04640(Hematopoietic cell lineage);04650(Natural killer cell mediated cytotoxicity);04657(IL-17 signaling pathway);04660(T cell receptor signaling pathway);04664(Fc epsilon RI signaling pathway);04668(TNF signaling pathway);05132(Salmonella infection);05146(Amoebiasis);05166(Human T-cell leukemia virus 1 infection);051…	K05427	NA	colony stimulating factor 2 [Source:NCBI gene;Acc:397208]	protein_coding	0.283193	0.159644	0.0001	0.617523	0.26152	0.537166	0.312762	-1.67686	0.0273433	0.174943	down	yes
ENSSSCG00000025986	EDARADD	ENSSSCT00000030665;ENSSSCT00000042532	GO:0005515(protein binding);GO:0007165(signal transduction);GO:0007165(signal transduction)	NA	NA	NA	EDAR associated death domain [Source:NCBI gene;Acc:100157377]	protein_coding	0.698772	0.269085	0.666306	0.302657	0.10777	0.330448	2.20572	1.14125	0.0275438	0.175745	up	yes
ENSSSCG00000020967	ENSSSCG00000020967	ENSSSCT00000024038;ENSSSCT00000056262;ENSSSCT00000043813	GO:0016020(membrane);GO:0016021(integral component of membrane);GO:0016021(integral component of membrane)	NA	K06719	NA	CMRF35-like molecule 6 [Source:NCBI gene;Acc:100514068]	protein_coding	0.517651	0.292743	0.588646	0.391014	0.093629	0.083824	2.46108	1.29929	0.0276982	0.176385	up	yes
ENSSSCG00000012658	RAB33A	ENSSSCT00000013839	GO:0003924(GTPase activity);GO:0005525(GTP binding);GO:0019882(antigen processing and presentation)	NA	K07919	NA	RAB33A, member RAS oncogene family [Source:NCBI gene;Acc:100144495]	protein_coding	0.962359	0.548618	0.43862	0.480621	0.265679	0.16212	2.14614	1.10174	0.0284335	0.179141	up	yes
ENSSSCG00000038071	RASL12	ENSSSCT00000037233	GO:0000166(nucleotide binding);GO:0003924(GTPase activity);GO:0005525(GTP binding);GO:0007165(signal transduction);GO:0016020(membrane)	NA	K07854	NA	RAS like family 12 [Source:NCBI gene;Acc:100155433]	protein_coding	0.065449	0.08152	0.000665	0.100929	0.18329	0.157548	0.33419	-1.58126	0.0292216	0.182393	down	yes
ENSSSCG00000016857	DAB2	ENSSSCT00000062132;ENSSSCT00000018358;ENSSSCT00000044446;ENSSSCT00000064567;ENSSSCT00000062090;ENSSSCT00000055898	GO:0001650(fibrillar center);GO:0001934(positive regulation of protein phosphorylation);GO:0005515(protein binding);GO:0005886(plasma membrane);GO:0005905(clathrin-coated pit);GO:0006898(receptor-mediated endocytosis);GO:0008022(protein C-terminus binding);GO:0010718(positive regulation of epithelial to mesenchymal transition);GO:0010862(positive regulation of pathway-restricted SMAD protein phos…	04144(Endocytosis);04144(Endocytosis)	K12475	NA	DAB2, clathrin adaptor protein [Source:NCBI gene;Acc:100519746]	protein_coding	0.0991024	0.423874	0.330313	0.115415	0.170886	0.109473	2.156	1.10836	0.029945	0.185399	up	yes
ENSSSCG00000029875	ZNF461	ENSSSCT00000003258;ENSSSCT00000045305;ENSSSCT00000040041;ENSSSCT00000065342;ENSSSCT00000063106	GO:0003676(nucleic acid binding);GO:0005622(intracellular);GO:0005634(nucleus);GO:0006355(regulation of transcription, DNA-templated);GO:0046872(metal ion binding);GO:0046872(metal ion binding)	05168(Herpes simplex virus 1 infection);05168(Herpes simplex virus 1 infection)	K09228	NA	zinc finger protein 461 [Source:NCBI gene;Acc:106510528]	protein_coding	0.163424	0.0888328	0.110724	0.0223965	0.0564278	0.0859233	2.20325	1.13964	0.0301727	0.186151	up	yes
ENSSSCG00000002777	HSD11B2	ENSSSCT00000003075	GO:0007565(female pregnancy);GO:0016491(oxidoreductase activity);GO:0055114(oxidation-reduction process)	00140(Steroid hormone biosynthesis);04960(Aldosterone-regulated sodium reabsorption)	K00071	EC:1.1.1.-	hydroxysteroid 11-beta dehydrogenase 2 [Source:NCBI gene;Acc:396948]	protein_coding	0.331327	0.294232	0.103008	0.524964	0.367658	0.620801	0.481403	-1.05468	0.0328908	0.195923	down	yes
ENSSSCG00000028377	CRYZL1	ENSSSCT00000030581	GO:0016491(oxidoreductase activity);GO:0055114(oxidation-reduction process)	NA	NA	NA	crystallin zeta like 1 [Source:NCBI gene;Acc:100049689]	protein_coding	0.200077	0.100051	0.306874	0.623494	0.613285	0.166416	0.432586	-1.20894	0.0350708	0.203666	down	yes
ENSSSCG00000033682	ENSSSCG00000033682	ENSSSCT00000044297;ENSSSCT00000057202	GO:0006836(neurotransmitter transport);GO:0019905(syntaxin binding);GO:0031630(regulation of synaptic vesicle fusion to presynaptic active zone membrane);GO:0031915(positive regulation of synaptic plasticity);GO:0044305(calyx of Held);GO:0098793(presynapse);GO:0098978(glutamatergic synapse);GO:0098978(glutamatergic synapse)	04721(Synaptic vesicle cycle);04721(Synaptic vesicle cycle)	K15294	NA	complexin 2 [Source:NCBI gene;Acc:110259396]	protein_coding	0.373749	0.123253	0.412539	0.0323239	0.194254	0.0001	4.01248	2.00449	0.0351437	0.203993	up	yes
ENSSSCG00000003076	ZNF226	ENSSSCT00000055351;ENSSSCT00000037429;ENSSSCT00000039910	GO:0003676(nucleic acid binding);GO:0003676(nucleic acid binding)	NA	NA	NA	zinc finger protein 226 [Source:HGNC Symbol;Acc:HGNC:13019]	protein_coding	0.670347	0.174724	0.397565	0.229991	0.079789	0.238664	2.26575	1.17999	0.0365392	0.209614	up	yes
ENSSSCG00000017237	CD300LB	ENSSSCT00000018766	GO:0016020(membrane);GO:0016021(integral component of membrane)	NA	K20395	NA	CD300 molecule like family member b [Source:NCBI gene;Acc:100623358]	protein_coding	0.0001	0.906264	0.593374	1.66559	0.979483	1.87143	0.332057	-1.5905	0.0391106	0.218339	down	yes
ENSSSCG00000017990	PIK3R6	ENSSSCT00000019577	GO:0005942(phosphatidylinositol 3-kinase complex);GO:0005944(phosphatidylinositol 3-kinase complex, class IB);GO:0007186(G protein-coupled receptor signaling pathway);GO:0014065(phosphatidylinositol 3-kinase signaling);GO:0016020(membrane);GO:0042269(regulation of natural killer cell mediated cytotoxicity);GO:0043406(positive regulation of MAP kinase activity);GO:0043551(regulation of phosphatidy…	04022(cGMP-PKG signaling pathway);04062(Chemokine signaling pathway);04072(Phospholipase D signaling pathway);04151(PI3K-Akt signaling pathway);04261(Adrenergic signaling in cardiomyocytes);04371(Apelin signaling pathway);04611(Platelet activation);04725(Cholinergic synapse);04921(Oxytocin signaling pathway);05145(Toxoplasmosis);05167(Kaposi sarcoma-associated herpesvirus infection)	K21290	NA	phosphoinositide-3-kinase regulatory subunit 6 [Source:NCBI gene;Acc:100034246]	protein_coding	0.216646	0.075459	0.366663	0.56778	0.434711	0.343821	0.489313	-1.03117	0.0391577	0.218339	down	yes
ENSSSCG00000015653	IL19	ENSSSCT00000017050;ENSSSCT00000035855	GO:0010989(negative regulation of low-density lipoprotein particle clearance);GO:0042226(interleukin-6 biosynthetic process);GO:0072593(reactive oxygen species metabolic process);GO:2001235(positive regulation of apoptotic signaling pathway);GO:2001237(negative regulation of extrinsic apoptotic signaling pathway);GO:2001244(positive regulation of intrinsic apoptotic signaling pathway);GO:2001244(…	04060(Cytokine-cytokine receptor interaction);04630(Jak-STAT signaling pathway);04630(Jak-STAT signaling pathway)	K05444	NA	interleukin 19 [Source:NCBI gene;Acc:100038024]	protein_coding	1.11851	0.688144	1.8895	0.314473	0.972188	0.454159	2.12322	1.08626	0.0392704	0.218634	up	yes
ENSSSCG00000017789	ABHD15	ENSSSCT00000019361	GO:0044255(cellular lipid metabolic process)	NA	K13707	NA	abhydrolase domain containing 15 [Source:NCBI gene;Acc:100516224]	protein_coding	0.370021	0.375712	0.53717	0.329459	0.08398	0.219734	2.02615	1.01874	0.0427711	0.229694	up	yes
ENSSSCG00000033452	ENSSSCG00000033452	ENSSSCT00000059071;ENSSSCT00000043195	GO:0005515(protein binding);GO:0005576(extracellular region);GO:0005576(extracellular region)	04657(IL-17 signaling pathway);04970(Salivary secretion);04970(Salivary secretion)	K13908	NA	mucin 5B, oligomeric mucus/gel-forming [Source:NCBI gene;Acc:110259164]	protein_coding	0.0636884	0.0714523	0.160797	0.0716665	0.0325778	0.0429816	2.01009	1.00726	0.0452819	0.237647	up	yes
ENSSSCG00000005277	GCNT1	ENSSSCT00000005812	GO:0005802(trans-Golgi network);GO:0008375(acetylglucosaminyltransferase activity);GO:0009101(glycoprotein biosynthetic process);GO:0016020(membrane);GO:0031985(Golgi cisterna);GO:0048729(tissue morphogenesis);GO:0050901(leukocyte tethering or rolling);GO:0060352(cell adhesion molecule production);GO:0060993(kidney morphogenesis)	00512(Mucin type O-glycan biosynthesis)	K00727	EC:2.4.1.102	glucosaminyl (N-acetyl) transferase 1 [Source:NCBI gene;Acc:106508649]	protein_coding	0.524605	0.199806	0.559599	0.018467	0.267077	0.20497	2.61768	1.38829	0.0473764	0.242416	up	yes
ENSSSCG00000040272	TTC29	ENSSSCT00000045074	GO:0005515(protein binding)	NA	NA	NA	tetratricopeptide repeat domain 29 [Source:NCBI gene;Acc:100627237]	protein_coding	0.860394	0.228984	0.807818	0.437917	0.269667	0.190619	2.11221	1.07876	0.049143	0.247965	up	yes
