# Supplementary material for: S100A9 plays a key role in Clostridium perfringens beta2 toxin-induced inflammatory damage in porcine IPEC-J2 intestinal epithelial cells
Source: BMC Genomics. 2023 Jan 12;24:16. doi: 10.1186/s12864-023-09118-6 (PMC9835341; doi:10.1186/s12864-023-09118-6)
Supplement: Supplementary file 5 — Additional file 5: Supplementary Table S2. [file 12864_2023_9118_MOESM5_ESM.xlsx]

## Sheet: Sheet1
GO_term	Percent	Function	Count
regulation of transcription, DNA-templated	90.9091	Biological Process	17
negative regulation of apoptotic process	69.5187	Biological Process	13
positive regulation of cell population proliferation	53.4759	Biological Process	10
negative regulation of transcription, DNA-templated	53.4759	Biological Process	10
positive regulation of transcription by RNA polymerase II	48.1283	Biological Process	9
positive regulation of transcription, DNA-templated	48.1283	Biological Process	9
protein phosphorylation	37.4332	Biological Process	7
proteolysis	37.4332	Biological Process	7
cell migration	37.4332	Biological Process	7
negative regulation of cell differentiation	32.0856	Biological Process	6
G protein-coupled receptor signaling pathway	32.0856	Biological Process	6
extracellular matrix organization	32.0856	Biological Process	6
negative regulation of transcription by RNA polymerase II	32.0856	Biological Process	6
transmembrane transport	32.0856	Biological Process	6
cilium movement	26.738	Biological Process	5
signal transduction	26.738	Biological Process	5
cell-matrix adhesion	26.738	Biological Process	5
cell adhesion	26.738	Biological Process	5
intracellular signal transduction	26.738	Biological Process	5
phosphorylation	26.738	Biological Process	5
mRNA export from nucleus	21.3904	Biological Process	4
positive regulation of MAPK cascade	21.3904	Biological Process	4
positive regulation of protein kinase B signaling	21.3904	Biological Process	4
chromatin remodeling	21.3904	Biological Process	4
brain development	21.3904	Biological Process	4
positive regulation of ERK1 and ERK2 cascade	21.3904	Biological Process	4
regulation of cell population proliferation	21.3904	Biological Process	4
cell differentiation	21.3904	Biological Process	4
positive regulation of gene expression	21.3904	Biological Process	4
angiogenesis	21.3904	Biological Process	4
lung development	21.3904	Biological Process	4
heart development	21.3904	Biological Process	4
positive regulation of cell migration	21.3904	Biological Process	4
mRNA processing	21.3904	Biological Process	4
negative regulation of canonical Wnt signaling pathway	21.3904	Biological Process	4
integrin-mediated signaling pathway	16.0428	Biological Process	3
activation of protein kinase activity	16.0428	Biological Process	3
negative regulation of endothelial cell apoptotic process	16.0428	Biological Process	3
oxidation-reduction process	16.0428	Biological Process	3
skeletal system development	16.0428	Biological Process	3
ureteric bud development	16.0428	Biological Process	3
protein localization to plasma membrane	16.0428	Biological Process	3
mRNA splicing, via spliceosome	16.0428	Biological Process	3
positive regulation of osteoblast differentiation	16.0428	Biological Process	3
platelet aggregation	16.0428	Biological Process	3
positive regulation of GTPase activity	16.0428	Biological Process	3
cell surface receptor signaling pathway	16.0428	Biological Process	3
positive regulation of protein secretion	16.0428	Biological Process	3
positive regulation of apoptotic process	16.0428	Biological Process	3
blood coagulation	16.0428	Biological Process	3
neuron fate commitment	16.0428	Biological Process	3
determination of left/right symmetry	16.0428	Biological Process	3
negative regulation of endopeptidase activity	16.0428	Biological Process	3
reactive oxygen species metabolic process	16.0428	Biological Process	3
regulation of signaling receptor activity	16.0428	Biological Process	3
microtubule-based movement	16.0428	Biological Process	3
positive regulation of peptidyl-tyrosine phosphorylation	16.0428	Biological Process	3
protein localization	10.6952	Biological Process	2
homophilic cell adhesion via plasma membrane adhesion molecules	10.6952	Biological Process	2
carbohydrate metabolic process	10.6952	Biological Process	2
pattern specification process	10.6952	Biological Process	2
skin development	10.6952	Biological Process	2
fibroblast growth factor receptor signaling pathway	10.6952	Biological Process	2
positive regulation of vasoconstriction	10.6952	Biological Process	2
Wnt signaling pathway	10.6952	Biological Process	2
positive regulation of protein catabolic process	10.6952	Biological Process	2
collagen catabolic process	10.6952	Biological Process	2
peptidyl-tyrosine phosphorylation	10.6952	Biological Process	2
positive regulation of neuron projection development	10.6952	Biological Process	2
skeletal system morphogenesis	10.6952	Biological Process	2
collagen fibril organization	10.6952	Biological Process	2
positive regulation of blood vessel endothelial cell migration	10.6952	Biological Process	2
neural crest cell migration	10.6952	Biological Process	2
negative regulation of gene expression	10.6952	Biological Process	2
ion transmembrane transport	10.6952	Biological Process	2
microtubule cytoskeleton organization	10.6952	Biological Process	2
cellular response to amino acid stimulus	10.6952	Biological Process	2
pancreas development	10.6952	Biological Process	2
kidney development	10.6952	Biological Process	2
proteolysis involved in cellular protein catabolic process	10.6952	Biological Process	2
translational elongation	10.6952	Biological Process	2
histone demethylation	10.6952	Biological Process	2
activation of MAPK activity	10.6952	Biological Process	2
ventricular septum development	10.6952	Biological Process	2
osteoblast differentiation	10.6952	Biological Process	2
anterior/posterior pattern specification	10.6952	Biological Process	2
nucleic acid phosphodiester bond hydrolysis	10.6952	Biological Process	2
face morphogenesis	10.6952	Biological Process	2
positive regulation of cartilage development	10.6952	Biological Process	2
regulation of transcription by RNA polymerase II	10.6952	Biological Process	2
positive regulation of protein kinase activity	10.6952	Biological Process	2
positive regulation of pathway-restricted SMAD protein phosphorylation	10.6952	Biological Process	2
positive regulation of proteasomal ubiquitin-dependent protein catabolic process	10.6952	Biological Process	2
blood coagulation, fibrin clot formation	10.6952	Biological Process	2
multicellular organism development	10.6952	Biological Process	2
artery morphogenesis	10.6952	Biological Process	2
protein homooligomerization	10.6952	Biological Process	2
post-embryonic development	10.6952	Biological Process	2
outer dynein arm assembly	10.6952	Biological Process	2
protein ubiquitination	10.6952	Biological Process	2
fibrinolysis	10.6952	Biological Process	2
sulfur compound metabolic process	10.6952	Biological Process	2
regulation of cell differentiation	10.6952	Biological Process	2
N-acetylglucosamine metabolic process	10.6952	Biological Process	2
positive regulation of osteoblast proliferation	10.6952	Biological Process	2
positive regulation of peptidyl-serine phosphorylation	10.6952	Biological Process	2
negative regulation of cell migration	10.6952	Biological Process	2
heart trabecula formation	10.6952	Biological Process	2
positive regulation of tyrosine phosphorylation of STAT protein	10.6952	Biological Process	2
positive regulation of cardiac muscle cell proliferation	10.6952	Biological Process	2
regulation of insulin secretion	10.6952	Biological Process	2
axoneme assembly	10.6952	Biological Process	2
phagocytosis	10.6952	Biological Process	2
protein localization to cell surface	10.6952	Biological Process	2
insulin secretion	10.6952	Biological Process	2
regulation of signal transduction	10.6952	Biological Process	2
response to calcium ion	10.6952	Biological Process	2
potassium ion transport	10.6952	Biological Process	2
odontogenesis of dentin-containing tooth	10.6952	Biological Process	2
lipid transport	10.6952	Biological Process	2
sensory perception of sound	10.6952	Biological Process	2
transmembrane receptor protein tyrosine kinase signaling pathway	10.6952	Biological Process	2
triglyceride metabolic process	10.6952	Biological Process	2
negative regulation of cell death	10.6952	Biological Process	2
placenta development	10.6952	Biological Process	2
myelination in peripheral nervous system	10.6952	Biological Process	2
ion transport	10.6952	Biological Process	2
immune response	10.6952	Biological Process	2
positive regulation of JNK cascade	10.6952	Biological Process	2
protein polymerization	10.6952	Biological Process	2
cellular protein-containing complex assembly	10.6952	Biological Process	2
histone H3-K9 demethylation	10.6952	Biological Process	2
embryonic limb morphogenesis	10.6952	Biological Process	2
activin receptor signaling pathway	10.6952	Biological Process	2
BMP signaling pathway	10.6952	Biological Process	2
lipid metabolic process	10.6952	Biological Process	2
inflammatory response	10.6952	Biological Process	2
potassium ion transmembrane transport	10.6952	Biological Process	2
cell death	10.6952	Biological Process	2
positive regulation of exocytosis	10.6952	Biological Process	2
cytokine-mediated signaling pathway	10.6952	Biological Process	2
in utero embryonic development	10.6952	Biological Process	2
cholesterol homeostasis	10.6952	Biological Process	2
MAPK cascade	10.6952	Biological Process	2
activation of transmembrane receptor protein tyrosine kinase activity	10.6952	Biological Process	2
positive regulation of bone mineralization	10.6952	Biological Process	2
lipoprotein metabolic process	10.6952	Biological Process	2
negative regulation of neuron differentiation	10.6952	Biological Process	2
negative regulation of neuron apoptotic process	10.6952	Biological Process	2
response to glucose	10.6952	Biological Process	2
positive regulation of cell differentiation	10.6952	Biological Process	2
negative regulation of extrinsic apoptotic signaling pathway via death domain receptors	10.6952	Biological Process	2
positive regulation of epithelial to mesenchymal transition	10.6952	Biological Process	2
ear development	10.6952	Biological Process	2
nervous system development	10.6952	Biological Process	2
positive regulation of heterotypic cell-cell adhesion	10.6952	Biological Process	2
negative regulation of fibroblast proliferation	10.6952	Biological Process	2
blood vessel development	10.6952	Biological Process	2
positive regulation of peptide hormone secretion	10.6952	Biological Process	2
dendrite development	10.6952	Biological Process	2
transforming growth factor beta receptor signaling pathway	10.6952	Biological Process	2
vesicle-mediated transport	10.6952	Biological Process	2
positive regulation of protein phosphorylation	10.6952	Biological Process	2
regulation of inflammatory response	10.6952	Biological Process	2
plasminogen activation	10.6952	Biological Process	2
platelet activation	10.6952	Biological Process	2
neuron differentiation	10.6952	Biological Process	2
positive regulation of protein tyrosine kinase activity	10.6952	Biological Process	2
cilium assembly	5.34759	Biological Process	1
ventricular system development	5.34759	Biological Process	1
activation of cysteine-type endopeptidase activity involved in apoptotic process	5.34759	Biological Process	1
negative regulation of cellular response to vascular endothelial growth factor stimulus	5.34759	Biological Process	1
vocal learning	5.34759	Biological Process	1
vesicle-mediated transport in synapse	5.34759	Biological Process	1
cell maturation	5.34759	Biological Process	1
somitogenesis	5.34759	Biological Process	1
negative regulation of epidermal growth factor-activated receptor activity	5.34759	Biological Process	1
endosome to plasma membrane protein transport	5.34759	Biological Process	1
regulation of cytokinesis	5.34759	Biological Process	1
protein secretion by platelet	5.34759	Biological Process	1
positive regulation of smooth muscle cell proliferation	5.34759	Biological Process	1
positive regulation of cell adhesion mediated by integrin	5.34759	Biological Process	1
phosphatidylinositol metabolic process	5.34759	Biological Process	1
Rac protein signal transduction	5.34759	Biological Process	1
L-glutamate import	5.34759	Biological Process	1
positive regulation of epidermal growth factor receptor signaling pathway	5.34759	Biological Process	1
leukocyte cell-cell adhesion	5.34759	Biological Process	1
response to oxidative stress	5.34759	Biological Process	1
synapse assembly	5.34759	Biological Process	1
negative regulation of cellular response to hepatocyte growth factor stimulus	5.34759	Biological Process	1
leukocyte tethering or rolling	5.34759	Biological Process	1
post-embryonic digestive tract morphogenesis	5.34759	Biological Process	1
embryonic epithelial tube formation	5.34759	Biological Process	1
bone resorption	5.34759	Biological Process	1
negative regulation of neuron migration	5.34759	Biological Process	1
positive regulation of lipid kinase activity	5.34759	Biological Process	1
gland morphogenesis	5.34759	Biological Process	1
regulation of interleukin-6 production	5.34759	Biological Process	1
amino acid transmembrane transport	5.34759	Biological Process	1
positive regulation of JUN kinase activity	5.34759	Biological Process	1
epithelial cell development	5.34759	Biological Process	1
labyrinthine layer blood vessel development	5.34759	Biological Process	1
negative regulation of NF-kappaB transcription factor activity	5.34759	Biological Process	1
protein polyubiquitination	5.34759	Biological Process	1
vesicle docking involved in exocytosis	5.34759	Biological Process	1
glial cell differentiation	5.34759	Biological Process	1
ventricular cardiac muscle cell development	5.34759	Biological Process	1
feeding behavior	5.34759	Biological Process	1
camera-type eye development	5.34759	Biological Process	1
roof of mouth development	5.34759	Biological Process	1
positive regulation of MAPKKK cascade by fibroblast growth factor receptor signaling pathway	5.34759	Biological Process	1
positive regulation of mitotic cell cycle DNA replication	5.34759	Biological Process	1
negative regulation of nucleic acid-templated transcription	5.34759	Biological Process	1
mammary gland alveolus development	5.34759	Biological Process	1
positive regulation of early endosome to late endosome transport	5.34759	Biological Process	1
positive regulation of Wnt signaling pathway	5.34759	Biological Process	1
cell fate specification	5.34759	Biological Process	1
regulation of membrane lipid distribution	5.34759	Biological Process	1
protein dephosphorylation	5.34759	Biological Process	1
regulation of nuclear cell cycle DNA replication	5.34759	Biological Process	1
lymphatic endothelial cell differentiation	5.34759	Biological Process	1
positive regulation of receptor internalization	5.34759	Biological Process	1
negative regulation of protein localization to plasma membrane	5.34759	Biological Process	1
response to pain	5.34759	Biological Process	1
embryonic skeletal system development	5.34759	Biological Process	1
myelination	5.34759	Biological Process	1
positive regulation of actin filament depolymerization	5.34759	Biological Process	1
auditory receptor cell development	5.34759	Biological Process	1
paramesonephric duct development	5.34759	Biological Process	1
positive regulation of voltage-gated calcium channel activity	5.34759	Biological Process	1
negative regulation of adenylate cyclase-activating G protein-coupled receptor signaling pathway	5.34759	Biological Process	1
enteric nervous system development	5.34759	Biological Process	1
positive regulation of peptidyl-serine phosphorylation of STAT protein	5.34759	Biological Process	1
regulation of vascular endothelial growth factor receptor signaling pathway	5.34759	Biological Process	1
embryo implantation	5.34759	Biological Process	1
nose morphogenesis	5.34759	Biological Process	1
macrophage activation	5.34759	Biological Process	1
phospholipid transport	5.34759	Biological Process	1
positive regulation of intrinsic apoptotic signaling pathway	5.34759	Biological Process	1
actin-mediated cell contraction	5.34759	Biological Process	1
atrial septum morphogenesis	5.34759	Biological Process	1
head development	5.34759	Biological Process	1
cellular response to norepinephrine stimulus	5.34759	Biological Process	1
positive regulation of endothelial cell proliferation	5.34759	Biological Process	1
ATP-dependent chromatin remodeling	5.34759	Biological Process	1
corneocyte development	5.34759	Biological Process	1
protein transport	5.34759	Biological Process	1
positive regulation of angiogenesis	5.34759	Biological Process	1
positive regulation of cardiac muscle hypertrophy	5.34759	Biological Process	1
liver development	5.34759	Biological Process	1
tissue homeostasis	5.34759	Biological Process	1
positive regulation of antimicrobial humoral response	5.34759	Biological Process	1
positive regulation of cell adhesion	5.34759	Biological Process	1
transmembrane receptor protein serine/threonine kinase signaling pathway	5.34759	Biological Process	1
ossification	5.34759	Biological Process	1
digestion	5.34759	Biological Process	1
glucose import	5.34759	Biological Process	1
centrosome cycle	5.34759	Biological Process	1
regulation of skeletal muscle satellite cell proliferation	5.34759	Biological Process	1
regulation of I-kappaB kinase/NF-kappaB signaling	5.34759	Biological Process	1
postsynapse to nucleus signaling pathway	5.34759	Biological Process	1
positive regulation of SMAD protein signal transduction	5.34759	Biological Process	1
positive regulation of platelet-derived growth factor receptor signaling pathway	5.34759	Biological Process	1
endoplasmic reticulum unfolded protein response	5.34759	Biological Process	1
lung-associated mesenchyme development	5.34759	Biological Process	1
excitatory postsynaptic potential	5.34759	Biological Process	1
developmental growth	5.34759	Biological Process	1
early endosome to late endosome transport	5.34759	Biological Process	1
regulation of synapse structure or activity	5.34759	Biological Process	1
negative regulation of protein import into nucleus	5.34759	Biological Process	1
positive regulation of melanocyte differentiation	5.34759	Biological Process	1
positive regulation of T cell receptor signaling pathway	5.34759	Biological Process	1
chemical synaptic transmission	5.34759	Biological Process	1
membrane protein proteolysis	5.34759	Biological Process	1
endocrine pancreas development	5.34759	Biological Process	1
methionine catabolic process	5.34759	Biological Process	1
regulation of small GTPase mediated signal transduction	5.34759	Biological Process	1
one-carbon metabolic process	5.34759	Biological Process	1
muscle organ development	5.34759	Biological Process	1
receptor-mediated endocytosis	5.34759	Biological Process	1
vesicle fusion to plasma membrane	5.34759	Biological Process	1
protein catabolic process	5.34759	Biological Process	1
positive regulation of BMP signaling pathway	5.34759	Biological Process	1
Schwann cell differentiation	5.34759	Biological Process	1
ossification involved in bone remodeling	5.34759	Biological Process	1
vitamin D3 metabolic process	5.34759	Biological Process	1
pulmonary artery morphogenesis	5.34759	Biological Process	1
midbrain development	5.34759	Biological Process	1
regulated exocytosis	5.34759	Biological Process	1
negative regulation of androgen receptor signaling pathway	5.34759	Biological Process	1
regulation of branching involved in salivary gland morphogenesis by mesenchymal-epithelial signaling	5.34759	Biological Process	1
female genitalia development	5.34759	Biological Process	1
induction of bacterial agglutination	5.34759	Biological Process	1
heparin biosynthetic process	5.34759	Biological Process	1
plasma cell differentiation	5.34759	Biological Process	1
regulation of high voltage-gated calcium channel activity	5.34759	Biological Process	1
natural killer cell mediated cytotoxicity	5.34759	Biological Process	1
neurotransmitter loading into synaptic vesicle	5.34759	Biological Process	1
positive regulation of behavior	5.34759	Biological Process	1
cGMP biosynthetic process	5.34759	Biological Process	1
steroid hormone mediated signaling pathway	5.34759	Biological Process	1
cellular lipid metabolic process	5.34759	Biological Process	1
learning	5.34759	Biological Process	1
cellular response to calcium ion	5.34759	Biological Process	1
positive regulation of Wnt signaling pathway, planar cell polarity pathway	5.34759	Biological Process	1
negative regulation of I-kappaB kinase/NF-kappaB signaling	5.34759	Biological Process	1
regulation of ERK1 and ERK2 cascade	5.34759	Biological Process	1
regulation of hormone secretion	5.34759	Biological Process	1
lipid catabolic process	5.34759	Biological Process	1
lipoprotein transport	5.34759	Biological Process	1
paraxial mesoderm development	5.34759	Biological Process	1
head morphogenesis	5.34759	Biological Process	1
adrenal gland development	5.34759	Biological Process	1
wound healing, spreading of cells	5.34759	Biological Process	1
positive regulation of phospholipase activity	5.34759	Biological Process	1
cortical actin cytoskeleton organization	5.34759	Biological Process	1
poly-N-acetyllactosamine biosynthetic process	5.34759	Biological Process	1
regulation of macrophage activation	5.34759	Biological Process	1
antigen processing and presentation	5.34759	Biological Process	1
cell population proliferation	5.34759	Biological Process	1
negative regulation of protein catabolic process	5.34759	Biological Process	1
positive regulation of Ras protein signal transduction	5.34759	Biological Process	1
regulation of lateral mesodermal cell fate specification	5.34759	Biological Process	1
cardiac muscle cell myoblast differentiation	5.34759	Biological Process	1
negative regulation of epidermal growth factor receptor signaling pathway	5.34759	Biological Process	1
iron ion homeostasis	5.34759	Biological Process	1
branching involved in salivary gland morphogenesis	5.34759	Biological Process	1
middle ear morphogenesis	5.34759	Biological Process	1
positive regulation of mitotic nuclear division	5.34759	Biological Process	1
positive regulation of mitotic cytokinetic process	5.34759	Biological Process	1
hemopoiesis	5.34759	Biological Process	1
regulation of angiogenesis	5.34759	Biological Process	1
translation	5.34759	Biological Process	1
positive regulation of cell migration involved in sprouting angiogenesis	5.34759	Biological Process	1
negative regulation of MAP kinase activity	5.34759	Biological Process	1
leukocyte migration	5.34759	Biological Process	1
positive regulation of endothelial cell migration	5.34759	Biological Process	1
phospholipase C-inhibiting G protein-coupled receptor signaling pathway	5.34759	Biological Process	1
positive regulation of mammary gland epithelial cell proliferation	5.34759	Biological Process	1
lymphangiogenesis	5.34759	Biological Process	1
thrombin-activated receptor signaling pathway	5.34759	Biological Process	1
axonemal central apparatus assembly	5.34759	Biological Process	1
cellular response to estradiol stimulus	5.34759	Biological Process	1
oligodendrocyte differentiation	5.34759	Biological Process	1
cellular response to BMP stimulus	5.34759	Biological Process	1
chemokine-mediated signaling pathway	5.34759	Biological Process	1
positive regulation of substrate adhesion-dependent cell spreading	5.34759	Biological Process	1
mesenchymal cell differentiation	5.34759	Biological Process	1
negative regulation of cellular senescence	5.34759	Biological Process	1
positive regulation of calcineurin-NFAT signaling cascade	5.34759	Biological Process	1
negative regulation of cytokine secretion involved in immune response	5.34759	Biological Process	1
negative regulation of secretion	5.34759	Biological Process	1
wound healing	5.34759	Biological Process	1
lipid homeostasis	5.34759	Biological Process	1
positive regulation of canonical Wnt signaling pathway	5.34759	Biological Process	1
iron ion transport	5.34759	Biological Process	1
histone acetylation	5.34759	Biological Process	1
digestive tract morphogenesis	5.34759	Biological Process	1
locomotory behavior	5.34759	Biological Process	1
cell aging	5.34759	Biological Process	1
circadian rhythm	5.34759	Biological Process	1
spermatid development	5.34759	Biological Process	1
copper ion transport	5.34759	Biological Process	1
extracellular polysaccharide biosynthetic process	5.34759	Biological Process	1
retinol transport	5.34759	Biological Process	1
positive regulation of erythrocyte differentiation	5.34759	Biological Process	1
cell morphogenesis	5.34759	Biological Process	1
positive regulation of endothelial cell chemotaxis to fibroblast growth factor	5.34759	Biological Process	1
regulation of centriole replication	5.34759	Biological Process	1
fatty acid transport	5.34759	Biological Process	1
cellular response to lipopolysaccharide	5.34759	Biological Process	1
negative regulation of extrinsic apoptotic signaling pathway	5.34759	Biological Process	1
hippocampus development	5.34759	Biological Process	1
venous blood vessel development	5.34759	Biological Process	1
notochord development	5.34759	Biological Process	1
positive regulation of cell-matrix adhesion	5.34759	Biological Process	1
glycoprotein biosynthetic process	5.34759	Biological Process	1
negative regulation of endothelial cell migration	5.34759	Biological Process	1
hemidesmosome assembly	5.34759	Biological Process	1
blastocyst development	5.34759	Biological Process	1
neurotransmitter receptor metabolic process	5.34759	Biological Process	1
endothelial cell morphogenesis	5.34759	Biological Process	1
regulation of microtubule depolymerization	5.34759	Biological Process	1
positive regulation of MAP kinase activity	5.34759	Biological Process	1
regulation of melanosome organization	5.34759	Biological Process	1
protein heterotrimerization	5.34759	Biological Process	1
cellular response to interleukin-1	5.34759	Biological Process	1
CD4-positive, alpha-beta T cell differentiation	5.34759	Biological Process	1
positive regulation of apoptotic signaling pathway	5.34759	Biological Process	1
endoplasmic reticulum to Golgi vesicle-mediated transport	5.34759	Biological Process	1
Tie signaling pathway	5.34759	Biological Process	1
tolerance induction to lipopolysaccharide	5.34759	Biological Process	1
hard palate development	5.34759	Biological Process	1
positive regulation of sarcomere organization	5.34759	Biological Process	1
lung vasculature development	5.34759	Biological Process	1
neutral amino acid transport	5.34759	Biological Process	1
neuron cell-cell adhesion	5.34759	Biological Process	1
gastrulation with mouth forming second	5.34759	Biological Process	1
mitotic cell cycle	5.34759	Biological Process	1
phospholipid homeostasis	5.34759	Biological Process	1
atrial cardiac muscle tissue morphogenesis	5.34759	Biological Process	1
positive regulation of cold-induced thermogenesis	5.34759	Biological Process	1
spleen development	5.34759	Biological Process	1
glial cell fate commitment	5.34759	Biological Process	1
acetyl-CoA biosynthetic process	5.34759	Biological Process	1
regulation of mitotic cell cycle	5.34759	Biological Process	1
negative regulation of cell proliferation involved in contact inhibition	5.34759	Biological Process	1
mesoderm development	5.34759	Biological Process	1
negative regulation of chondrocyte differentiation	5.34759	Biological Process	1
regulation of cell morphogenesis	5.34759	Biological Process	1
positive regulation of protein binding	5.34759	Biological Process	1
stabilization of membrane potential	5.34759	Biological Process	1
negative regulation of cell-substrate adhesion	5.34759	Biological Process	1
inner ear morphogenesis	5.34759	Biological Process	1
neutrophil extravasation	5.34759	Biological Process	1
regulation of cell adhesion	5.34759	Biological Process	1
regulation of ion transmembrane transport	5.34759	Biological Process	1
cyclic nucleotide biosynthetic process	5.34759	Biological Process	1
positive regulation of phosphatidylinositol 3-kinase signaling	5.34759	Biological Process	1
smooth muscle tissue development	5.34759	Biological Process	1
ductus arteriosus closure	5.34759	Biological Process	1
positive regulation of transforming growth factor beta receptor signaling pathway	5.34759	Biological Process	1
regulation of developmental process	5.34759	Biological Process	1
positive regulation of protein localization to plasma membrane	5.34759	Biological Process	1
regulation of circadian rhythm	5.34759	Biological Process	1
synaptic vesicle exocytosis	5.34759	Biological Process	1
corpus callosum morphogenesis	5.34759	Biological Process	1
L-arginine import across plasma membrane	5.34759	Biological Process	1
regulation of gene expression	5.34759	Biological Process	1
glomerular capillary formation	5.34759	Biological Process	1
blood vessel endothelial cell migration	5.34759	Biological Process	1
positive regulation of neutrophil mediated killing of fungus	5.34759	Biological Process	1
cell projection organization	5.34759	Biological Process	1
orbitofrontal cortex development	5.34759	Biological Process	1
neuromuscular process	5.34759	Biological Process	1
positive regulation of axonogenesis	5.34759	Biological Process	1
positive regulation of extrinsic apoptotic signaling pathway	5.34759	Biological Process	1
transcription, DNA-templated	5.34759	Biological Process	1
positive regulation of actin filament bundle assembly	5.34759	Biological Process	1
cell volume homeostasis	5.34759	Biological Process	1
skin morphogenesis	5.34759	Biological Process	1
positive regulation of parathyroid hormone secretion	5.34759	Biological Process	1
protein sulfation	5.34759	Biological Process	1
membrane raft assembly	5.34759	Biological Process	1
regulation of oligodendrocyte differentiation	5.34759	Biological Process	1
reverse cholesterol transport	5.34759	Biological Process	1
negative regulation of fibroblast growth factor production	5.34759	Biological Process	1
L-glutamate transmembrane transport	5.34759	Biological Process	1
endothelial cell-matrix adhesion	5.34759	Biological Process	1
negative regulation of hormone secretion	5.34759	Biological Process	1
proteoglycan catabolic process	5.34759	Biological Process	1
negative regulation of transcription by competitive promoter binding	5.34759	Biological Process	1
chondroblast differentiation	5.34759	Biological Process	1
mitotic spindle organization	5.34759	Biological Process	1
dopamine biosynthetic process	5.34759	Biological Process	1
negative regulation of cardiac muscle hypertrophy	5.34759	Biological Process	1
chromatin organization	5.34759	Biological Process	1
negative regulation of programmed cell death	5.34759	Biological Process	1
central nervous system development	5.34759	Biological Process	1
negative regulation of T-helper 2 cell cytokine production	5.34759	Biological Process	1
positive regulation of DNA-binding transcription factor activity	5.34759	Biological Process	1
positive regulation of interleukin-8 production	5.34759	Biological Process	1
activation of protein kinase B activity	5.34759	Biological Process	1
L-lysine transmembrane transport	5.34759	Biological Process	1
phospholipid translocation	5.34759	Biological Process	1
gap junction-mediated intercellular transport	5.34759	Biological Process	1
cellular response to mechanical stimulus	5.34759	Biological Process	1
embryonic foregut morphogenesis	5.34759	Biological Process	1
regulation of glomerular filtration	5.34759	Biological Process	1
cardiac conduction system development	5.34759	Biological Process	1
tooth mineralization	5.34759	Biological Process	1
hair follicle development	5.34759	Biological Process	1
cartilage development involved in endochondral bone morphogenesis	5.34759	Biological Process	1
centriole assembly	5.34759	Biological Process	1
muscle contraction	5.34759	Biological Process	1
protein glycosylation	5.34759	Biological Process	1
regulation of mitotic spindle organization	5.34759	Biological Process	1
Notch signaling pathway	5.34759	Biological Process	1
regulation of protein heterodimerization activity	5.34759	Biological Process	1
positive regulation of cell cycle	5.34759	Biological Process	1
G1/S transition of mitotic cell cycle	5.34759	Biological Process	1
negative regulation of low-density lipoprotein particle clearance	5.34759	Biological Process	1
SMAD protein signal transduction	5.34759	Biological Process	1
actin filament organization	5.34759	Biological Process	1
cell communication	5.34759	Biological Process	1
glucose homeostasis	5.34759	Biological Process	1
Wnt signaling pathway, planar cell polarity pathway	5.34759	Biological Process	1
cell-cell adhesion via plasma-membrane adhesion molecules	5.34759	Biological Process	1
positive regulation of hyaluranon cable assembly	5.34759	Biological Process	1
mammillary axonal complex development	5.34759	Biological Process	1
glomerulus vasculature development	5.34759	Biological Process	1
cell motility	5.34759	Biological Process	1
salivary gland morphogenesis	5.34759	Biological Process	1
negative regulation of Ras protein signal transduction	5.34759	Biological Process	1
neurotransmitter transport	5.34759	Biological Process	1
corticospinal tract morphogenesis	5.34759	Biological Process	1
sensory perception of smell	5.34759	Biological Process	1
exocytosis	5.34759	Biological Process	1
cellular iron ion homeostasis	5.34759	Biological Process	1
positive regulation of metanephric glomerulus development	5.34759	Biological Process	1
ventricular trabecula myocardium morphogenesis	5.34759	Biological Process	1
regulation of endothelial tube morphogenesis	5.34759	Biological Process	1
cardiac muscle tissue development	5.34759	Biological Process	1
engulfment of apoptotic cell	5.34759	Biological Process	1
B cell differentiation	5.34759	Biological Process	1
intramembranous ossification	5.34759	Biological Process	1
calcium-mediated signaling	5.34759	Biological Process	1
regulation of protein binding	5.34759	Biological Process	1
regulation of Wnt signaling pathway	5.34759	Biological Process	1
leukocyte homeostasis	5.34759	Biological Process	1
urea cycle	5.34759	Biological Process	1
endoderm development	5.34759	Biological Process	1
negative regulation of apoptotic process in bone marrow cell	5.34759	Biological Process	1
synaptic vesicle lumen acidification	5.34759	Biological Process	1
bone trabecula formation	5.34759	Biological Process	1
nucleocytoplasmic transport	5.34759	Biological Process	1
adenylate cyclase-activating G protein-coupled receptor signaling pathway	5.34759	Biological Process	1
lymph vessel development	5.34759	Biological Process	1
positive regulation of dendrite extension	5.34759	Biological Process	1
negative regulation of protein binding	5.34759	Biological Process	1
cell proliferation in forebrain	5.34759	Biological Process	1
negative regulation of transforming growth factor beta activation	5.34759	Biological Process	1
embryonic camera-type eye formation	5.34759	Biological Process	1
sodium-independent organic anion transport	5.34759	Biological Process	1
positive regulation of centriole replication	5.34759	Biological Process	1
apoptotic process involved in heart morphogenesis	5.34759	Biological Process	1
hematopoietic progenitor cell differentiation	5.34759	Biological Process	1
glial cell-derived neurotrophic factor receptor signaling pathway	5.34759	Biological Process	1
monocyte extravasation	5.34759	Biological Process	1
galactose metabolic process	5.34759	Biological Process	1
outer ear morphogenesis	5.34759	Biological Process	1
plasma membrane organization	5.34759	Biological Process	1
response to toxic substance	5.34759	Biological Process	1
positive regulation of endocytosis	5.34759	Biological Process	1
negative regulation of macrophage activation	5.34759	Biological Process	1
chorio-allantoic fusion	5.34759	Biological Process	1
protein heterooligomerization	5.34759	Biological Process	1
cellular response to tumor necrosis factor	5.34759	Biological Process	1
pathway-restricted SMAD protein phosphorylation	5.34759	Biological Process	1
connective tissue development	5.34759	Biological Process	1
neural tube closure	5.34759	Biological Process	1
artery development	5.34759	Biological Process	1
positive regulation of actin nucleation	5.34759	Biological Process	1
retrograde transport, endosome to Golgi	5.34759	Biological Process	1
negative regulation of hydrogen peroxide-induced cell death	5.34759	Biological Process	1
calcium ion transport	5.34759	Biological Process	1
Rho protein signal transduction	5.34759	Biological Process	1
ureter maturation	5.34759	Biological Process	1
respiratory gaseous exchange by respiratory system	5.34759	Biological Process	1
positive regulation of protein ubiquitination	5.34759	Biological Process	1
SCF-dependent proteasomal ubiquitin-dependent protein catabolic process	5.34759	Biological Process	1
negative regulation of fat cell differentiation	5.34759	Biological Process	1
bicarbonate transport	5.34759	Biological Process	1
calcium ion-regulated exocytosis of neurotransmitter	5.34759	Biological Process	1
eyelid development in camera-type eye	5.34759	Biological Process	1
endothelial cell migration	5.34759	Biological Process	1
sarcomere organization	5.34759	Biological Process	1
fatty acid biosynthetic process	5.34759	Biological Process	1
collagen biosynthetic process	5.34759	Biological Process	1
hyaluronan biosynthetic process	5.34759	Biological Process	1
positive regulation of activin receptor signaling pathway	5.34759	Biological Process	1
inner dynein arm assembly	5.34759	Biological Process	1
negative regulation of motor neuron apoptotic process	5.34759	Biological Process	1
L-cystine transport	5.34759	Biological Process	1
interleukin-6 biosynthetic process	5.34759	Biological Process	1
negative regulation of hepatocyte growth factor receptor signaling pathway	5.34759	Biological Process	1
extracellular matrix disassembly	5.34759	Biological Process	1
protein homotetramerization	5.34759	Biological Process	1
arginine catabolic process to ornithine	5.34759	Biological Process	1
L-ornithine transmembrane transport	5.34759	Biological Process	1
dephosphorylation	5.34759	Biological Process	1
negative regulation of vascular permeability	5.34759	Biological Process	1
regulation of phosphorus metabolic process	5.34759	Biological Process	1
regulation of endothelial cell migration	5.34759	Biological Process	1
protein lipidation	5.34759	Biological Process	1
negative regulation of cell population proliferation	5.34759	Biological Process	1
establishment of planar polarity involved in neural tube closure	5.34759	Biological Process	1
chondrocyte differentiation	5.34759	Biological Process	1
cellular response to retinoic acid	5.34759	Biological Process	1
endochondral ossification	5.34759	Biological Process	1
phagocytosis, engulfment	5.34759	Biological Process	1
nitric oxide biosynthetic process	5.34759	Biological Process	1
bile acid biosynthetic process	5.34759	Biological Process	1
anion transport	5.34759	Biological Process	1
positive regulation of phospholipase C activity	5.34759	Biological Process	1
positive regulation of integrin activation	5.34759	Biological Process	1
forebrain development	5.34759	Biological Process	1
intussusceptive angiogenesis	5.34759	Biological Process	1
propionate metabolic process, methylcitrate cycle	5.34759	Biological Process	1
negative regulation of activated T cell proliferation	5.34759	Biological Process	1
visceral motor neuron differentiation	5.34759	Biological Process	1
positive regulation of protein localization to centrosome	5.34759	Biological Process	1
ventricular cardiac muscle tissue morphogenesis	5.34759	Biological Process	1
positive regulation of arginase activity	5.34759	Biological Process	1
positive regulation of mesenchymal cell proliferation	5.34759	Biological Process	1
negative regulation of protein phosphorylation	5.34759	Biological Process	1
regulation of kinase activity	5.34759	Biological Process	1
termination of RNA polymerase II transcription	5.34759	Biological Process	1
acetyl-CoA biosynthetic process from acetate	5.34759	Biological Process	1
response to bacterium	5.34759	Biological Process	1
amino acid transport	5.34759	Biological Process	1
leading edge cell differentiation	5.34759	Biological Process	1
fatty acid beta-oxidation	5.34759	Biological Process	1
cholesterol metabolic process	5.34759	Biological Process	1
regulation of cardiac muscle contraction	5.34759	Biological Process	1
organ induction	5.34759	Biological Process	1
peptidyl-serine phosphorylation	5.34759	Biological Process	1
activation of plasma proteins involved in acute inflammatory response	5.34759	Biological Process	1
cell-cell adhesion	5.34759	Biological Process	1
regulation of chondrocyte differentiation	5.34759	Biological Process	1
positive regulation of stress fiber assembly	5.34759	Biological Process	1
regulation of neural precursor cell proliferation	5.34759	Biological Process	1
regulation of dopamine secretion	5.34759	Biological Process	1
RNA phosphodiester bond hydrolysis, endonucleolytic	5.34759	Biological Process	1
defense response to protozoan	5.34759	Biological Process	1
regulation of phosphate transport	5.34759	Biological Process	1
regulation of macrophage migration inhibitory factor signaling pathway	5.34759	Biological Process	1
axonogenesis	5.34759	Biological Process	1
vitamin transmembrane transport	5.34759	Biological Process	1
axonemal dynein complex assembly	5.34759	Biological Process	1
cochlea morphogenesis	5.34759	Biological Process	1
embryonic digestive tract development	5.34759	Biological Process	1
heme biosynthetic process	5.34759	Biological Process	1
regulation of tumor necrosis factor production	5.34759	Biological Process	1
negative regulation of anoikis	5.34759	Biological Process	1
locomotion involved in locomotory behavior	5.34759	Biological Process	1
mitotic metaphase plate congression	5.34759	Biological Process	1
positive regulation of protein-glutamine gamma-glutamyltransferase activity	5.34759	Biological Process	1
growth plate cartilage chondrocyte morphogenesis	5.34759	Biological Process	1
activation of GTPase activity	5.34759	Biological Process	1
DNA catabolic process	5.34759	Biological Process	1
negative regulation of interferon-gamma-mediated signaling pathway	5.34759	Biological Process	1
organ growth	5.34759	Biological Process	1
diaphragm development	5.34759	Biological Process	1
regulation of cell-matrix adhesion	5.34759	Biological Process	1
retinal ganglion cell axon guidance	5.34759	Biological Process	1
extrinsic apoptotic signaling pathway	5.34759	Biological Process	1
regulation of postsynaptic neurotransmitter receptor internalization	5.34759	Biological Process	1
cAMP-mediated signaling	5.34759	Biological Process	1
eye morphogenesis	5.34759	Biological Process	1
negative regulation of DNA biosynthetic process	5.34759	Biological Process	1
lymph node development	5.34759	Biological Process	1
ventricular zone neuroblast division	5.34759	Biological Process	1
digestive tract development	5.34759	Biological Process	1
regulation of cell migration	5.34759	Biological Process	1
peptidyl-tyrosine dephosphorylation	5.34759	Biological Process	1
macrophage differentiation	5.34759	Biological Process	1
negative regulation of angiogenesis	5.34759	Biological Process	1
endocardial cell differentiation	5.34759	Biological Process	1
vitamin D metabolic process	5.34759	Biological Process	1
negative regulation of cold-induced thermogenesis	5.34759	Biological Process	1
inner ear receptor cell stereocilium organization	5.34759	Biological Process	1
positive regulation of dopamine metabolic process	5.34759	Biological Process	1
L-arginine transport	5.34759	Biological Process	1
lung alveolus development	5.34759	Biological Process	1
positive regulation of inositol-polyphosphate 5-phosphatase activity	5.34759	Biological Process	1
positive regulation of transcription from RNA polymerase II promoter in response to endoplasmic reticulum stress	5.34759	Biological Process	1
positive regulation of ceramide biosynthetic process	5.34759	Biological Process	1
negative regulation of microtubule depolymerization	5.34759	Biological Process	1
cellular oxidant detoxification	5.34759	Biological Process	1
regulation of synaptic plasticity	5.34759	Biological Process	1
mRNA polyadenylation	5.34759	Biological Process	1
cell-cell signaling	5.34759	Biological Process	1
nuclear transport	5.34759	Biological Process	1
organelle disassembly	5.34759	Biological Process	1
regulation of cardiac muscle hypertrophy in response to stress	5.34759	Biological Process	1
negative regulation of G protein-coupled receptor signaling pathway	5.34759	Biological Process	1
negative regulation of T cell proliferation	5.34759	Biological Process	1
DNA repair	5.34759	Biological Process	1
generation of neurons	5.34759	Biological Process	1
uterus morphogenesis	5.34759	Biological Process	1
negative regulation of high voltage-gated calcium channel activity	5.34759	Biological Process	1
cytoskeleton organization	5.34759	Biological Process	1
negative regulation of cell adhesion	5.34759	Biological Process	1
mitotic centrosome separation	5.34759	Biological Process	1
apoptotic process involved in development	5.34759	Biological Process	1
olfactory behavior	5.34759	Biological Process	1
positive regulation of neuron differentiation	5.34759	Biological Process	1
positive regulation of vascular endothelial cell proliferation	5.34759	Biological Process	1
regulation of extrinsic apoptotic signaling pathway in absence of ligand	5.34759	Biological Process	1
cell adhesion molecule production	5.34759	Biological Process	1
fibroblast growth factor receptor signaling pathway involved in orbitofrontal cortex development	5.34759	Biological Process	1
exocrine system development	5.34759	Biological Process	1
vitamin A import	5.34759	Biological Process	1
negative regulation of matrix metallopeptidase secretion	5.34759	Biological Process	1
T cell receptor V(D)J recombination	5.34759	Biological Process	1
visual perception	5.34759	Biological Process	1
bleb assembly	5.34759	Biological Process	1
mitotic cell cycle checkpoint	5.34759	Biological Process	1
T cell receptor signaling pathway	5.34759	Biological Process	1
collateral sprouting	5.34759	Biological Process	1
positive regulation of synaptic plasticity	5.34759	Biological Process	1
hepatocyte differentiation	5.34759	Biological Process	1
type B pancreatic cell development	5.34759	Biological Process	1
bile acid and bile salt transport	5.34759	Biological Process	1
calcium-ion regulated exocytosis	5.34759	Biological Process	1
blood vessel morphogenesis	5.34759	Biological Process	1
adult heart development	5.34759	Biological Process	1
developmental pigmentation	5.34759	Biological Process	1
protein processing	5.34759	Biological Process	1
ERBB signaling pathway	5.34759	Biological Process	1
protein kinase C signaling	5.34759	Biological Process	1
mitochondrion organization	5.34759	Biological Process	1
protein K63-linked ubiquitination	5.34759	Biological Process	1
spermatogenesis	5.34759	Biological Process	1
sodium ion transmembrane transport	5.34759	Biological Process	1
positive regulation of receptor signaling pathway via JAK-STAT	5.34759	Biological Process	1
negative regulation of Wnt signaling pathway	5.34759	Biological Process	1
protein localization to nucleus	5.34759	Biological Process	1
regulation of long-term synaptic depression	5.34759	Biological Process	1
sodium-dependent phosphate transport	5.34759	Biological Process	1
keratan sulfate metabolic process	5.34759	Biological Process	1
cardiac muscle cell proliferation	5.34759	Biological Process	1
cognition	5.34759	Biological Process	1
positive regulation of cardiac muscle cell differentiation	5.34759	Biological Process	1
long-term memory	5.34759	Biological Process	1
positive regulation of cysteine-type endopeptidase activity involved in apoptotic process	5.34759	Biological Process	1
melanocyte migration	5.34759	Biological Process	1
negative regulation of ERK1 and ERK2 cascade	5.34759	Biological Process	1
nitric oxide production involved in inflammatory response	5.34759	Biological Process	1
regulation of neuron death	5.34759	Biological Process	1
adenylate cyclase-inhibiting G protein-coupled receptor signaling pathway	5.34759	Biological Process	1
cell projection assembly	5.34759	Biological Process	1
neurogenesis	5.34759	Biological Process	1
bone morphogenesis	5.34759	Biological Process	1
renal glucose absorption	5.34759	Biological Process	1
regulation of podosome assembly	5.34759	Biological Process	1
protein autophosphorylation	5.34759	Biological Process	1
regulation of cell diameter	5.34759	Biological Process	1
positive regulation of cell proliferation involved in heart morphogenesis	5.34759	Biological Process	1
neurotransmitter receptor transport, endosome to postsynaptic membrane	5.34759	Biological Process	1
hydrogen peroxide catabolic process	5.34759	Biological Process	1
retina vasculature development in camera-type eye	5.34759	Biological Process	1
positive regulation of I-kappaB kinase/NF-kappaB signaling	5.34759	Biological Process	1
membrane assembly	5.34759	Biological Process	1
negative regulation of bile acid biosynthetic process	5.34759	Biological Process	1
diapedesis	5.34759	Biological Process	1
L-alpha-amino acid transmembrane transport	5.34759	Biological Process	1
platelet degranulation	5.34759	Biological Process	1
methylation-dependent chromatin silencing	5.34759	Biological Process	1
saliva secretion	5.34759	Biological Process	1
defense response	5.34759	Biological Process	1
development of primary female sexual characteristics	5.34759	Biological Process	1
extracellular matrix assembly	5.34759	Biological Process	1
positive regulation of signal transduction	5.34759	Biological Process	1
protein localization to membrane	5.34759	Biological Process	1
glucose import in response to insulin stimulus	5.34759	Biological Process	1
actin cytoskeleton organization	5.34759	Biological Process	1
maintenance of gastrointestinal epithelium	5.34759	Biological Process	1
sphingolipid biosynthetic process	5.34759	Biological Process	1
regulation of vasculogenesis	5.34759	Biological Process	1
dephosphorylation of RNA polymerase II C-terminal domain	5.34759	Biological Process	1
cellular response to interleukin-4	5.34759	Biological Process	1
S-adenosylmethionine biosynthetic process	5.34759	Biological Process	1
cell-substrate adhesion	5.34759	Biological Process	1
phosphatidylserine exposure on apoptotic cell surface	5.34759	Biological Process	1
receptor guanylyl cyclase signaling pathway	5.34759	Biological Process	1
T cell mediated cytotoxicity	5.34759	Biological Process	1
regulation of calcium ion-dependent exocytosis	5.34759	Biological Process	1
positive regulation of platelet activation	5.34759	Biological Process	1
ruffle organization	5.34759	Biological Process	1
mucosal-associated lymphoid tissue development	5.34759	Biological Process	1
synaptic transmission, glutamatergic	5.34759	Biological Process	1
Peyer's patch morphogenesis	5.34759	Biological Process	1
smooth muscle cell differentiation	5.34759	Biological Process	1
positive regulation of integrin-mediated signaling pathway	5.34759	Biological Process	1
canonical Wnt signaling pathway	5.34759	Biological Process	1
reproductive structure development	5.34759	Biological Process	1
glomerular endothelium development	5.34759	Biological Process	1
Golgi to plasma membrane protein transport	5.34759	Biological Process	1
actin filament-based process	5.34759	Biological Process	1
kidney morphogenesis	5.34759	Biological Process	1
heterotypic cell-cell adhesion	5.34759	Biological Process	1
oxygen transport	5.34759	Biological Process	1
pulmonary valve morphogenesis	5.34759	Biological Process	1
Arp2/3 complex-mediated actin nucleation	5.34759	Biological Process	1
positive chemotaxis	5.34759	Biological Process	1
alveolar primary septum development	5.34759	Biological Process	1
chemorepulsion involved in interneuron migration from the subpallium to the cortex	5.34759	Biological Process	1
arginine metabolic process	5.34759	Biological Process	1
cartilage condensation	5.34759	Biological Process	1
positive regulation of cell size	5.34759	Biological Process	1
negative regulation of inositol phosphate biosynthetic process	5.34759	Biological Process	1
regulation of intracellular pH	5.34759	Biological Process	1
protein secretion	5.34759	Biological Process	1
paraxial mesoderm formation	5.34759	Biological Process	1
positive regulation of autophagy	5.34759	Biological Process	1
insulin receptor signaling pathway	5.34759	Biological Process	1
neuron maturation	5.34759	Biological Process	1
regulation of axonogenesis	5.34759	Biological Process	1
negative regulation of endodermal cell differentiation	5.34759	Biological Process	1
vitamin transport	5.34759	Biological Process	1
sequestering of neurotransmitter	5.34759	Biological Process	1
trachea development	5.34759	Biological Process	1
chondrocyte proliferation	5.34759	Biological Process	1
peripheral nervous system development	5.34759	Biological Process	1
atrioventricular valve morphogenesis	5.34759	Biological Process	1
positive regulation of clathrin-dependent endocytosis	5.34759	Biological Process	1
tissue morphogenesis	5.34759	Biological Process	1
actin cytoskeleton reorganization	5.34759	Biological Process	1
retina development in camera-type eye	5.34759	Biological Process	1
spinal cord motor neuron cell fate specification	5.34759	Biological Process	1
ERBB3 signaling pathway	5.34759	Biological Process	1
synaptic vesicle endocytosis	5.34759	Biological Process	1
memory	5.34759	Biological Process	1
inorganic anion transport	5.34759	Biological Process	1
suckling behavior	5.34759	Biological Process	1
anion transmembrane transport	5.34759	Biological Process	1
regulation of immune response	5.34759	Biological Process	1
positive regulation of CREB transcription factor activity	5.34759	Biological Process	1
blood vessel remodeling	5.34759	Biological Process	1
positive regulation of lens fiber cell differentiation	5.34759	Biological Process	1
chloride transmembrane transport	5.34759	Biological Process	1
positive regulation of transforming growth factor beta production	5.34759	Biological Process	1
embryonic morphogenesis	5.34759	Biological Process	1
sprouting angiogenesis	5.34759	Biological Process	1
regulation of protein catabolic process at presynapse, modulating synaptic transmission	5.34759	Biological Process	1
ubiquitin-dependent protein catabolic process	5.34759	Biological Process	1
positive regulation of cell-substrate adhesion	5.34759	Biological Process	1
negative regulation of cell growth	5.34759	Biological Process	1
Peyer's patch development	5.34759	Biological Process	1
cellular response to insulin stimulus	5.34759	Biological Process	1
regulation of synaptic vesicle fusion to presynaptic active zone membrane	5.34759	Biological Process	1
membrane	90.9091	Cellular Component	51
integral component of membrane	85.5615	Cellular Component	48
plasma membrane	71.3012	Cellular Component	40
cytoplasm	65.9537	Cellular Component	37
nucleus	58.8235	Cellular Component	33
extracellular space	39.2157	Cellular Component	22
cytosol	35.6506	Cellular Component	20
nucleoplasm	19.6078	Cellular Component	11
integral component of plasma membrane	17.8253	Cellular Component	10
extracellular matrix	16.0428	Cellular Component	9
extracellular region	14.2602	Cellular Component	8
Golgi apparatus	12.4777	Cellular Component	7
receptor complex	12.4777	Cellular Component	7
nucleolus	12.4777	Cellular Component	7
intracellular membrane-bounded organelle	12.4777	Cellular Component	7
synapse	10.6952	Cellular Component	6
external side of plasma membrane	10.6952	Cellular Component	6
cell surface	10.6952	Cellular Component	6
endoplasmic reticulum	10.6952	Cellular Component	6
membrane raft	10.6952	Cellular Component	6
intracellular	8.91266	Cellular Component	5
mitochondrion	8.91266	Cellular Component	5
perinuclear region of cytoplasm	8.91266	Cellular Component	5
ribonucleoprotein complex	7.13012	Cellular Component	4
axoneme	7.13012	Cellular Component	4
collagen-containing extracellular matrix	7.13012	Cellular Component	4
trans-Golgi network	7.13012	Cellular Component	4
protein-containing complex	7.13012	Cellular Component	4
cell	7.13012	Cellular Component	4
Golgi membrane	7.13012	Cellular Component	4
transcription factor complex	7.13012	Cellular Component	4
glutamatergic synapse	7.13012	Cellular Component	4
cilium	7.13012	Cellular Component	4
axon	5.34759	Cellular Component	3
actin cytoskeleton	5.34759	Cellular Component	3
neuronal cell body	5.34759	Cellular Component	3
vesicle	5.34759	Cellular Component	3
neuron projection	5.34759	Cellular Component	3
fibrinogen complex	3.56506	Cellular Component	2
centrosome	3.56506	Cellular Component	2
spindle pole	3.56506	Cellular Component	2
motile cilium	3.56506	Cellular Component	2
microtubule	3.56506	Cellular Component	2
platelet alpha granule	3.56506	Cellular Component	2
cell junction	3.56506	Cellular Component	2
presynapse	3.56506	Cellular Component	2
lysosome	3.56506	Cellular Component	2
chromatin	3.56506	Cellular Component	2
mitochondrial membrane	3.56506	Cellular Component	2
histone methyltransferase complex	3.56506	Cellular Component	2
endosome	3.56506	Cellular Component	2
nuclear chromatin	3.56506	Cellular Component	2
Z disc	3.56506	Cellular Component	2
collagen trimer	3.56506	Cellular Component	2
dynein complex	3.56506	Cellular Component	2
ubiquitin ligase complex	3.56506	Cellular Component	2
ciliary basal body	3.56506	Cellular Component	2
photoreceptor outer segment	3.56506	Cellular Component	2
sperm flagellum	3.56506	Cellular Component	2
apical plasma membrane	3.56506	Cellular Component	2
dendrite	1.78253	Cellular Component	1
microtubule cytoskeleton	1.78253	Cellular Component	1
nuclear pore	1.78253	Cellular Component	1
pronucleus	1.78253	Cellular Component	1
clathrin-coated vesicle	1.78253	Cellular Component	1
lamellipodium membrane	1.78253	Cellular Component	1
NADH dehydrogenase complex	1.78253	Cellular Component	1
retromer complex	1.78253	Cellular Component	1
catenin complex	1.78253	Cellular Component	1
connexin complex	1.78253	Cellular Component	1
cell periphery	1.78253	Cellular Component	1
cell body	1.78253	Cellular Component	1
axonemal dynein complex	1.78253	Cellular Component	1
actin cap	1.78253	Cellular Component	1
cell-cell contact zone	1.78253	Cellular Component	1
I band	1.78253	Cellular Component	1
collagen type I trimer	1.78253	Cellular Component	1
clathrin-coated pit	1.78253	Cellular Component	1
smooth muscle contractile fiber	1.78253	Cellular Component	1
inner dynein arm	1.78253	Cellular Component	1
cytoplasmic ribonucleoprotein granule	1.78253	Cellular Component	1
cell projection	1.78253	Cellular Component	1
synaptic vesicle membrane	1.78253	Cellular Component	1
integral component of synaptic vesicle membrane	1.78253	Cellular Component	1
eukaryotic translation elongation factor 1 complex	1.78253	Cellular Component	1
filamentous actin	1.78253	Cellular Component	1
Flemming body	1.78253	Cellular Component	1
Golgi cisterna	1.78253	Cellular Component	1
nuclear envelope	1.78253	Cellular Component	1
guanyl-nucleotide exchange factor complex	1.78253	Cellular Component	1
activin receptor complex	1.78253	Cellular Component	1
ciliary base	1.78253	Cellular Component	1
actin filament	1.78253	Cellular Component	1
haptoglobin-hemoglobin complex	1.78253	Cellular Component	1
apical part of cell	1.78253	Cellular Component	1
podosome	1.78253	Cellular Component	1
synaptic membrane	1.78253	Cellular Component	1
microtubule associated complex	1.78253	Cellular Component	1
photoreceptor inner segment	1.78253	Cellular Component	1
cytoplasmic microtubule	1.78253	Cellular Component	1
exocytic vesicle	1.78253	Cellular Component	1
gap junction	1.78253	Cellular Component	1
basolateral plasma membrane	1.78253	Cellular Component	1
beta-catenin-TCF complex	1.78253	Cellular Component	1
SCF ubiquitin ligase complex	1.78253	Cellular Component	1
midbody	1.78253	Cellular Component	1
specific granule	1.78253	Cellular Component	1
nuclear membrane	1.78253	Cellular Component	1
ruffle membrane	1.78253	Cellular Component	1
serine-type peptidase complex	1.78253	Cellular Component	1
intrinsic component of membrane	1.78253	Cellular Component	1
cytoplasmic vesicle membrane	1.78253	Cellular Component	1
synaptic vesicle	1.78253	Cellular Component	1
cell cortex	1.78253	Cellular Component	1
mRNA cleavage and polyadenylation specificity factor complex	1.78253	Cellular Component	1
neuromuscular junction	1.78253	Cellular Component	1
plasma membrane protein complex	1.78253	Cellular Component	1
nuclear body	1.78253	Cellular Component	1
TRAPP complex	1.78253	Cellular Component	1
beta-catenin destruction complex	1.78253	Cellular Component	1
immunological synapse	1.78253	Cellular Component	1
endosome membrane	1.78253	Cellular Component	1
collagen type V trimer	1.78253	Cellular Component	1
outer dynein arm	1.78253	Cellular Component	1
mitochondrial respiratory chain complex I	1.78253	Cellular Component	1
cytoplasmic vesicle	1.78253	Cellular Component	1
meiotic spindle	1.78253	Cellular Component	1
9+2 motile cilium	1.78253	Cellular Component	1
excitatory synapse	1.78253	Cellular Component	1
secretory granule membrane	1.78253	Cellular Component	1
GABA-ergic synapse	1.78253	Cellular Component	1
NURF complex	1.78253	Cellular Component	1
anchored component of synaptic vesicle membrane	1.78253	Cellular Component	1
hemidesmosome	1.78253	Cellular Component	1
P-body	1.78253	Cellular Component	1
extrinsic component of cytoplasmic side of plasma membrane	1.78253	Cellular Component	1
condensed nuclear chromosome	1.78253	Cellular Component	1
presynaptic active zone	1.78253	Cellular Component	1
brush border membrane	1.78253	Cellular Component	1
cerebellar mossy fiber	1.78253	Cellular Component	1
mitochondrial outer membrane	1.78253	Cellular Component	1
fibrillar center	1.78253	Cellular Component	1
centriole	1.78253	Cellular Component	1
postsynapse	1.78253	Cellular Component	1
CRLF-CLCF1 complex	1.78253	Cellular Component	1
calyx of Held	1.78253	Cellular Component	1
mitochondrial matrix	1.78253	Cellular Component	1
basement membrane	1.78253	Cellular Component	1
filopodium	1.78253	Cellular Component	1
respirasome	1.78253	Cellular Component	1
axonemal central pair projection	1.78253	Cellular Component	1
microvillus	1.78253	Cellular Component	1
hemoglobin complex	1.78253	Cellular Component	1
hyaluranon cable	1.78253	Cellular Component	1
outer dense fiber	1.78253	Cellular Component	1
intercellular bridge	1.78253	Cellular Component	1
mitotic spindle	1.78253	Cellular Component	1
sarcoglycan complex	1.78253	Cellular Component	1
protein binding	65.9537	Molecular Function	37
metal ion binding	48.1283	Molecular Function	27
nucleic acid binding	28.5205	Molecular Function	16
ATP binding	21.3904	Molecular Function	12
nucleotide binding	21.3904	Molecular Function	12
identical protein binding	21.3904	Molecular Function	12
DNA binding	17.8253	Molecular Function	10
DNA-binding transcription factor activity	16.0428	Molecular Function	9
hydrolase activity	16.0428	Molecular Function	9
transferase activity	16.0428	Molecular Function	9
zinc ion binding	14.2602	Molecular Function	8
protein homodimerization activity	12.4777	Molecular Function	7
calcium ion binding	12.4777	Molecular Function	7
protein kinase activity	12.4777	Molecular Function	7
GTPase activity	10.6952	Molecular Function	6
GTP binding	10.6952	Molecular Function	6
G protein-coupled receptor activity	8.91266	Molecular Function	5
peptidase activity	8.91266	Molecular Function	5
RNA polymerase II proximal promoter sequence-specific DNA binding	8.91266	Molecular Function	5
kinase activity	8.91266	Molecular Function	5
sequence-specific DNA binding	8.91266	Molecular Function	5
heparin binding	7.13012	Molecular Function	4
mRNA binding	7.13012	Molecular Function	4
signaling receptor binding	7.13012	Molecular Function	4
metallopeptidase activity	7.13012	Molecular Function	4
integrin binding	7.13012	Molecular Function	4
RNA binding	7.13012	Molecular Function	4
GTPase activator activity	5.34759	Molecular Function	3
ubiquitin-protein transferase activity	5.34759	Molecular Function	3
extracellular matrix structural constituent	5.34759	Molecular Function	3
SH3 domain binding	5.34759	Molecular Function	3
DNA-binding transcription activator activity, RNA polymerase II-specific	5.34759	Molecular Function	3
protein C-terminus binding	5.34759	Molecular Function	3
SMAD binding	5.34759	Molecular Function	3
transmembrane signaling receptor activity	5.34759	Molecular Function	3
actin binding	5.34759	Molecular Function	3
metalloendopeptidase activity	5.34759	Molecular Function	3
microtubule motor activity	5.34759	Molecular Function	3
protease binding	5.34759	Molecular Function	3
mRNA 3'-UTR binding	5.34759	Molecular Function	3
protein heterodimerization activity	5.34759	Molecular Function	3
SH2 domain binding	5.34759	Molecular Function	3
microtubule binding	5.34759	Molecular Function	3
receptor signaling complex adaptor activity	3.56506	Molecular Function	2
translation elongation factor activity	3.56506	Molecular Function	2
calmodulin binding	3.56506	Molecular Function	2
N-acetylglucosamine 6-O-sulfotransferase activity	3.56506	Molecular Function	2
lyase activity	3.56506	Molecular Function	2
insulin-like growth factor binding	3.56506	Molecular Function	2
protein kinase binding	3.56506	Molecular Function	2
dynein heavy chain binding	3.56506	Molecular Function	2
beta-catenin binding	3.56506	Molecular Function	2
protein tyrosine kinase activity	3.56506	Molecular Function	2
protein tyrosine kinase activator activity	3.56506	Molecular Function	2
protein dimerization activity	3.56506	Molecular Function	2
serine-type endopeptidase activity	3.56506	Molecular Function	2
oxidoreductase activity	3.56506	Molecular Function	2
signaling receptor activity	3.56506	Molecular Function	2
transition metal ion binding	3.56506	Molecular Function	2
cell adhesion molecule binding	3.56506	Molecular Function	2
endonuclease activity	3.56506	Molecular Function	2
catalytic activity	3.56506	Molecular Function	2
lipid binding	3.56506	Molecular Function	2
structural molecule activity	3.56506	Molecular Function	2
DNA-binding transcription repressor activity, RNA polymerase II-specific	3.56506	Molecular Function	2
sulfotransferase activity	3.56506	Molecular Function	2
chaperone binding	3.56506	Molecular Function	2
transmembrane transporter activity	3.56506	Molecular Function	2
cytokine receptor activity	3.56506	Molecular Function	2
cytokine activity	3.56506	Molecular Function	2
growth factor activity	3.56506	Molecular Function	2
RNA polymerase II regulatory region sequence-specific DNA binding	3.56506	Molecular Function	2
transmembrane receptor protein tyrosine kinase activity	3.56506	Molecular Function	2
histone demethylase activity	3.56506	Molecular Function	2
Hsp70 protein binding	3.56506	Molecular Function	2
transcription regulatory region DNA binding	3.56506	Molecular Function	2
histone demethylase activity (H3-K9 specific)	3.56506	Molecular Function	2
extracellular matrix binding	3.56506	Molecular Function	2
syntaxin binding	3.56506	Molecular Function	2
serine-type endopeptidase inhibitor activity	3.56506	Molecular Function	2
protein serine/threonine kinase activity	3.56506	Molecular Function	2
2-methylcitrate dehydratase activity	1.78253	Molecular Function	1
phosphatidylinositol 3-kinase binding	1.78253	Molecular Function	1
thyroid hormone receptor binding	1.78253	Molecular Function	1
Hsp90 protein binding	1.78253	Molecular Function	1
hydrolase activity, acting on ester bonds	1.78253	Molecular Function	1
receptor-receptor interaction	1.78253	Molecular Function	1
single-stranded RNA binding	1.78253	Molecular Function	1
haptoglobin binding	1.78253	Molecular Function	1
glucocorticoid receptor binding	1.78253	Molecular Function	1
SNARE binding	1.78253	Molecular Function	1
receptor serine/threonine kinase binding	1.78253	Molecular Function	1
sodium:inorganic phosphate symporter activity	1.78253	Molecular Function	1
clathrin adaptor activity	1.78253	Molecular Function	1
phosphoprotein phosphatase activity	1.78253	Molecular Function	1
protein kinase activator activity	1.78253	Molecular Function	1
sphingolipid binding	1.78253	Molecular Function	1
ErbB-2 class receptor binding	1.78253	Molecular Function	1
protein serine/threonine/tyrosine kinase activity	1.78253	Molecular Function	1
gap junction channel activity	1.78253	Molecular Function	1
retinol transmembrane transporter activity	1.78253	Molecular Function	1
Rab guanyl-nucleotide exchange factor activity	1.78253	Molecular Function	1
transcription coregulator activity	1.78253	Molecular Function	1
prosaposin receptor activity	1.78253	Molecular Function	1
ubiquitin binding	1.78253	Molecular Function	1
cAMP response element binding	1.78253	Molecular Function	1
telethonin binding	1.78253	Molecular Function	1
transforming growth factor beta receptor activity, type II	1.78253	Molecular Function	1
myosin binding	1.78253	Molecular Function	1
phosphorus-oxygen lyase activity	1.78253	Molecular Function	1
protein kinase C binding	1.78253	Molecular Function	1
carbohydrate binding	1.78253	Molecular Function	1
cytokine binding	1.78253	Molecular Function	1
clathrin binding	1.78253	Molecular Function	1
steroid hormone receptor activity	1.78253	Molecular Function	1
ciliary neurotrophic factor receptor binding	1.78253	Molecular Function	1
neutral amino acid transmembrane transporter activity	1.78253	Molecular Function	1
hormone activity	1.78253	Molecular Function	1
L-lysine transmembrane transporter activity	1.78253	Molecular Function	1
L-amino acid transmembrane transporter activity	1.78253	Molecular Function	1
chemorepellent activity	1.78253	Molecular Function	1
phospholipid binding	1.78253	Molecular Function	1
structural constituent of nuclear pore	1.78253	Molecular Function	1
repressing transcription factor binding	1.78253	Molecular Function	1
acetylgalactosaminyltransferase activity	1.78253	Molecular Function	1
alpha-2A adrenergic receptor binding	1.78253	Molecular Function	1
L-glutamate transmembrane transporter activity	1.78253	Molecular Function	1
enoyl-CoA hydratase activity	1.78253	Molecular Function	1
peroxidase activity	1.78253	Molecular Function	1
oxygen carrier activity	1.78253	Molecular Function	1
phosphatidylinositol-3,4-bisphosphate binding	1.78253	Molecular Function	1
ion channel activity	1.78253	Molecular Function	1
L-cystine transmembrane transporter activity	1.78253	Molecular Function	1
transcription corepressor activity	1.78253	Molecular Function	1
fibroblast growth factor-activated receptor activity	1.78253	Molecular Function	1
nucleosome binding	1.78253	Molecular Function	1
keratan sulfotransferase activity	1.78253	Molecular Function	1
ubiquitin protein ligase activity	1.78253	Molecular Function	1
phospholipid transporter activity	1.78253	Molecular Function	1
heat shock protein binding	1.78253	Molecular Function	1
Wnt-protein binding	1.78253	Molecular Function	1
methyl-CpG binding	1.78253	Molecular Function	1
insulin receptor binding	1.78253	Molecular Function	1
inward rectifier potassium channel activity	1.78253	Molecular Function	1
phosphatase activity	1.78253	Molecular Function	1
protein tyrosine phosphatase activity	1.78253	Molecular Function	1
motor activity	1.78253	Molecular Function	1
cargo receptor activity	1.78253	Molecular Function	1
L-ornithine transmembrane transporter activity	1.78253	Molecular Function	1
AMP binding	1.78253	Molecular Function	1
cysteine-type endopeptidase activity	1.78253	Molecular Function	1
growth factor binding	1.78253	Molecular Function	1
guanylate cyclase activity	1.78253	Molecular Function	1
methionine adenosyltransferase activity	1.78253	Molecular Function	1
activin binding	1.78253	Molecular Function	1
lipid transporter activity	1.78253	Molecular Function	1
ubiquitin protein ligase binding	1.78253	Molecular Function	1
receptor tyrosine kinase binding	1.78253	Molecular Function	1
neurotransmitter transporter activity	1.78253	Molecular Function	1
NADH dehydrogenase (ubiquinone) activity	1.78253	Molecular Function	1
dynein light chain binding	1.78253	Molecular Function	1
frizzled binding	1.78253	Molecular Function	1
Intermediate conductance calcium-activated potassium channel activity	1.78253	Molecular Function	1
small conductance calcium-activated potassium channel activity	1.78253	Molecular Function	1
R-SMAD binding	1.78253	Molecular Function	1
anion transmembrane transporter activity	1.78253	Molecular Function	1
ferroxidase activity	1.78253	Molecular Function	1
aspartic-type endopeptidase activity	1.78253	Molecular Function	1
transporter activity	1.78253	Molecular Function	1
RNA polymerase II CTD heptapeptide repeat phosphatase activity	1.78253	Molecular Function	1
inorganic anion exchanger activity	1.78253	Molecular Function	1
organic acid binding	1.78253	Molecular Function	1
protein tyrosine/serine/threonine phosphatase activity	1.78253	Molecular Function	1
cadherin binding	1.78253	Molecular Function	1
G protein-coupled peptide receptor activity	1.78253	Molecular Function	1
amino acid transmembrane transporter activity	1.78253	Molecular Function	1
N-acetyllactosaminide beta-1,3-N-acetylglucosaminyltransferase activity	1.78253	Molecular Function	1
oxygen binding	1.78253	Molecular Function	1
ErbB-3 class receptor binding	1.78253	Molecular Function	1
calcium-dependent phospholipid binding	1.78253	Molecular Function	1
nuclease activity	1.78253	Molecular Function	1
alpha-2C adrenergic receptor binding	1.78253	Molecular Function	1
peptide binding	1.78253	Molecular Function	1
ubiquitin conjugating enzyme binding	1.78253	Molecular Function	1
guanyl-nucleotide exchange factor activity	1.78253	Molecular Function	1
hydrolase activity, acting on carbon-nitrogen (but not peptide) bonds, in linear amides	1.78253	Molecular Function	1
deoxyribonuclease activity	1.78253	Molecular Function	1
aconitate decarboxylase activity	1.78253	Molecular Function	1
transferase activity, transferring glycosyl groups	1.78253	Molecular Function	1
anion:anion antiporter activity	1.78253	Molecular Function	1
phosphatase binding	1.78253	Molecular Function	1
PTB domain binding	1.78253	Molecular Function	1
voltage-gated ion channel activity	1.78253	Molecular Function	1
mechanosensitive ion channel activity	1.78253	Molecular Function	1
platelet-derived growth factor binding	1.78253	Molecular Function	1
ATP-dependent protein binding	1.78253	Molecular Function	1
NAD+ kinase activity	1.78253	Molecular Function	1
ATP-dependent microtubule motor activity, plus-end-directed	1.78253	Molecular Function	1
C-C chemokine receptor activity	1.78253	Molecular Function	1
helicase activity	1.78253	Molecular Function	1
acetate-CoA ligase activity	1.78253	Molecular Function	1
gamma-catenin binding	1.78253	Molecular Function	1
enzyme binding	1.78253	Molecular Function	1
hydrolase activity, acting on carbon-nitrogen (but not peptide) bonds, in linear amidines	1.78253	Molecular Function	1
alpha-2B adrenergic receptor binding	1.78253	Molecular Function	1
signaling adaptor activity	1.78253	Molecular Function	1
ATPase activity	1.78253	Molecular Function	1
transcription factor binding	1.78253	Molecular Function	1
calcium-activated potassium channel activity	1.78253	Molecular Function	1
hydrolase activity, acting on acid anhydrides, in phosphorus-containing anhydrides	1.78253	Molecular Function	1
sodium-dependent phosphate transmembrane transporter activity	1.78253	Molecular Function	1
cytoskeletal protein binding	1.78253	Molecular Function	1
arginine transmembrane transporter activity	1.78253	Molecular Function	1
fibroblast growth factor binding	1.78253	Molecular Function	1
transforming growth factor beta-activated receptor activity	1.78253	Molecular Function	1
endoribonuclease activity, producing 5'-phosphomonoesters	1.78253	Molecular Function	1
tubulin binding	1.78253	Molecular Function	1
transmembrane receptor protein serine/threonine kinase activity	1.78253	Molecular Function	1
calcidiol binding	1.78253	Molecular Function	1
sodium-independent organic anion transmembrane transporter activity	1.78253	Molecular Function	1
hyaluronan synthase activity	1.78253	Molecular Function	1
manganese ion binding	1.78253	Molecular Function	1
potassium channel activity	1.78253	Molecular Function	1
serine-type peptidase activity	1.78253	Molecular Function	1
heme binding	1.78253	Molecular Function	1
type I transforming growth factor beta receptor binding	1.78253	Molecular Function	1
interleukin-11 receptor binding	1.78253	Molecular Function	1
iron ion binding	1.78253	Molecular Function	1
GMP binding	1.78253	Molecular Function	1
arginase activity	1.78253	Molecular Function	1
galactosyltransferase activity	1.78253	Molecular Function	1
kinase binding	1.78253	Molecular Function	1
vitamin transmembrane transporter activity	1.78253	Molecular Function	1
transcription regulatory region sequence-specific DNA binding	1.78253	Molecular Function	1
protein phosphatase binding	1.78253	Molecular Function	1
phosphatidylserine binding	1.78253	Molecular Function	1
acetylglucosaminyltransferase activity	1.78253	Molecular Function	1
vitamin D binding	1.78253	Molecular Function	1
endopeptidase inhibitor activity	1.78253	Molecular Function	1
copper ion binding	1.78253	Molecular Function	1
L-arginine transmembrane transporter activity	1.78253	Molecular Function	1
muscle alpha-actinin binding	1.78253	Molecular Function	1
extracellular matrix structural constituent conferring tensile strength	1.78253	Molecular Function	1
ligase activity	1.78253	Molecular Function	1
extracellularly glutamate-gated chloride channel activity	1.78253	Molecular Function	1
DNA-binding transcription factor activity, RNA polymerase II-specific	1.78253	Molecular Function	1
cysteine-type peptidase activity	1.78253	Molecular Function	1
laminin binding	1.78253	Molecular Function	1
peptide receptor activity	1.78253	Molecular Function	1
