# Supplementary material for: S100A9 plays a key role in Clostridium perfringens beta2 toxin-induced inflammatory damage in porcine IPEC-J2 intestinal epithelial cells
Source: BMC Genomics. 2023 Jan 12;24:16. doi: 10.1186/s12864-023-09118-6 (PMC9835341; doi:10.1186/s12864-023-09118-6)
Supplement: Supplementary file 6 — Additional file 6: Supplementary Table S3. [file 12864_2023_9118_MOESM6_ESM.xlsx]

## Sheet: Sheet1
GO_ID	GO_Term	GO_function	GO_class	Genes	S gene number	TS gene number	B gene number	TB gene number	pvalue
GO:0003341	cilium movement	biological_process	6	ENSSSCG00000032814;ENSSSCG00000040973;ENSSSCG00000024357;ENSSSCG00000013625;ENSSSCG00000023834	5	194	24	18848	3.97781e-06
GO:0045596	negative regulation of cell differentiation	biological_process	7	ENSSSCG00000032991;ENSSSCG00000033821;ENSSSCG00000040680;ENSSSCG00000025176;ENSSSCG00000039417;ENSSSCG00000003444	6	194	42	18848	4.24141e-06
GO:0043066	negative regulation of apoptotic process	biological_process	9	ENSSSCG00000032991;ENSSSCG00000040333;ENSSSCG00000038732;ENSSSCG00000016925;ENSSSCG00000039417;ENSSSCG00000006940;ENSSSCG00000033821;ENSSSCG00000016857;ENSSSCG00000040680;ENSSSCG00000003444;ENSSSCG00000010745;ENSSSCG00000006035;ENSSSCG00000001076	13	194	329	18848	3.81764e-05
GO:0031012	extracellular matrix	cellular_component	4	ENSSSCG00000036135;ENSSSCG00000005593;ENSSSCG00000016035;ENSSSCG00000014982;ENSSSCG00000006940;ENSSSCG00000004192;ENSSSCG00000011355;ENSSSCG00000010607;ENSSSCG00000021569	9	194	192	18848	0.000172545
GO:0005615	extracellular space	cellular_component	4	ENSSSCG00000017277;ENSSSCG00000000197;ENSSSCG00000013665;ENSSSCG00000004195;ENSSSCG00000011700;ENSSSCG00000014982;ENSSSCG00000006051;ENSSSCG00000011355;ENSSSCG00000006035;ENSSSCG00000002476;ENSSSCG00000027609;ENSSSCG00000022447;ENSSSCG00000024314;ENSSSCG00000015839;ENSSSCG00000016035;ENSSSCG00000010607;ENSSSCG00000009444;ENSSSCG00000036135;ENSSSCG00000032071;ENSSSCG00000021569;ENSSSCG00000012970;…	22	194	914	18848	0.000189708
GO:0072378	blood coagulation, fibrin clot formation	biological_process	8	ENSSSCG00000008997;ENSSSCG00000024314	2	194	4	18848	0.000623858
GO:0006406	mRNA export from nucleus	biological_process	11	ENSSSCG00000033635;ENSSSCG00000034054;ENSSSCG00000013607;ENSSSCG00000040926	4	194	41	18848	0.00081813
GO:0007160	cell-matrix adhesion	biological_process	6	ENSSSCG00000016816;ENSSSCG00000004192;ENSSSCG00000008997;ENSSSCG00000024314;ENSSSCG00000037065	5	194	72	18848	0.000878303
GO:0070527	platelet aggregation	biological_process	7	ENSSSCG00000008348;ENSSSCG00000024314;ENSSSCG00000008997	3	194	21	18848	0.00124559
GO:0016477	cell migration	biological_process	6	ENSSSCG00000038965;ENSSSCG00000016656;ENSSSCG00000037065;ENSSSCG00000016816;ENSSSCG00000015839;ENSSSCG00000004192;ENSSSCG00000023329	7	194	158	18848	0.00126718
GO:0045121	membrane raft	cellular_component	6	ENSSSCG00000006035;ENSSSCG00000037065;ENSSSCG00000010199;ENSSSCG00000000478;ENSSSCG00000038965;ENSSSCG00000017277	6	194	116	18848	0.00127926
GO:0043235	receptor complex	cellular_component	4	ENSSSCG00000011257;ENSSSCG00000010199;ENSSSCG00000029592;ENSSSCG00000025176;ENSSSCG00000013909;ENSSSCG00000016599;ENSSSCG00000015815	7	194	159	18848	0.00131422
GO:0030198	extracellular matrix organization	biological_process	6	ENSSSCG00000010607;ENSSSCG00000016035;ENSSSCG00000014982;ENSSSCG00000006940;ENSSSCG00000021569;ENSSSCG00000005593	6	194	119	18848	0.00145866
GO:0001517	N-acetylglucosamine 6-O-sulfotransferase activity	molecular_function	7	ENSSSCG00000002737;ENSSSCG00000013273	2	194	6	18848	0.00153857
GO:0005577	fibrinogen complex	cellular_component	4	ENSSSCG00000024314;ENSSSCG00000008997	2	194	6	18848	0.00153857
GO:0090277	positive regulation of peptide hormone secretion	biological_process	10	ENSSSCG00000024314;ENSSSCG00000008997	2	194	6	18848	0.00153857
GO:2000352	negative regulation of endothelial cell apoptotic process	biological_process	11	ENSSSCG00000024314;ENSSSCG00000006035;ENSSSCG00000008997	3	194	24	18848	0.00185304
GO:0007171	activation of transmembrane receptor protein tyrosine kinase activity	biological_process	13	ENSSSCG00000015839;ENSSSCG00000006035	2	194	7	18848	0.00213942
GO:0030159	receptor signaling complex adaptor activity	molecular_function	7	ENSSSCG00000000478;ENSSSCG00000040333	2	194	7	18848	0.00213942
GO:0048663	neuron fate commitment	biological_process	6	ENSSSCG00000033348;ENSSSCG00000025176;ENSSSCG00000015839	3	194	26	18848	0.0023447
GO:0016577	histone demethylation	biological_process	11	ENSSSCG00000014964;ENSSSCG00000034794	2	194	8	18848	0.00283327
GO:0050714	positive regulation of protein secretion	biological_process	10	ENSSSCG00000008997;ENSSSCG00000003069;ENSSSCG00000024314	3	194	28	18848	0.00291008
GO:0042730	fibrinolysis	biological_process	9	ENSSSCG00000024314;ENSSSCG00000008997	2	194	9	18848	0.00361815
GO:0030296	protein tyrosine kinase activator activity	molecular_function	8	ENSSSCG00000015839;ENSSSCG00000010650	2	194	9	18848	0.00361815
GO:0042169	SH2 domain binding	molecular_function	6	ENSSSCG00000040333;ENSSSCG00000010650;ENSSSCG00000015815	3	194	31	18848	0.00390368
GO:0072593	reactive oxygen species metabolic process	biological_process	5	ENSSSCG00000004192;ENSSSCG00000015653;ENSSSCG00000006940	3	194	31	18848	0.00390368
GO:0008284	positive regulation of cell population proliferation	biological_process	7	ENSSSCG00000039417;ENSSSCG00000015839;ENSSSCG00000037065;ENSSSCG00000015815;ENSSSCG00000040680;ENSSSCG00000032991;ENSSSCG00000013909;ENSSSCG00000003444;ENSSSCG00000033821;ENSSSCG00000040725	10	194	356	18848	0.00391272
GO:0005930	axoneme	cellular_component	6	ENSSSCG00000039034;ENSSSCG00000023834;ENSSSCG00000024357;ENSSSCG00000013625	4	194	64	18848	0.00427254
GO:0045504	dynein heavy chain binding	molecular_function	5	ENSSSCG00000024357;ENSSSCG00000039034	2	194	10	18848	0.00449215
GO:0034116	positive regulation of heterotypic cell-cell adhesion	biological_process	8	ENSSSCG00000008997;ENSSSCG00000024314	2	194	10	18848	0.00449215
GO:0031639	plasminogen activation	biological_process	10	ENSSSCG00000024314;ENSSSCG00000008997	2	194	10	18848	0.00449215
GO:0051258	protein polymerization	biological_process	8	ENSSSCG00000008997;ENSSSCG00000024314	2	194	10	18848	0.00449215
GO:0060347	heart trabecula formation	biological_process	6	ENSSSCG00000004139;ENSSSCG00000032071	2	194	11	18848	0.00545336
GO:0034622	cellular protein-containing complex assembly	biological_process	7	ENSSSCG00000008997;ENSSSCG00000024314	2	194	11	18848	0.00545336
GO:0033690	positive regulation of osteoblast proliferation	biological_process	8	ENSSSCG00000006940;ENSSSCG00000006051	2	194	11	18848	0.00545336
GO:0001657	ureteric bud development	biological_process	7	ENSSSCG00000013909;ENSSSCG00000010199;ENSSSCG00000015815	3	194	36	18848	0.00597191
GO:0046872	metal ion binding	molecular_function	6	ENSSSCG00000021569;ENSSSCG00000001076;ENSSSCG00000014982;ENSSSCG00000001209;ENSSSCG00000029875;ENSSSCG00000038732;ENSSSCG00000033348;ENSSSCG00000034242;ENSSSCG00000010337;ENSSSCG00000026045;ENSSSCG00000014930;ENSSSCG00000003070;ENSSSCG00000004195;ENSSSCG00000011257;ENSSSCG00000025176;ENSSSCG00000014931;ENSSSCG00000026699;ENSSSCG00000022434;ENSSSCG00000001197;ENSSSCG00000014249;ENSSSCG00000011700;…	27	194	1582	18848	0.00636125
GO:0006044	N-acetylglucosamine metabolic process	biological_process	8	ENSSSCG00000013273;ENSSSCG00000002737	2	194	12	18848	0.00649991
GO:0006790	sulfur compound metabolic process	biological_process	5	ENSSSCG00000002737;ENSSSCG00000013273	2	194	12	18848	0.00649991
GO:0031091	platelet alpha granule	cellular_component	9	ENSSSCG00000024314;ENSSSCG00000008997	2	194	12	18848	0.00649991
GO:0030324	lung development	biological_process	6	ENSSSCG00000011257;ENSSSCG00000004192;ENSSSCG00000015815;ENSSSCG00000001909	4	194	74	18848	0.00714721
GO:0051897	positive regulation of protein kinase B signaling	biological_process	10	ENSSSCG00000022447;ENSSSCG00000006035;ENSSSCG00000015839;ENSSSCG00000010199	4	194	74	18848	0.00714721
GO:0007596	blood coagulation	biological_process	7	ENSSSCG00000008997;ENSSSCG00000022447;ENSSSCG00000024314	3	194	39	18848	0.00747372
GO:0035082	axoneme assembly	biological_process	9	ENSSSCG00000023834;ENSSSCG00000040224	2	194	13	18848	0.00762997
GO:0043583	ear development	biological_process	7	ENSSSCG00000015815;ENSSSCG00000001909	2	194	13	18848	0.00762997
GO:0032452	histone demethylase activity	molecular_function	5	ENSSSCG00000034794;ENSSSCG00000014964	2	194	13	18848	0.00762997
GO:0045907	positive regulation of vasoconstriction	biological_process	10	ENSSSCG00000024314;ENSSSCG00000008997	2	194	13	18848	0.00762997
GO:0032454	histone demethylase activity (H3-K9 specific)	molecular_function	6	ENSSSCG00000014964;ENSSSCG00000034794	2	194	14	18848	0.00884172
GO:0033169	histone H3-K9 demethylation	biological_process	13	ENSSSCG00000014964;ENSSSCG00000034794	2	194	14	18848	0.00884172
GO:0036158	outer dynein arm assembly	biological_process	9	ENSSSCG00000013625;ENSSSCG00000024357	2	194	14	18848	0.00884172
GO:0061036	positive regulation of cartilage development	biological_process	7	ENSSSCG00000006940;ENSSSCG00000032071	2	194	14	18848	0.00884172
GO:0032924	activin receptor signaling pathway	biological_process	8	ENSSSCG00000032071;ENSSSCG00000011257	2	194	15	18848	0.0101334
GO:0006338	chromatin remodeling	biological_process	6	ENSSSCG00000009919;ENSSSCG00000034794;ENSSSCG00000012649;ENSSSCG00000014964	4	194	82	18848	0.0101984
GO:0002760	positive regulation of antimicrobial humoral response	biological_process	8	ENSSSCG00000009469	1	194	1	18848	0.0102929
GO:0033612	receptor serine/threonine kinase binding	molecular_function	6	ENSSSCG00000032071	1	194	1	18848	0.0102929
GO:0070965	positive regulation of neutrophil mediated killing of fungus	biological_process	9	ENSSSCG00000004195	1	194	1	18848	0.0102929
GO:0045130	keratan sulfotransferase activity	molecular_function	7	ENSSSCG00000013273	1	194	1	18848	0.0102929
GO:1902203	negative regulation of hepatocyte growth factor receptor signaling pathway	biological_process	9	ENSSSCG00000016816	1	194	1	18848	0.0102929
GO:1904465	negative regulation of matrix metallopeptidase secretion	biological_process	11	ENSSSCG00000027820	1	194	1	18848	0.0102929
GO:0010925	positive regulation of inositol-polyphosphate 5-phosphatase activity	biological_process	12	ENSSSCG00000008348	1	194	1	18848	0.0102929
GO:1901389	negative regulation of transforming growth factor beta activation	biological_process	9	ENSSSCG00000011257	1	194	1	18848	0.0102929
GO:0042137	sequestering of neurotransmitter	biological_process	6	ENSSSCG00000003170	1	194	1	18848	0.0102929
GO:0034505	tooth mineralization	biological_process	7	ENSSSCG00000036135	1	194	1	18848	0.0102929
GO:0021769	orbitofrontal cortex development	biological_process	5	ENSSSCG00000015815	1	194	1	18848	0.0102929
GO:0009087	methionine catabolic process	biological_process	11	ENSSSCG00000010337	1	194	1	18848	0.0102929
GO:0022894	Intermediate conductance calcium-activated potassium channel activity	molecular_function	10	ENSSSCG00000003069	1	194	1	18848	0.0102929
GO:0019679	propionate metabolic process, methylcitrate cycle	biological_process	8	ENSSSCG00000009469	1	194	1	18848	0.0102929
GO:0035607	fibroblast growth factor receptor signaling pathway involved in orbitofrontal cortex development	biological_process	9	ENSSSCG00000015815	1	194	1	18848	0.0102929
GO:0048537	mucosal-associated lymphoid tissue development	biological_process	6	ENSSSCG00000010538	1	194	1	18848	0.0102929
GO:1902118	calcidiol binding	molecular_function	5	ENSSSCG00000027609	1	194	1	18848	0.0102929
GO:0061143	alveolar primary septum development	biological_process	8	ENSSSCG00000001909	1	194	1	18848	0.0102929
GO:2000370	positive regulation of clathrin-dependent endocytosis	biological_process	10	ENSSSCG00000016857	1	194	1	18848	0.0102929
GO:0061373	mammillary axonal complex development	biological_process	5	ENSSSCG00000021343	1	194	1	18848	0.0102929
GO:0030845	phospholipase C-inhibiting G protein-coupled receptor signaling pathway	biological_process	6	ENSSSCG00000008348	1	194	1	18848	0.0102929
GO:0070640	vitamin D3 metabolic process	biological_process	8	ENSSSCG00000015815	1	194	1	18848	0.0102929
GO:0060352	cell adhesion molecule production	biological_process	4	ENSSSCG00000005277	1	194	1	18848	0.0102929
GO:2000446	regulation of macrophage migration inhibitory factor signaling pathway	biological_process	9	ENSSSCG00000006035	1	194	1	18848	0.0102929
GO:0021842	chemorepulsion involved in interneuron migration from the subpallium to the cortex	biological_process	7	ENSSSCG00000015839	1	194	1	18848	0.0102929
GO:1903056	regulation of melanosome organization	biological_process	8	ENSSSCG00000021343	1	194	1	18848	0.0102929
GO:1902748	positive regulation of lens fiber cell differentiation	biological_process	9	ENSSSCG00000021343	1	194	1	18848	0.0102929
GO:0099500	vesicle fusion to plasma membrane	biological_process	8	ENSSSCG00000017801	1	194	1	18848	0.0102929
GO:0030029	actin filament-based process	biological_process	4	ENSSSCG00000016656	1	194	1	18848	0.0102929
GO:0046625	sphingolipid binding	molecular_function	5	ENSSSCG00000016010	1	194	1	18848	0.0102929
GO:0038129	ERBB3 signaling pathway	biological_process	9	ENSSSCG00000015839	1	194	1	18848	0.0102929
GO:0035026	leading edge cell differentiation	biological_process	7	ENSSSCG00000016857	1	194	1	18848	0.0102929
GO:2001113	negative regulation of cellular response to hepatocyte growth factor stimulus	biological_process	8	ENSSSCG00000016816	1	194	1	18848	0.0102929
GO:0047547	2-methylcitrate dehydratase activity	molecular_function	7	ENSSSCG00000009469	1	194	1	18848	0.0102929
GO:0046601	positive regulation of centriole replication	biological_process	11	ENSSSCG00000040333	1	194	1	18848	0.0102929
GO:0150074	positive regulation of protein-glutamine gamma-glutamyltransferase activity	biological_process	8	ENSSSCG00000027820	1	194	1	18848	0.0102929
GO:0002541	activation of plasma proteins involved in acute inflammatory response	biological_process	9	ENSSSCG00000022447	1	194	1	18848	0.0102929
GO:0071874	cellular response to norepinephrine stimulus	biological_process	9	ENSSSCG00000002916	1	194	1	18848	0.0102929
GO:0031695	alpha-2B adrenergic receptor binding	molecular_function	8	ENSSSCG00000002916	1	194	1	18848	0.0102929
GO:0042226	interleukin-6 biosynthetic process	biological_process	8	ENSSSCG00000015653	1	194	1	18848	0.0102929
GO:0035623	renal glucose absorption	biological_process	7	ENSSSCG00000009919	1	194	1	18848	0.0102929
GO:1990718	axonemal central pair projection	cellular_component	7	ENSSSCG00000040973	1	194	1	18848	0.0102929
GO:2001239	regulation of extrinsic apoptotic signaling pathway in absence of ligand	biological_process	10	ENSSSCG00000015815	1	194	1	18848	0.0102929
GO:0030167	proteoglycan catabolic process	biological_process	9	ENSSSCG00000016816	1	194	1	18848	0.0102929
GO:1903465	positive regulation of mitotic cell cycle DNA replication	biological_process	10	ENSSSCG00000015815	1	194	1	18848	0.0102929
GO:0048520	positive regulation of behavior	biological_process	6	ENSSSCG00000001909	1	194	1	18848	0.0102929
GO:0150072	positive regulation of arginase activity	biological_process	8	ENSSSCG00000027820	1	194	1	18848	0.0102929
GO:0047613	aconitate decarboxylase activity	molecular_function	7	ENSSSCG00000009469	1	194	1	18848	0.0102929
GO:2000830	positive regulation of parathyroid hormone secretion	biological_process	9	ENSSSCG00000015815	1	194	1	18848	0.0102929
GO:0043585	nose morphogenesis	biological_process	7	ENSSSCG00000001909	1	194	1	18848	0.0102929
GO:0042339	keratan sulfate metabolic process	biological_process	6	ENSSSCG00000013273	1	194	1	18848	0.0102929
GO:1902548	negative regulation of cellular response to vascular endothelial growth factor stimulus	biological_process	8	ENSSSCG00000016816	1	194	1	18848	0.0102929
GO:0008068	extracellularly glutamate-gated chloride channel activity	molecular_function	11	ENSSSCG00000003170	1	194	1	18848	0.0102929
GO:0010920	negative regulation of inositol phosphate biosynthetic process	biological_process	10	ENSSSCG00000008348	1	194	1	18848	0.0102929
GO:0060305	regulation of cell diameter	biological_process	7	ENSSSCG00000008348	1	194	1	18848	0.0102929
GO:1903242	regulation of cardiac muscle hypertrophy in response to stress	biological_process	10	ENSSSCG00000032071	1	194	1	18848	0.0102929
GO:0002041	intussusceptive angiogenesis	biological_process	6	ENSSSCG00000006940	1	194	1	18848	0.0102929
GO:0035272	exocrine system development	biological_process	6	ENSSSCG00000033691	1	194	1	18848	0.0102929
GO:0019002	GMP binding	molecular_function	8	ENSSSCG00000033691	1	194	1	18848	0.0102929
GO:0005142	interleukin-11 receptor binding	molecular_function	7	ENSSSCG00000040725	1	194	1	18848	0.0102929
GO:0048621	post-embryonic digestive tract morphogenesis	biological_process	6	ENSSSCG00000010538	1	194	1	18848	0.0102929
GO:0045921	positive regulation of exocytosis	biological_process	8	ENSSSCG00000008997;ENSSSCG00000024314	2	194	16	18848	0.0115032
GO:0005178	integrin binding	molecular_function	6	ENSSSCG00000006940;ENSSSCG00000015839;ENSSSCG00000004192;ENSSSCG00000037065	4	194	85	18848	0.0115298
GO:0045669	positive regulation of osteoblast differentiation	biological_process	8	ENSSSCG00000006051;ENSSSCG00000011257;ENSSSCG00000006940	3	194	47	18848	0.0124898
GO:0022011	myelination in peripheral nervous system	biological_process	7	ENSSSCG00000015839;ENSSSCG00000004139	2	194	17	18848	0.0129494
GO:0046914	transition metal ion binding	molecular_function	7	ENSSSCG00000006609;ENSSSCG00000002916	2	194	17	18848	0.0129494
GO:0060045	positive regulation of cardiac muscle cell proliferation	biological_process	8	ENSSSCG00000032071;ENSSSCG00000015815	2	194	17	18848	0.0129494
GO:0046332	SMAD binding	molecular_function	5	ENSSSCG00000016035;ENSSSCG00000016857;ENSSSCG00000011257	3	194	49	18848	0.0139811
GO:1902042	negative regulation of extrinsic apoptotic signaling pathway via death domain receptors	biological_process	11	ENSSSCG00000024314;ENSSSCG00000008997	2	194	18	18848	0.0144704
GO:0042157	lipoprotein metabolic process	biological_process	7	ENSSSCG00000039706;ENSSSCG00000009179	2	194	18	18848	0.0144704
GO:0005201	extracellular matrix structural constituent	molecular_function	4	ENSSSCG00000036135;ENSSSCG00000016035;ENSSSCG00000010607	3	194	51	18848	0.0155691
GO:0003746	translation elongation factor activity	molecular_function	8	ENSSSCG00000040401;ENSSSCG00000034113	2	194	19	18848	0.0160644
GO:0045892	negative regulation of transcription, DNA-templated	biological_process	9	ENSSSCG00000015839;ENSSSCG00000005291;ENSSSCG00000004835;ENSSSCG00000039417;ENSSSCG00000040680;ENSSSCG00000032991;ENSSSCG00000033821;ENSSSCG00000009457;ENSSSCG00000016857;ENSSSCG00000003444	10	194	443	18848	0.0167076
GO:0006397	mRNA processing	biological_process	10	ENSSSCG00000013607;ENSSSCG00000014789;ENSSSCG00000033635;ENSSSCG00000040926	4	194	95	18848	0.0167555
GO:0043410	positive regulation of MAPK cascade	biological_process	11	ENSSSCG00000040725;ENSSSCG00000016599;ENSSSCG00000010199;ENSSSCG00000015815	4	194	96	18848	0.0173472
GO:0008201	heparin binding	molecular_function	6	ENSSSCG00000015815;ENSSSCG00000004192;ENSSSCG00000006940;ENSSSCG00000002916	4	194	96	18848	0.0173472
GO:0034394	protein localization to cell surface	biological_process	7	ENSSSCG00000006035;ENSSSCG00000037065	2	194	20	18848	0.0177298
GO:0030574	collagen catabolic process	biological_process	5	ENSSSCG00000014982;ENSSSCG00000021569	2	194	20	18848	0.0177298
GO:0017124	SH3 domain binding	molecular_function	6	ENSSSCG00000016656;ENSSSCG00000010650;ENSSSCG00000029311	3	194	55	18848	0.0190384
GO:0005520	insulin-like growth factor binding	molecular_function	6	ENSSSCG00000004192;ENSSSCG00000006940	2	194	21	18848	0.019465
GO:0090090	negative regulation of canonical Wnt signaling pathway	biological_process	10	ENSSSCG00000005291;ENSSSCG00000016857;ENSSSCG00000006051;ENSSSCG00000023329	4	194	100	18848	0.0198435
GO:0060900	embryonic camera-type eye formation	biological_process	5	ENSSSCG00000001909	1	194	2	18848	0.0204803
GO:0097401	synaptic vesicle lumen acidification	biological_process	6	ENSSSCG00000003170	1	194	2	18848	0.0204803
GO:0071939	vitamin A import	biological_process	8	ENSSSCG00000001909	1	194	2	18848	0.0204803
GO:0002537	nitric oxide production involved in inflammatory response	biological_process	5	ENSSSCG00000006987	1	194	2	18848	0.0204803
GO:0051174	regulation of phosphorus metabolic process	biological_process	7	ENSSSCG00000015815	1	194	2	18848	0.0204803
GO:0004053	arginase activity	molecular_function	7	ENSSSCG00000004195	1	194	2	18848	0.0204803
GO:0019547	arginine catabolic process to ornithine	biological_process	13	ENSSSCG00000004195	1	194	2	18848	0.0204803
GO:0036505	prosaposin receptor activity	molecular_function	7	ENSSSCG00000016599	1	194	2	18848	0.0204803
GO:0001838	embryonic epithelial tube formation	biological_process	7	ENSSSCG00000010199	1	194	2	18848	0.0204803
GO:0045964	positive regulation of dopamine metabolic process	biological_process	10	ENSSSCG00000016599	1	194	2	18848	0.0204803
GO:0072012	glomerulus vasculature development	biological_process	6	ENSSSCG00000006035	1	194	2	18848	0.0204803
GO:0051169	nuclear transport	biological_process	7	ENSSSCG00000040333	1	194	2	18848	0.0204803
GO:0070560	protein secretion by platelet	biological_process	11	ENSSSCG00000008348	1	194	2	18848	0.0204803
GO:0072573	tolerance induction to lipopolysaccharide	biological_process	5	ENSSSCG00000009469	1	194	2	18848	0.0204803
GO:0072104	glomerular capillary formation	biological_process	6	ENSSSCG00000025176	1	194	2	18848	0.0204803
GO:0090177	establishment of planar polarity involved in neural tube closure	biological_process	8	ENSSSCG00000006051	1	194	2	18848	0.0204803
GO:0097324	melanocyte migration	biological_process	9	ENSSSCG00000021343	1	194	2	18848	0.0204803
GO:0097058	CRLF-CLCF1 complex	cellular_component	4	ENSSSCG00000013909	1	194	2	18848	0.0204803
GO:1903225	negative regulation of endodermal cell differentiation	biological_process	8	ENSSSCG00000016035	1	194	2	18848	0.0204803
GO:0044381	glucose import in response to insulin stimulus	biological_process	13	ENSSSCG00000017801	1	194	2	18848	0.0204803
GO:0048378	regulation of lateral mesodermal cell fate specification	biological_process	10	ENSSSCG00000015815	1	194	2	18848	0.0204803
GO:0071801	regulation of podosome assembly	biological_process	7	ENSSSCG00000040510	1	194	2	18848	0.0204803
GO:2000304	positive regulation of ceramide biosynthetic process	biological_process	9	ENSSSCG00000006940	1	194	2	18848	0.0204803
GO:1903438	positive regulation of mitotic cytokinetic process	biological_process	11	ENSSSCG00000040333	1	194	2	18848	0.0204803
GO:1902023	L-arginine transport	biological_process	12	ENSSSCG00000006987	1	194	2	18848	0.0204803
GO:1903008	organelle disassembly	biological_process	6	ENSSSCG00000040510	1	194	2	18848	0.0204803
GO:0099638	endosome to plasma membrane protein transport	biological_process	11	ENSSSCG00000017801	1	194	2	18848	0.0204803
GO:0036117	hyaluranon cable	cellular_component	4	ENSSSCG00000035601	1	194	2	18848	0.0204803
GO:2001212	regulation of vasculogenesis	biological_process	7	ENSSSCG00000037065	1	194	2	18848	0.0204803
GO:0106072	negative regulation of adenylate cyclase-activating G protein-coupled receptor signaling pathway	biological_process	11	ENSSSCG00000002916	1	194	2	18848	0.0204803
GO:0090673	endothelial cell-matrix adhesion	biological_process	7	ENSSSCG00000017277	1	194	2	18848	0.0204803
GO:0004478	methionine adenosyltransferase activity	molecular_function	6	ENSSSCG00000010337	1	194	2	18848	0.0204803
GO:0090218	positive regulation of lipid kinase activity	biological_process	12	ENSSSCG00000040401	1	194	2	18848	0.0204803
GO:0015319	sodium:inorganic phosphate symporter activity	molecular_function	8	ENSSSCG00000003170	1	194	2	18848	0.0204803
GO:0021847	ventricular zone neuroblast division	biological_process	6	ENSSSCG00000015815	1	194	2	18848	0.0204803
GO:0019427	acetyl-CoA biosynthetic process from acetate	biological_process	8	ENSSSCG00000007133	1	194	2	18848	0.0204803
GO:0031696	alpha-2C adrenergic receptor binding	molecular_function	8	ENSSSCG00000002916	1	194	2	18848	0.0204803
GO:0072300	positive regulation of metanephric glomerulus development	biological_process	10	ENSSSCG00000010199	1	194	2	18848	0.0204803
GO:0061459	L-arginine transmembrane transporter activity	molecular_function	9	ENSSSCG00000006987	1	194	2	18848	0.0204803
GO:0046545	development of primary female sexual characteristics	biological_process	6	ENSSSCG00000009457	1	194	2	18848	0.0204803
GO:1905286	serine-type peptidase complex	cellular_component	6	ENSSSCG00000022447	1	194	2	18848	0.0204803
GO:0034632	retinol transmembrane transporter activity	molecular_function	5	ENSSSCG00000001909	1	194	2	18848	0.0204803
GO:1901841	regulation of high voltage-gated calcium channel activity	biological_process	10	ENSSSCG00000036060	1	194	2	18848	0.0204803
GO:0005584	collagen type I trimer	cellular_component	6	ENSSSCG00000036135	1	194	2	18848	0.0204803
GO:0003335	corneocyte development	biological_process	6	ENSSSCG00000024587	1	194	2	18848	0.0204803
GO:0036156	inner dynein arm	cellular_component	7	ENSSSCG00000032814	1	194	2	18848	0.0204803
GO:0003987	acetate-CoA ligase activity	molecular_function	7	ENSSSCG00000007133	1	194	2	18848	0.0204803
GO:0010641	positive regulation of platelet-derived growth factor receptor signaling pathway	biological_process	9	ENSSSCG00000022447	1	194	2	18848	0.0204803
GO:0007368	determination of left/right symmetry	biological_process	7	ENSSSCG00000024357;ENSSSCG00000013625;ENSSSCG00000011257	3	194	57	18848	0.0209203
GO:0048147	negative regulation of fibroblast proliferation	biological_process	8	ENSSSCG00000000197;ENSSSCG00000009457	2	194	22	18848	0.0212683
GO:0008219	cell death	biological_process	4	ENSSSCG00000040333;ENSSSCG00000037065	2	194	22	18848	0.0212683
GO:0048844	artery morphogenesis	biological_process	7	ENSSSCG00000001909;ENSSSCG00000025176	2	194	23	18848	0.0231383
GO:0062023	collagen-containing extracellular matrix	cellular_component	5	ENSSSCG00000011355;ENSSSCG00000022447;ENSSSCG00000016816;ENSSSCG00000013762	4	194	105	18848	0.0232609
GO:0006414	translational elongation	biological_process	8	ENSSSCG00000040401;ENSSSCG00000034113	2	194	24	18848	0.0250733
GO:0030286	dynein complex	cellular_component	5	ENSSSCG00000032814;ENSSSCG00000024357	2	194	24	18848	0.0250733
GO:0031016	pancreas development	biological_process	6	ENSSSCG00000009919;ENSSSCG00000011257	2	194	24	18848	0.0250733
GO:0050840	extracellular matrix binding	molecular_function	4	ENSSSCG00000005593;ENSSSCG00000006940	2	194	25	18848	0.0270719
GO:0003730	mRNA 3'-UTR binding	molecular_function	8	ENSSSCG00000013607;ENSSSCG00000033635;ENSSSCG00000040926	3	194	64	18848	0.0282823
GO:0030073	insulin secretion	biological_process	11	ENSSSCG00000011257;ENSSSCG00000009919	2	194	26	18848	0.0291324
GO:0003281	ventricular septum development	biological_process	6	ENSSSCG00000001909;ENSSSCG00000006940	2	194	26	18848	0.0291324
GO:0006641	triglyceride metabolic process	biological_process	9	ENSSSCG00000009179;ENSSSCG00000010538	2	194	26	18848	0.0291324
GO:0045595	regulation of cell differentiation	biological_process	6	ENSSSCG00000023329;ENSSSCG00000015839	2	194	26	18848	0.0291324
GO:0051048	negative regulation of secretion	biological_process	8	ENSSSCG00000015839	1	194	3	18848	0.0305635
GO:0033262	regulation of nuclear cell cycle DNA replication	biological_process	8	ENSSSCG00000009457	1	194	3	18848	0.0305635
GO:1901509	regulation of endothelial tube morphogenesis	biological_process	8	ENSSSCG00000016816	1	194	3	18848	0.0305635
GO:0099575	regulation of protein catabolic process at presynapse, modulating synaptic transmission	biological_process	8	ENSSSCG00000033691	1	194	3	18848	0.0305635
GO:0072672	neutrophil extravasation	biological_process	6	ENSSSCG00000017277	1	194	3	18848	0.0305635
GO:0030210	heparin biosynthetic process	biological_process	9	ENSSSCG00000006035	1	194	3	18848	0.0305635
GO:0031114	regulation of microtubule depolymerization	biological_process	9	ENSSSCG00000004705	1	194	3	18848	0.0305635
GO:0043125	ErbB-3 class receptor binding	molecular_function	6	ENSSSCG00000015839	1	194	3	18848	0.0305635
GO:0048713	regulation of oligodendrocyte differentiation	biological_process	11	ENSSSCG00000007232	1	194	3	18848	0.0305635
GO:0030485	smooth muscle contractile fiber	cellular_component	7	ENSSSCG00000017277	1	194	3	18848	0.0305635
GO:0061146	Peyer's patch morphogenesis	biological_process	6	ENSSSCG00000010199	1	194	3	18848	0.0305635
GO:0045213	neurotransmitter receptor metabolic process	biological_process	8	ENSSSCG00000015839	1	194	3	18848	0.0305635
GO:0072011	glomerular endothelium development	biological_process	8	ENSSSCG00000017277	1	194	3	18848	0.0305635
GO:2000672	negative regulation of motor neuron apoptotic process	biological_process	11	ENSSSCG00000013909	1	194	3	18848	0.0305635
GO:0045226	extracellular polysaccharide biosynthetic process	biological_process	9	ENSSSCG00000035601	1	194	3	18848	0.0305635
GO:0050793	regulation of developmental process	biological_process	5	ENSSSCG00000025176	1	194	3	18848	0.0305635
GO:1904158	axonemal central apparatus assembly	biological_process	6	ENSSSCG00000040973	1	194	3	18848	0.0305635
GO:0010966	regulation of phosphate transport	biological_process	9	ENSSSCG00000015815	1	194	3	18848	0.0305635
GO:0015321	sodium-dependent phosphate transmembrane transporter activity	molecular_function	9	ENSSSCG00000003170	1	194	3	18848	0.0305635
GO:0046541	saliva secretion	biological_process	8	ENSSSCG00000003069	1	194	3	18848	0.0305635
GO:0043152	induction of bacterial agglutination	biological_process	8	ENSSSCG00000008997	1	194	3	18848	0.0305635
GO:0030964	NADH dehydrogenase complex	cellular_component	5	ENSSSCG00000018084	1	194	3	18848	0.0305635
GO:0016813	hydrolase activity, acting on carbon-nitrogen (but not peptide) bonds, in linear amidines	molecular_function	6	ENSSSCG00000004195	1	194	3	18848	0.0305635
GO:0097035	regulation of membrane lipid distribution	biological_process	6	ENSSSCG00000040205	1	194	3	18848	0.0305635
GO:0035461	vitamin transmembrane transport	biological_process	7	ENSSSCG00000027609	1	194	3	18848	0.0305635
GO:2000138	positive regulation of cell proliferation involved in heart morphogenesis	biological_process	8	ENSSSCG00000032071	1	194	3	18848	0.0305635
GO:0090722	receptor-receptor interaction	molecular_function	6	ENSSSCG00000015815	1	194	3	18848	0.0305635
GO:0015184	L-cystine transmembrane transporter activity	molecular_function	9	ENSSSCG00000022948	1	194	3	18848	0.0305635
GO:0090272	negative regulation of fibroblast growth factor production	biological_process	8	ENSSSCG00000015815	1	194	3	18848	0.0305635
GO:0048592	eye morphogenesis	biological_process	7	ENSSSCG00000016035	1	194	3	18848	0.0305635
GO:0002317	plasma cell differentiation	biological_process	10	ENSSSCG00000010538	1	194	3	18848	0.0305635
GO:0002576	platelet degranulation	biological_process	9	ENSSSCG00000008348	1	194	3	18848	0.0305635
GO:0071636	positive regulation of transforming growth factor beta production	biological_process	8	ENSSSCG00000027820	1	194	3	18848	0.0305635
GO:1900106	positive regulation of hyaluranon cable assembly	biological_process	7	ENSSSCG00000035601	1	194	3	18848	0.0305635
GO:0030947	regulation of vascular endothelial growth factor receptor signaling pathway	biological_process	8	ENSSSCG00000008021	1	194	3	18848	0.0305635
GO:0035799	ureter maturation	biological_process	7	ENSSSCG00000010199	1	194	3	18848	0.0305635
GO:0005853	eukaryotic translation elongation factor 1 complex	cellular_component	4	ENSSSCG00000040401	1	194	3	18848	0.0305635
GO:0050904	diapedesis	biological_process	5	ENSSSCG00000017277	1	194	3	18848	0.0305635
GO:0021524	visceral motor neuron differentiation	biological_process	8	ENSSSCG00000033348	1	194	3	18848	0.0305635
GO:0071709	membrane assembly	biological_process	6	ENSSSCG00000040205	1	194	3	18848	0.0305635
GO:0005499	vitamin D binding	molecular_function	6	ENSSSCG00000027609	1	194	3	18848	0.0305635
GO:0003278	apoptotic process involved in heart morphogenesis	biological_process	9	ENSSSCG00000006940	1	194	3	18848	0.0305635
GO:0048014	Tie signaling pathway	biological_process	8	ENSSSCG00000006035	1	194	3	18848	0.0305635
GO:0006477	protein sulfation	biological_process	9	ENSSSCG00000002737	1	194	3	18848	0.0305635
GO:0035696	monocyte extravasation	biological_process	6	ENSSSCG00000017277	1	194	3	18848	0.0305635
GO:0015811	L-cystine transport	biological_process	12	ENSSSCG00000022948	1	194	3	18848	0.0305635
GO:0060379	cardiac muscle cell myoblast differentiation	biological_process	8	ENSSSCG00000015839	1	194	3	18848	0.0305635
GO:0044341	sodium-dependent phosphate transport	biological_process	10	ENSSSCG00000003170	1	194	3	18848	0.0305635
GO:0051938	L-glutamate import	biological_process	11	ENSSSCG00000003170	1	194	3	18848	0.0305635
GO:0034633	retinol transport	biological_process	8	ENSSSCG00000001909	1	194	3	18848	0.0305635
GO:0010572	positive regulation of platelet activation	biological_process	9	ENSSSCG00000008348	1	194	3	18848	0.0305635
GO:0043008	ATP-dependent protein binding	molecular_function	5	ENSSSCG00000016925	1	194	3	18848	0.0305635
GO:2000552	negative regulation of T-helper 2 cell cytokine production	biological_process	12	ENSSSCG00000004195	1	194	3	18848	0.0305635
GO:0021781	glial cell fate commitment	biological_process	6	ENSSSCG00000015839	1	194	3	18848	0.0305635
GO:0006525	arginine metabolic process	biological_process	11	ENSSSCG00000004195	1	194	3	18848	0.0305635
GO:2000546	positive regulation of endothelial cell chemotaxis to fibroblast growth factor	biological_process	10	ENSSSCG00000015815	1	194	3	18848	0.0305635
GO:0061205	paramesonephric duct development	biological_process	5	ENSSSCG00000001909	1	194	3	18848	0.0305635
GO:0060665	regulation of branching involved in salivary gland morphogenesis by mesenchymal-epithelial signaling	biological_process	7	ENSSSCG00000015815	1	194	3	18848	0.0305635
GO:0051425	PTB domain binding	molecular_function	6	ENSSSCG00000040333	1	194	3	18848	0.0305635
GO:0060298	positive regulation of sarcomere organization	biological_process	9	ENSSSCG00000032071	1	194	3	18848	0.0305635
GO:0007229	integrin-mediated signaling pathway	biological_process	6	ENSSSCG00000004192;ENSSSCG00000008348;ENSSSCG00000016855	3	194	66	18848	0.0306066
GO:0060325	face morphogenesis	biological_process	5	ENSSSCG00000001909;ENSSSCG00000036135	2	194	27	18848	0.0312536
GO:0051592	response to calcium ion	biological_process	7	ENSSSCG00000024314;ENSSSCG00000008997	2	194	27	18848	0.0312536
GO:0009749	response to glucose	biological_process	9	ENSSSCG00000009919;ENSSSCG00000011257	2	194	27	18848	0.0312536
GO:0030544	Hsp70 protein binding	molecular_function	6	ENSSSCG00000040333;ENSSSCG00000016599	2	194	28	18848	0.0334339
GO:0043536	positive regulation of blood vessel endothelial cell migration	biological_process	11	ENSSSCG00000006035;ENSSSCG00000015815	2	194	28	18848	0.0334339
GO:0050796	regulation of insulin secretion	biological_process	10	ENSSSCG00000009919;ENSSSCG00000034242	2	194	28	18848	0.0334339
GO:0050731	positive regulation of peptidyl-tyrosine phosphorylation	biological_process	11	ENSSSCG00000015839;ENSSSCG00000040725;ENSSSCG00000006035	3	194	69	18848	0.0342758
GO:0009897	external side of plasma membrane	cellular_component	5	ENSSSCG00000013909;ENSSSCG00000024314;ENSSSCG00000008997;ENSSSCG00000017277;ENSSSCG00000036566;ENSSSCG00000024357	6	194	234	18848	0.0344063
GO:0030501	positive regulation of bone mineralization	biological_process	8	ENSSSCG00000011257;ENSSSCG00000006940	2	194	29	18848	0.0356718
GO:0030168	platelet activation	biological_process	5	ENSSSCG00000024314;ENSSSCG00000008997	2	194	30	18848	0.0379661
GO:0008237	metallopeptidase activity	molecular_function	7	ENSSSCG00000015512;ENSSSCG00000014982;ENSSSCG00000016816;ENSSSCG00000021569	4	194	124	18848	0.0393607
GO:0016358	dendrite development	biological_process	8	ENSSSCG00000004705;ENSSSCG00000000478	2	194	31	18848	0.0403152
GO:0010989	negative regulation of low-density lipoprotein particle clearance	biological_process	8	ENSSSCG00000015653	1	194	4	18848	0.0405433
GO:0016891	endoribonuclease activity, producing 5'-phosphomonoesters	molecular_function	9	ENSSSCG00000030277	1	194	4	18848	0.0405433
GO:0071866	negative regulation of apoptotic process in bone marrow cell	biological_process	10	ENSSSCG00000016925	1	194	4	18848	0.0405433
GO:0030213	hyaluronan biosynthetic process	biological_process	9	ENSSSCG00000035601	1	194	4	18848	0.0405433
GO:0036157	outer dynein arm	cellular_component	7	ENSSSCG00000024357	1	194	4	18848	0.0405433
GO:0090080	positive regulation of MAPKKK cascade by fibroblast growth factor receptor signaling pathway	biological_process	9	ENSSSCG00000015815	1	194	4	18848	0.0405433
GO:0090482	vitamin transmembrane transporter activity	molecular_function	5	ENSSSCG00000027609	1	194	4	18848	0.0405433
GO:0060336	negative regulation of interferon-gamma-mediated signaling pathway	biological_process	10	ENSSSCG00000004195	1	194	4	18848	0.0405433
GO:1901387	positive regulation of voltage-gated calcium channel activity	biological_process	9	ENSSSCG00000017508	1	194	4	18848	0.0405433
GO:0030540	female genitalia development	biological_process	7	ENSSSCG00000001909	1	194	4	18848	0.0405433
GO:1900452	regulation of long-term synaptic depression	biological_process	10	ENSSSCG00000038965	1	194	4	18848	0.0405433
GO:0038127	ERBB signaling pathway	biological_process	8	ENSSSCG00000015839	1	194	4	18848	0.0405433
GO:0005176	ErbB-2 class receptor binding	molecular_function	6	ENSSSCG00000015839	1	194	4	18848	0.0405433
GO:0046323	glucose import	biological_process	12	ENSSSCG00000009919	1	194	4	18848	0.0405433
GO:0060841	venous blood vessel development	biological_process	6	ENSSSCG00000011257	1	194	4	18848	0.0405433
GO:0050501	hyaluronan synthase activity	molecular_function	7	ENSSSCG00000035601	1	194	4	18848	0.0405433
GO:1990349	gap junction-mediated intercellular transport	biological_process	7	ENSSSCG00000035068	1	194	4	18848	0.0405433
GO:0001776	leukocyte homeostasis	biological_process	4	ENSSSCG00000010538	1	194	4	18848	0.0405433
GO:0030478	actin cap	cellular_component	6	ENSSSCG00000016535	1	194	4	18848	0.0405433
GO:0032675	regulation of interleukin-6 production	biological_process	7	ENSSSCG00000010650	1	194	4	18848	0.0405433
GO:0043932	ossification involved in bone remodeling	biological_process	5	ENSSSCG00000006051	1	194	4	18848	0.0405433
GO:0031694	alpha-2A adrenergic receptor binding	molecular_function	8	ENSSSCG00000002916	1	194	4	18848	0.0405433
GO:0016286	small conductance calcium-activated potassium channel activity	molecular_function	10	ENSSSCG00000003069	1	194	4	18848	0.0405433
GO:0070252	actin-mediated cell contraction	biological_process	6	ENSSSCG00000037065	1	194	4	18848	0.0405433
GO:0043549	regulation of kinase activity	biological_process	10	ENSSSCG00000037065	1	194	4	18848	0.0405433
GO:0060438	trachea development	biological_process	6	ENSSSCG00000040973	1	194	4	18848	0.0405433
GO:0005326	neurotransmitter transporter activity	molecular_function	4	ENSSSCG00000003170	1	194	4	18848	0.0405433
GO:0005588	collagen type V trimer	cellular_component	6	ENSSSCG00000016035	1	194	4	18848	0.0405433
GO:0003093	regulation of glomerular filtration	biological_process	8	ENSSSCG00000037065	1	194	4	18848	0.0405433
GO:0006556	S-adenosylmethionine biosynthetic process	biological_process	8	ENSSSCG00000010337	1	194	4	18848	0.0405433
GO:0033625	positive regulation of integrin activation	biological_process	8	ENSSSCG00000008348	1	194	4	18848	0.0405433
GO:0045636	positive regulation of melanocyte differentiation	biological_process	9	ENSSSCG00000021343	1	194	4	18848	0.0405433
GO:0031433	telethonin binding	molecular_function	6	ENSSSCG00000032071	1	194	4	18848	0.0405433
GO:0098534	centriole assembly	biological_process	6	ENSSSCG00000040333	1	194	4	18848	0.0405433
GO:0070858	negative regulation of bile acid biosynthetic process	biological_process	11	ENSSSCG00000040615	1	194	4	18848	0.0405433
GO:0060591	chondroblast differentiation	biological_process	6	ENSSSCG00000006940	1	194	4	18848	0.0405433
GO:0042359	vitamin D metabolic process	biological_process	7	ENSSSCG00000027609	1	194	4	18848	0.0405433
GO:0060244	negative regulation of cell proliferation involved in contact inhibition	biological_process	8	ENSSSCG00000009457	1	194	4	18848	0.0405433
GO:0003777	microtubule motor activity	molecular_function	10	ENSSSCG00000032814;ENSSSCG00000024357;ENSSSCG00000040510	3	194	74	18848	0.0408733
GO:0002020	protease binding	molecular_function	6	ENSSSCG00000022447;ENSSSCG00000002476;ENSSSCG00000036135	3	194	74	18848	0.0408733
GO:0001525	angiogenesis	biological_process	5	ENSSSCG00000015815;ENSSSCG00000006035;ENSSSCG00000004192;ENSSSCG00000017277	4	194	126	18848	0.0413475
GO:0001890	placenta development	biological_process	6	ENSSSCG00000036049;ENSSSCG00000009919	2	194	32	18848	0.0427179
GO:0006909	phagocytosis	biological_process	7	ENSSSCG00000016656;ENSSSCG00000017277	2	194	32	18848	0.0427179
GO:0045597	positive regulation of cell differentiation	biological_process	7	ENSSSCG00000004192;ENSSSCG00000006940	2	194	32	18848	0.0427179
GO:0005802	trans-Golgi network	cellular_component	7	ENSSSCG00000005277;ENSSSCG00000002737;ENSSSCG00000013273;ENSSSCG00000022200	4	194	129	18848	0.0444327
GO:0010718	positive regulation of epithelial to mesenchymal transition	biological_process	8	ENSSSCG00000036135;ENSSSCG00000016857	2	194	33	18848	0.0451727
GO:1990904	ribonucleoprotein complex	cellular_component	4	ENSSSCG00000040926;ENSSSCG00000033635;ENSSSCG00000040333;ENSSSCG00000013607	4	194	130	18848	0.0454891
GO:0035097	histone methyltransferase complex	cellular_component	6	ENSSSCG00000034794;ENSSSCG00000014964	2	194	34	18848	0.0476785
GO:0061098	positive regulation of protein tyrosine kinase activity	biological_process	12	ENSSSCG00000010650;ENSSSCG00000015839	2	194	34	18848	0.0476785
GO:0031982	vesicle	cellular_component	5	ENSSSCG00000040510;ENSSSCG00000003069;ENSSSCG00000029592	3	194	80	18848	0.0495701
GO:0007018	microtubule-based movement	biological_process	5	ENSSSCG00000032814;ENSSSCG00000024357;ENSSSCG00000040510	3	194	80	18848	0.0495701
GO:0007420	brain development	biological_process	6	ENSSSCG00000012649;ENSSSCG00000015815;ENSSSCG00000040973;ENSSSCG00000015839	4	194	134	18848	0.0498543
GO:0098700	neurotransmitter loading into synaptic vesicle	biological_process	7	ENSSSCG00000003170	1	194	5	18848	0.050421
GO:0000050	urea cycle	biological_process	8	ENSSSCG00000004195	1	194	5	18848	0.050421
GO:0008532	N-acetyllactosaminide beta-1,3-N-acetylglucosaminyltransferase activity	molecular_function	8	ENSSSCG00000009798	1	194	5	18848	0.050421
GO:0042297	vocal learning	biological_process	6	ENSSSCG00000001909	1	194	5	18848	0.050421
GO:0043367	CD4-positive, alpha-beta T cell differentiation	biological_process	10	ENSSSCG00000010538	1	194	5	18848	0.050421
GO:0002740	negative regulation of cytokine secretion involved in immune response	biological_process	9	ENSSSCG00000006035	1	194	5	18848	0.050421
GO:0001957	intramembranous ossification	biological_process	6	ENSSSCG00000036135	1	194	5	18848	0.050421
GO:0046883	regulation of hormone secretion	biological_process	7	ENSSSCG00000009919	1	194	5	18848	0.050421
GO:0098993	anchored component of synaptic vesicle membrane	cellular_component	6	ENSSSCG00000033691	1	194	5	18848	0.050421
GO:0060351	cartilage development involved in endochondral bone morphogenesis	biological_process	7	ENSSSCG00000036135	1	194	5	18848	0.050421
GO:0001653	peptide receptor activity	molecular_function	5	ENSSSCG00000026724	1	194	5	18848	0.050421
GO:0031581	hemidesmosome assembly	biological_process	8	ENSSSCG00000010607	1	194	5	18848	0.050421
GO:0045793	positive regulation of cell size	biological_process	7	ENSSSCG00000010199	1	194	5	18848	0.050421
GO:0061448	connective tissue development	biological_process	6	ENSSSCG00000004192	1	194	5	18848	0.050421
GO:0005007	fibroblast growth factor-activated receptor activity	molecular_function	10	ENSSSCG00000015815	1	194	5	18848	0.050421
GO:0003161	cardiac conduction system development	biological_process	9	ENSSSCG00000015839	1	194	5	18848	0.050421
GO:0060539	diaphragm development	biological_process	8	ENSSSCG00000001909	1	194	5	18848	0.050421
GO:0060956	endocardial cell differentiation	biological_process	8	ENSSSCG00000015839	1	194	5	18848	0.050421
GO:0097070	ductus arteriosus closure	biological_process	8	ENSSSCG00000001909	1	194	5	18848	0.050421
GO:0099527	postsynapse to nucleus signaling pathway	biological_process	6	ENSSSCG00000015839	1	194	5	18848	0.050421
GO:0001520	outer dense fiber	cellular_component	5	ENSSSCG00000040224	1	194	5	18848	0.050421
GO:0043031	negative regulation of macrophage activation	biological_process	8	ENSSSCG00000027820	1	194	5	18848	0.050421
GO:0044300	cerebellar mossy fiber	cellular_component	7	ENSSSCG00000003170	1	194	5	18848	0.050421
GO:0030020	extracellular matrix structural constituent conferring tensile strength	molecular_function	5	ENSSSCG00000011355	1	194	5	18848	0.050421
GO:0007100	mitotic centrosome separation	biological_process	6	ENSSSCG00000040333	1	194	5	18848	0.050421
GO:0006085	acetyl-CoA biosynthetic process	biological_process	9	ENSSSCG00000007133	1	194	5	18848	0.050421
GO:0005026	transforming growth factor beta receptor activity, type II	molecular_function	11	ENSSSCG00000011257	1	194	5	18848	0.050421
GO:0021957	corticospinal tract morphogenesis	biological_process	12	ENSSSCG00000021343	1	194	5	18848	0.050421
GO:0098797	plasma membrane protein complex	cellular_component	5	ENSSSCG00000010199	1	194	5	18848	0.050421
GO:0031630	regulation of synaptic vesicle fusion to presynaptic active zone membrane	biological_process	9	ENSSSCG00000033682	1	194	5	18848	0.050421
GO:1901842	negative regulation of high voltage-gated calcium channel activity	biological_process	10	ENSSSCG00000036060	1	194	5	18848	0.050421
GO:0033153	T cell receptor V(D)J recombination	biological_process	7	ENSSSCG00000030680	1	194	5	18848	0.050421
GO:0046888	negative regulation of hormone secretion	biological_process	8	ENSSSCG00000040725	1	194	5	18848	0.050421
GO:0031987	locomotion involved in locomotory behavior	biological_process	4	ENSSSCG00000016599	1	194	5	18848	0.050421
GO:0032147	activation of protein kinase activity	biological_process	12	ENSSSCG00000037065;ENSSSCG00000011257;ENSSSCG00000029592	3	194	81	18848	0.0511005
GO:0045202	synapse	cellular_component	3	ENSSSCG00000003170;ENSSSCG00000040401;ENSSSCG00000004705;ENSSSCG00000015839;ENSSSCG00000008997;ENSSSCG00000022200	6	194	262	18848	0.0542306
GO:0003729	mRNA binding	molecular_function	7	ENSSSCG00000034054;ENSSSCG00000033635;ENSSSCG00000013607;ENSSSCG00000040926	4	194	138	18848	0.0544422
GO:0036126	sperm flagellum	cellular_component	5	ENSSSCG00000040224;ENSSSCG00000024357	2	194	37	18848	0.0554881
GO:0009966	regulation of signal transduction	biological_process	7	ENSSSCG00000010650;ENSSSCG00000011257	2	194	37	18848	0.0554881
GO:0042127	regulation of cell population proliferation	biological_process	6	ENSSSCG00000015815;ENSSSCG00000010538;ENSSSCG00000007232;ENSSSCG00000026724	4	194	140	18848	0.0568193
GO:0004519	endonuclease activity	molecular_function	7	ENSSSCG00000030277;ENSSSCG00000024587	2	194	38	18848	0.0581847
GO:0043588	skin development	biological_process	6	ENSSSCG00000016035;ENSSSCG00000036135	2	194	38	18848	0.0581847
GO:0070374	positive regulation of ERK1 and ERK2 cascade	biological_process	12	ENSSSCG00000024314;ENSSSCG00000008997;ENSSSCG00000004192;ENSSSCG00000006035	4	194	142	18848	0.0592513
GO:0005886	plasma membrane	cellular_component	4	ENSSSCG00000035068;ENSSSCG00000038257;ENSSSCG00000008348;ENSSSCG00000022846;ENSSSCG00000040205;ENSSSCG00000006035;ENSSSCG00000011700;ENSSSCG00000016599;ENSSSCG00000004139;ENSSSCG00000021569;ENSSSCG00000010199;ENSSSCG00000029592;ENSSSCG00000022447;ENSSSCG00000006987;ENSSSCG00000017801;ENSSSCG00000035668;ENSSSCG00000000478;ENSSSCG00000016656;ENSSSCG00000016857;ENSSSCG00000002916;ENSSSCG00000025176;…	40	194	3050	18848	0.0593773
GO:0006308	DNA catabolic process	biological_process	8	ENSSSCG00000024587	1	194	6	18848	0.0601975
GO:0060022	hard palate development	biological_process	5	ENSSSCG00000021569	1	194	6	18848	0.0601975
GO:2001046	positive regulation of integrin-mediated signaling pathway	biological_process	9	ENSSSCG00000037065	1	194	6	18848	0.0601975
GO:0006012	galactose metabolic process	biological_process	8	ENSSSCG00000013273	1	194	6	18848	0.0601975
GO:0014842	regulation of skeletal muscle satellite cell proliferation	biological_process	8	ENSSSCG00000006035	1	194	6	18848	0.0601975
GO:0048179	activin receptor complex	cellular_component	6	ENSSSCG00000011257	1	194	6	18848	0.0601975
GO:0055015	ventricular cardiac muscle cell development	biological_process	9	ENSSSCG00000032071	1	194	6	18848	0.0601975
GO:0010518	positive regulation of phospholipase activity	biological_process	9	ENSSSCG00000006940	1	194	6	18848	0.0601975
GO:0055009	atrial cardiac muscle tissue morphogenesis	biological_process	8	ENSSSCG00000032071	1	194	6	18848	0.0601975
GO:0060710	chorio-allantoic fusion	biological_process	4	ENSSSCG00000006940	1	194	6	18848	0.0601975
GO:2000643	positive regulation of early endosome to late endosome transport	biological_process	7	ENSSSCG00000016857	1	194	6	18848	0.0601975
GO:0050803	regulation of synapse structure or activity	biological_process	5	ENSSSCG00000003170	1	194	6	18848	0.0601975
GO:0051180	vitamin transport	biological_process	6	ENSSSCG00000027609	1	194	6	18848	0.0601975
GO:0035615	clathrin adaptor activity	molecular_function	6	ENSSSCG00000016857	1	194	6	18848	0.0601975
GO:0021520	spinal cord motor neuron cell fate specification	biological_process	7	ENSSSCG00000033348	1	194	6	18848	0.0601975
GO:0022612	gland morphogenesis	biological_process	6	ENSSSCG00000010538	1	194	6	18848	0.0601975
GO:0005127	ciliary neurotrophic factor receptor binding	molecular_function	7	ENSSSCG00000013909	1	194	6	18848	0.0601975
GO:0048729	tissue morphogenesis	biological_process	5	ENSSSCG00000005277	1	194	6	18848	0.0601975
GO:0097638	L-arginine import across plasma membrane	biological_process	13	ENSSSCG00000006987	1	194	6	18848	0.0601975
GO:0030311	poly-N-acetyllactosamine biosynthetic process	biological_process	8	ENSSSCG00000009798	1	194	6	18848	0.0601975
GO:0061038	uterus morphogenesis	biological_process	5	ENSSSCG00000001909	1	194	6	18848	0.0601975
GO:0043177	organic acid binding	molecular_function	5	ENSSSCG00000007978	1	194	6	18848	0.0601975
GO:0061156	pulmonary artery morphogenesis	biological_process	8	ENSSSCG00000001909	1	194	6	18848	0.0601975
GO:0031838	haptoglobin-hemoglobin complex	cellular_component	4	ENSSSCG00000007978	1	194	6	18848	0.0601975
GO:2000096	positive regulation of Wnt signaling pathway, planar cell polarity pathway	biological_process	11	ENSSSCG00000016857	1	194	6	18848	0.0601975
GO:0014037	Schwann cell differentiation	biological_process	7	ENSSSCG00000004139	1	194	6	18848	0.0601975
GO:1903352	L-ornithine transmembrane transport	biological_process	8	ENSSSCG00000006987	1	194	6	18848	0.0601975
GO:0010594	regulation of endothelial cell migration	biological_process	9	ENSSSCG00000037065	1	194	6	18848	0.0601975
GO:0060426	lung vasculature development	biological_process	7	ENSSSCG00000001909	1	194	6	18848	0.0601975
GO:0006809	nitric oxide biosynthetic process	biological_process	8	ENSSSCG00000006987	1	194	6	18848	0.0601975
GO:0070782	phosphatidylserine exposure on apoptotic cell surface	biological_process	8	ENSSSCG00000009694	1	194	6	18848	0.0601975
GO:0021540	corpus callosum morphogenesis	biological_process	12	ENSSSCG00000021343	1	194	6	18848	0.0601975
GO:0004536	deoxyribonuclease activity	molecular_function	7	ENSSSCG00000024587	1	194	6	18848	0.0601975
GO:0097729	9+2 motile cilium	cellular_component	6	ENSSSCG00000039034	1	194	6	18848	0.0601975
GO:0048541	Peyer's patch development	biological_process	7	ENSSSCG00000010538	1	194	6	18848	0.0601975
GO:0060836	lymphatic endothelial cell differentiation	biological_process	8	ENSSSCG00000011257	1	194	6	18848	0.0601975
GO:0001765	membrane raft assembly	biological_process	7	ENSSSCG00000037065	1	194	6	18848	0.0601975
GO:0031915	positive regulation of synaptic plasticity	biological_process	10	ENSSSCG00000033682	1	194	6	18848	0.0601975
GO:1904781	positive regulation of protein localization to centrosome	biological_process	7	ENSSSCG00000040333	1	194	6	18848	0.0601975
GO:0031720	haptoglobin binding	molecular_function	5	ENSSSCG00000007978	1	194	6	18848	0.0601975
GO:0001501	skeletal system development	biological_process	6	ENSSSCG00000036135;ENSSSCG00000011257;ENSSSCG00000016035	3	194	87	18848	0.0607563
GO:0048705	skeletal system morphogenesis	biological_process	6	ENSSSCG00000011257;ENSSSCG00000036135	2	194	40	18848	0.0637103
GO:0008543	fibroblast growth factor receptor signaling pathway	biological_process	8	ENSSSCG00000015815;ENSSSCG00000004192	2	194	40	18848	0.0637103
GO:0004896	cytokine receptor activity	molecular_function	6	ENSSSCG00000013909;ENSSSCG00000022447	2	194	41	18848	0.0665371
GO:0010862	positive regulation of pathway-restricted SMAD protein phosphorylation	biological_process	11	ENSSSCG00000016857;ENSSSCG00000032071	2	194	41	18848	0.0665371
GO:0005581	collagen trimer	cellular_component	4	ENSSSCG00000016035;ENSSSCG00000036135	2	194	42	18848	0.069405
GO:0005929	cilium	cellular_component	4	ENSSSCG00000032814;ENSSSCG00000013625;ENSSSCG00000010745;ENSSSCG00000039034	4	194	150	18848	0.0695248
GO:0048668	collateral sprouting	biological_process	6	ENSSSCG00000021343	1	194	7	18848	0.0698738
GO:0016012	sarcoglycan complex	cellular_component	6	ENSSSCG00000038257	1	194	7	18848	0.0698738
GO:0032927	positive regulation of activin receptor signaling pathway	biological_process	10	ENSSSCG00000011257	1	194	7	18848	0.0698738
GO:0048608	reproductive structure development	biological_process	5	ENSSSCG00000009919	1	194	7	18848	0.0698738
GO:0035860	glial cell-derived neurotrophic factor receptor signaling pathway	biological_process	8	ENSSSCG00000010199	1	194	7	18848	0.0698738
GO:0015189	L-lysine transmembrane transporter activity	molecular_function	7	ENSSSCG00000006987	1	194	7	18848	0.0698738
GO:0060484	lung-associated mesenchyme development	biological_process	7	ENSSSCG00000015815	1	194	7	18848	0.0698738
GO:0048762	mesenchymal cell differentiation	biological_process	6	ENSSSCG00000015815	1	194	7	18848	0.0698738
GO:0042048	olfactory behavior	biological_process	5	ENSSSCG00000035068	1	194	7	18848	0.0698738
GO:0070208	protein heterotrimerization	biological_process	9	ENSSSCG00000036135	1	194	7	18848	0.0698738
GO:0032330	regulation of chondrocyte differentiation	biological_process	7	ENSSSCG00000004192	1	194	7	18848	0.0698738
GO:0042473	outer ear morphogenesis	biological_process	6	ENSSSCG00000015815	1	194	7	18848	0.0698738
GO:0098742	cell-cell adhesion via plasma-membrane adhesion molecules	biological_process	6	ENSSSCG00000017277	1	194	7	18848	0.0698738
GO:0099149	regulation of postsynaptic neurotransmitter receptor internalization	biological_process	8	ENSSSCG00000038965	1	194	7	18848	0.0698738
GO:0048341	paraxial mesoderm formation	biological_process	7	ENSSSCG00000009919	1	194	7	18848	0.0698738
GO:0060117	auditory receptor cell development	biological_process	8	ENSSSCG00000015815	1	194	7	18848	0.0698738
GO:0006346	methylation-dependent chromatin silencing	biological_process	6	ENSSSCG00000013559	1	194	7	18848	0.0698738
GO:0007158	neuron cell-cell adhesion	biological_process	6	ENSSSCG00000010199	1	194	7	18848	0.0698738
GO:0042416	dopamine biosynthetic process	biological_process	10	ENSSSCG00000016599	1	194	7	18848	0.0698738
GO:0070940	dephosphorylation of RNA polymerase II C-terminal domain	biological_process	10	ENSSSCG00000014789	1	194	7	18848	0.0698738
GO:0035988	chondrocyte proliferation	biological_process	4	ENSSSCG00000004192	1	194	7	18848	0.0698738
GO:0085029	extracellular matrix assembly	biological_process	6	ENSSSCG00000035601	1	194	7	18848	0.0698738
GO:0038024	cargo receptor activity	molecular_function	3	ENSSSCG00000016857	1	194	7	18848	0.0698738
GO:0010944	negative regulation of transcription by competitive promoter binding	biological_process	10	ENSSSCG00000009457	1	194	7	18848	0.0698738
GO:0032680	regulation of tumor necrosis factor production	biological_process	8	ENSSSCG00000006035	1	194	7	18848	0.0698738
GO:0000064	L-ornithine transmembrane transporter activity	molecular_function	7	ENSSSCG00000006987	1	194	7	18848	0.0698738
GO:0010863	positive regulation of phospholipase C activity	biological_process	10	ENSSSCG00000015815	1	194	7	18848	0.0698738
GO:0004300	enoyl-CoA hydratase activity	molecular_function	7	ENSSSCG00000024587	1	194	7	18848	0.0698738
GO:0043589	skin morphogenesis	biological_process	6	ENSSSCG00000036135	1	194	7	18848	0.0698738
GO:0061298	retina vasculature development in camera-type eye	biological_process	7	ENSSSCG00000011257	1	194	7	18848	0.0698738
GO:0043497	regulation of protein heterodimerization activity	biological_process	7	ENSSSCG00000015839	1	194	7	18848	0.0698738
GO:0042116	macrophage activation	biological_process	7	ENSSSCG00000006987	1	194	7	18848	0.0698738
GO:0030056	hemidesmosome	cellular_component	5	ENSSSCG00000010607	1	194	7	18848	0.0698738
GO:0016589	NURF complex	cellular_component	9	ENSSSCG00000012649	1	194	7	18848	0.0698738
GO:0031985	Golgi cisterna	cellular_component	7	ENSSSCG00000005277	1	194	7	18848	0.0698738
GO:2001223	negative regulation of neuron migration	biological_process	9	ENSSSCG00000015839	1	194	7	18848	0.0698738
GO:1902742	apoptotic process involved in development	biological_process	7	ENSSSCG00000009694	1	194	7	18848	0.0698738
GO:0006825	copper ion transport	biological_process	10	ENSSSCG00000011700	1	194	7	18848	0.0698738
GO:0019905	syntaxin binding	molecular_function	6	ENSSSCG00000022200;ENSSSCG00000033682	2	194	43	18848	0.0723129
GO:0001750	photoreceptor outer segment	cellular_component	5	ENSSSCG00000009919;ENSSSCG00000016010	2	194	43	18848	0.0723129
GO:0030199	collagen fibril organization	biological_process	7	ENSSSCG00000036135;ENSSSCG00000016035	2	194	43	18848	0.0723129
GO:0001755	neural crest cell migration	biological_process	8	ENSSSCG00000021343;ENSSSCG00000010199	2	194	43	18848	0.0723129
GO:0042531	positive regulation of tyrosine phosphorylation of STAT protein	biological_process	11	ENSSSCG00000017277;ENSSSCG00000013909	2	194	44	18848	0.0752595
GO:0071230	cellular response to amino acid stimulus	biological_process	7	ENSSSCG00000036135;ENSSSCG00000016035	2	194	44	18848	0.0752595
GO:0003924	GTPase activity	molecular_function	9	ENSSSCG00000036060;ENSSSCG00000033691;ENSSSCG00000040401;ENSSSCG00000034113;ENSSSCG00000012658;ENSSSCG00000038732	6	194	288	18848	0.0777855
GO:0060548	negative regulation of cell death	biological_process	7	ENSSSCG00000006940;ENSSSCG00000004192	2	194	45	18848	0.078244
GO:0070493	thrombin-activated receptor signaling pathway	biological_process	6	ENSSSCG00000008348	1	194	8	18848	0.0794511
GO:0070365	hepatocyte differentiation	biological_process	7	ENSSSCG00000034242	1	194	8	18848	0.0794511
GO:0009101	glycoprotein biosynthetic process	biological_process	8	ENSSSCG00000005277	1	194	8	18848	0.0794511
GO:0098887	neurotransmitter receptor transport, endosome to postsynaptic membrane	biological_process	9	ENSSSCG00000000478	1	194	8	18848	0.0794511
GO:0010614	negative regulation of cardiac muscle hypertrophy	biological_process	10	ENSSSCG00000032071	1	194	8	18848	0.0794511
GO:0008420	RNA polymerase II CTD heptapeptide repeat phosphatase activity	molecular_function	10	ENSSSCG00000014789	1	194	8	18848	0.0794511
GO:0005833	hemoglobin complex	cellular_component	4	ENSSSCG00000007978	1	194	8	18848	0.0794511
GO:0043534	blood vessel endothelial cell migration	biological_process	10	ENSSSCG00000037065	1	194	8	18848	0.0794511
GO:0003184	pulmonary valve morphogenesis	biological_process	6	ENSSSCG00000001909	1	194	8	18848	0.0794511
GO:1903206	negative regulation of hydrogen peroxide-induced cell death	biological_process	10	ENSSSCG00000016599	1	194	8	18848	0.0794511
GO:0048617	embryonic foregut morphogenesis	biological_process	6	ENSSSCG00000011257	1	194	8	18848	0.0794511
GO:0035259	glucocorticoid receptor binding	molecular_function	9	ENSSSCG00000000478	1	194	8	18848	0.0794511
GO:0032964	collagen biosynthetic process	biological_process	5	ENSSSCG00000036135	1	194	8	18848	0.0794511
GO:1990907	beta-catenin-TCF complex	cellular_component	7	ENSSSCG00000005291	1	194	8	18848	0.0794511
GO:0043030	regulation of macrophage activation	biological_process	7	ENSSSCG00000006987	1	194	8	18848	0.0794511
GO:0051127	positive regulation of actin nucleation	biological_process	10	ENSSSCG00000004835	1	194	8	18848	0.0794511
GO:1903401	L-lysine transmembrane transport	biological_process	8	ENSSSCG00000006987	1	194	8	18848	0.0794511
GO:0015181	arginine transmembrane transporter activity	molecular_function	7	ENSSSCG00000006987	1	194	8	18848	0.0794511
GO:0060840	artery development	biological_process	6	ENSSSCG00000011257	1	194	8	18848	0.0794511
GO:0005243	gap junction channel activity	molecular_function	8	ENSSSCG00000035068	1	194	8	18848	0.0794511
GO:0015175	neutral amino acid transmembrane transporter activity	molecular_function	8	ENSSSCG00000022948	1	194	8	18848	0.0794511
GO:0006369	termination of RNA polymerase II transcription	biological_process	9	ENSSSCG00000014789	1	194	8	18848	0.0794511
GO:2000279	negative regulation of DNA biosynthetic process	biological_process	9	ENSSSCG00000009457	1	194	8	18848	0.0794511
GO:0046599	regulation of centriole replication	biological_process	10	ENSSSCG00000016925	1	194	8	18848	0.0794511
GO:0030836	positive regulation of actin filament depolymerization	biological_process	9	ENSSSCG00000008348	1	194	8	18848	0.0794511
GO:0060346	bone trabecula formation	biological_process	6	ENSSSCG00000036135	1	194	8	18848	0.0794511
GO:0042475	odontogenesis of dentin-containing tooth	biological_process	7	ENSSSCG00000010538;ENSSSCG00000011257	2	194	46	18848	0.081265
GO:0050839	cell adhesion molecule binding	molecular_function	5	ENSSSCG00000024314;ENSSSCG00000008997	2	194	46	18848	0.081265
GO:0045893	positive regulation of transcription, DNA-templated	biological_process	9	ENSSSCG00000009919;ENSSSCG00000035601;ENSSSCG00000010650;ENSSSCG00000010199;ENSSSCG00000010745;ENSSSCG00000032071;ENSSSCG00000040333;ENSSSCG00000016857;ENSSSCG00000036135	9	194	511	18848	0.0824574
GO:0045860	positive regulation of protein kinase activity	biological_process	11	ENSSSCG00000015839;ENSSSCG00000006940	2	194	47	18848	0.0843217
GO:0004714	transmembrane receptor protein tyrosine kinase activity	molecular_function	9	ENSSSCG00000015815;ENSSSCG00000010199	2	194	48	18848	0.0874129
GO:0004222	metalloendopeptidase activity	molecular_function	8	ENSSSCG00000016816;ENSSSCG00000021569;ENSSSCG00000014982	3	194	102	18848	0.0882458
GO:0045120	pronucleus	cellular_component	7	ENSSSCG00000009919	1	194	9	18848	0.0889302
GO:0033619	membrane protein proteolysis	biological_process	8	ENSSSCG00000010199	1	194	9	18848	0.0889302
GO:0030008	TRAPP complex	cellular_component	5	ENSSSCG00000029679	1	194	9	18848	0.0889302
GO:0099003	vesicle-mediated transport in synapse	biological_process	7	ENSSSCG00000000478	1	194	9	18848	0.0889302
GO:0048699	generation of neurons	biological_process	7	ENSSSCG00000015815	1	194	9	18848	0.0889302
GO:0005858	axonemal dynein complex	cellular_component	6	ENSSSCG00000024357	1	194	9	18848	0.0889302
GO:0031529	ruffle organization	biological_process	7	ENSSSCG00000008348	1	194	9	18848	0.0889302
GO:2000177	regulation of neural precursor cell proliferation	biological_process	7	ENSSSCG00000012649	1	194	9	18848	0.0889302
GO:0042059	negative regulation of epidermal growth factor receptor signaling pathway	biological_process	10	ENSSSCG00000040333	1	194	9	18848	0.0889302
GO:0043116	negative regulation of vascular permeability	biological_process	8	ENSSSCG00000006035	1	194	9	18848	0.0889302
GO:0070286	axonemal dynein complex assembly	biological_process	8	ENSSSCG00000013625	1	194	9	18848	0.0889302
GO:0046007	negative regulation of activated T cell proliferation	biological_process	12	ENSSSCG00000004195	1	194	9	18848	0.0889302
GO:1990440	positive regulation of transcription from RNA polymerase II promoter in response to endoplasmic reticulum stress	biological_process	7	ENSSSCG00000013501	1	194	9	18848	0.0889302
GO:0031258	lamellipodium membrane	cellular_component	6	ENSSSCG00000023329	1	194	9	18848	0.0889302
GO:2000727	positive regulation of cardiac muscle cell differentiation	biological_process	10	ENSSSCG00000015839	1	194	9	18848	0.0889302
GO:0048407	platelet-derived growth factor binding	molecular_function	6	ENSSSCG00000036135	1	194	9	18848	0.0889302
GO:0042267	natural killer cell mediated cytotoxicity	biological_process	5	ENSSSCG00000001978	1	194	9	18848	0.0889302
GO:0033601	positive regulation of mammary gland epithelial cell proliferation	biological_process	9	ENSSSCG00000038732	1	194	9	18848	0.0889302
GO:0007435	salivary gland morphogenesis	biological_process	7	ENSSSCG00000015815	1	194	9	18848	0.0889302
GO:0003181	atrioventricular valve morphogenesis	biological_process	6	ENSSSCG00000006940	1	194	9	18848	0.0889302
GO:0007586	digestion	biological_process	4	ENSSSCG00000013092	1	194	9	18848	0.0889302
GO:0016208	AMP binding	molecular_function	5	ENSSSCG00000007133	1	194	9	18848	0.0889302
GO:0030877	beta-catenin destruction complex	cellular_component	4	ENSSSCG00000023329	1	194	9	18848	0.0889302
GO:0042308	negative regulation of protein import into nucleus	biological_process	10	ENSSSCG00000006035	1	194	9	18848	0.0889302
GO:0048339	paraxial mesoderm development	biological_process	7	ENSSSCG00000015815	1	194	9	18848	0.0889302
GO:0032060	bleb assembly	biological_process	8	ENSSSCG00000037065	1	194	9	18848	0.0889302
GO:0001913	T cell mediated cytotoxicity	biological_process	5	ENSSSCG00000037065	1	194	9	18848	0.0889302
GO:0051371	muscle alpha-actinin binding	molecular_function	8	ENSSSCG00000029311	1	194	9	18848	0.0889302
GO:0010812	negative regulation of cell-substrate adhesion	biological_process	7	ENSSSCG00000036135	1	194	9	18848	0.0889302
GO:0048185	activin binding	molecular_function	5	ENSSSCG00000011257	1	194	9	18848	0.0889302
GO:0060323	head morphogenesis	biological_process	5	ENSSSCG00000001909	1	194	9	18848	0.0889302
GO:0006699	bile acid biosynthetic process	biological_process	8	ENSSSCG00000009919	1	194	9	18848	0.0889302
GO:0030903	notochord development	biological_process	7	ENSSSCG00000016035	1	194	9	18848	0.0889302
GO:0055091	phospholipid homeostasis	biological_process	9	ENSSSCG00000040205	1	194	9	18848	0.0889302
GO:0035265	organ growth	biological_process	4	ENSSSCG00000011257	1	194	9	18848	0.0889302
GO:0072659	protein localization to plasma membrane	biological_process	8	ENSSSCG00000016855;ENSSSCG00000017801;ENSSSCG00000037065	3	194	103	18848	0.0902375
GO:0045665	negative regulation of neuron differentiation	biological_process	10	ENSSSCG00000025176;ENSSSCG00000033348	2	194	50	18848	0.093695
GO:0030326	embryonic limb morphogenesis	biological_process	7	ENSSSCG00000015815;ENSSSCG00000009919	2	194	50	18848	0.093695
GO:0032436	positive regulation of proteasomal ubiquitin-dependent protein catabolic process	biological_process	12	ENSSSCG00000001076;ENSSSCG00000016857	2	194	51	18848	0.0968838
GO:0007168	receptor guanylyl cyclase signaling pathway	biological_process	7	ENSSSCG00000026724	1	194	10	18848	0.0983122
GO:0015347	sodium-independent organic anion transmembrane transporter activity	molecular_function	8	ENSSSCG00000006196	1	194	10	18848	0.0983122
GO:0043252	sodium-independent organic anion transport	biological_process	9	ENSSSCG00000006196	1	194	10	18848	0.0983122
GO:0001967	suckling behavior	biological_process	5	ENSSSCG00000009457	1	194	10	18848	0.0983122
GO:0015804	neutral amino acid transport	biological_process	11	ENSSSCG00000022948	1	194	10	18848	0.0983122
GO:0030225	macrophage differentiation	biological_process	8	ENSSSCG00000010538	1	194	10	18848	0.0983122
GO:0001946	lymphangiogenesis	biological_process	5	ENSSSCG00000011257	1	194	10	18848	0.0983122
GO:0060993	kidney morphogenesis	biological_process	6	ENSSSCG00000005277	1	194	10	18848	0.0983122
GO:0005344	oxygen carrier activity	molecular_function	4	ENSSSCG00000007978	1	194	10	18848	0.0983122
GO:0004712	protein serine/threonine/tyrosine kinase activity	molecular_function	8	ENSSSCG00000011257	1	194	10	18848	0.0983122
GO:0097060	synaptic membrane	cellular_component	4	ENSSSCG00000038530	1	194	10	18848	0.0983122
GO:0008381	mechanosensitive ion channel activity	molecular_function	8	ENSSSCG00000007868	1	194	10	18848	0.0983122
GO:0042551	neuron maturation	biological_process	6	ENSSSCG00000010199	1	194	10	18848	0.0983122
GO:0030277	maintenance of gastrointestinal epithelium	biological_process	9	ENSSSCG00000034731	1	194	10	18848	0.0983122
GO:0007512	adult heart development	biological_process	7	ENSSSCG00000032071	1	194	10	18848	0.0983122
GO:0015671	oxygen transport	biological_process	7	ENSSSCG00000007978	1	194	10	18848	0.0983122
GO:0061029	eyelid development in camera-type eye	biological_process	5	ENSSSCG00000001909	1	194	10	18848	0.0983122
GO:0032045	guanyl-nucleotide exchange factor complex	cellular_component	4	ENSSSCG00000016656	1	194	10	18848	0.0983122
GO:0048745	smooth muscle tissue development	biological_process	7	ENSSSCG00000001909	1	194	10	18848	0.0983122
GO:0016818	hydrolase activity, acting on acid anhydrides, in phosphorus-containing anhydrides	molecular_function	6	ENSSSCG00000012649	1	194	10	18848	0.0983122
GO:0060445	branching involved in salivary gland morphogenesis	biological_process	7	ENSSSCG00000015815	1	194	10	18848	0.0983122
GO:0060391	positive regulation of SMAD protein signal transduction	biological_process	10	ENSSSCG00000016857	1	194	10	18848	0.0983122
GO:0010951	negative regulation of endopeptidase activity	biological_process	11	ENSSSCG00000011355;ENSSSCG00000002476;ENSSSCG00000013665	3	194	107	18848	0.0983899
GO:0050727	regulation of inflammatory response	biological_process	8	ENSSSCG00000016816;ENSSSCG00000006987	2	194	52	18848	0.100103
GO:0001568	blood vessel development	biological_process	5	ENSSSCG00000036135;ENSSSCG00000001909	2	194	52	18848	0.100103
GO:0051603	proteolysis involved in cellular protein catabolic process	biological_process	8	ENSSSCG00000012970;ENSSSCG00000016816	2	194	52	18848	0.100103
GO:0008146	sulfotransferase activity	molecular_function	6	ENSSSCG00000013273;ENSSSCG00000002737	2	194	52	18848	0.100103
GO:0006355	regulation of transcription, DNA-templated	biological_process	8	ENSSSCG00000030680;ENSSSCG00000011257;ENSSSCG00000001209;ENSSSCG00000026699;ENSSSCG00000009919;ENSSSCG00000005291;ENSSSCG00000013501;ENSSSCG00000009457;ENSSSCG00000003070;ENSSSCG00000026045;ENSSSCG00000025176;ENSSSCG00000034242;ENSSSCG00000001197;ENSSSCG00000029875;ENSSSCG00000022434;ENSSSCG00000010538;ENSSSCG00000033348	17	194	1187	18848	0.105219
GO:0010976	positive regulation of neuron projection development	biological_process	11	ENSSSCG00000010199;ENSSSCG00000015815	2	194	54	18848	0.10663
GO:0006869	lipid transport	biological_process	7	ENSSSCG00000039706;ENSSSCG00000009179	2	194	54	18848	0.10663
GO:0036159	inner dynein arm assembly	biological_process	9	ENSSSCG00000032814	1	194	11	18848	0.107598
GO:0022617	extracellular matrix disassembly	biological_process	6	ENSSSCG00000040510	1	194	11	18848	0.107598
GO:0048066	developmental pigmentation	biological_process	4	ENSSSCG00000021343	1	194	11	18848	0.107598
GO:0035497	cAMP response element binding	molecular_function	11	ENSSSCG00000013501	1	194	11	18848	0.107598
GO:0015269	calcium-activated potassium channel activity	molecular_function	9	ENSSSCG00000003069	1	194	11	18848	0.107598
GO:0002064	epithelial cell development	biological_process	6	ENSSSCG00000040973	1	194	11	18848	0.107598
GO:0021846	cell proliferation in forebrain	biological_process	5	ENSSSCG00000021343	1	194	11	18848	0.107598
GO:0004383	guanylate cyclase activity	molecular_function	5	ENSSSCG00000026724	1	194	11	18848	0.107598
GO:0007175	negative regulation of epidermal growth factor-activated receptor activity	biological_process	10	ENSSSCG00000029592	1	194	11	18848	0.107598
GO:0006497	protein lipidation	biological_process	9	ENSSSCG00000009179	1	194	11	18848	0.107598
GO:0043652	engulfment of apoptotic cell	biological_process	9	ENSSSCG00000009694	1	194	11	18848	0.107598
GO:0032793	positive regulation of CREB transcription factor activity	biological_process	7	ENSSSCG00000027820	1	194	11	18848	0.107598
GO:0045744	negative regulation of G protein-coupled receptor signaling pathway	biological_process	9	ENSSSCG00000008348	1	194	11	18848	0.107598
GO:0043069	negative regulation of programmed cell death	biological_process	8	ENSSSCG00000040333	1	194	11	18848	0.107598
GO:0031224	intrinsic component of membrane	cellular_component	4	ENSSSCG00000007492	1	194	11	18848	0.107598
GO:0050901	leukocyte tethering or rolling	biological_process	8	ENSSSCG00000005277	1	194	11	18848	0.107598
GO:0001759	organ induction	biological_process	9	ENSSSCG00000015815	1	194	11	18848	0.107598
GO:0001945	lymph vessel development	biological_process	5	ENSSSCG00000008021	1	194	11	18848	0.107598
GO:0005313	L-glutamate transmembrane transporter activity	molecular_function	8	ENSSSCG00000003170	1	194	11	18848	0.107598
GO:0030285	integral component of synaptic vesicle membrane	cellular_component	7	ENSSSCG00000003170	1	194	11	18848	0.107598
GO:0042832	defense response to protozoan	biological_process	8	ENSSSCG00000004195	1	194	11	18848	0.107598
GO:0045295	gamma-catenin binding	molecular_function	5	ENSSSCG00000023329	1	194	11	18848	0.107598
GO:2000811	negative regulation of anoikis	biological_process	10	ENSSSCG00000005291	1	194	11	18848	0.107598
GO:1905564	positive regulation of vascular endothelial cell proliferation	biological_process	10	ENSSSCG00000015815	1	194	11	18848	0.107598
GO:0060038	cardiac muscle cell proliferation	biological_process	6	ENSSSCG00000032071	1	194	11	18848	0.107598
GO:0034713	type I transforming growth factor beta receptor binding	molecular_function	8	ENSSSCG00000011257	1	194	11	18848	0.107598
GO:0060236	regulation of mitotic spindle organization	biological_process	8	ENSSSCG00000040333	1	194	11	18848	0.107598
GO:0051145	smooth muscle cell differentiation	biological_process	7	ENSSSCG00000008021	1	194	11	18848	0.107598
GO:0048265	response to pain	biological_process	6	ENSSSCG00000010199	1	194	11	18848	0.107598
GO:0042953	lipoprotein transport	biological_process	10	ENSSSCG00000009179	1	194	11	18848	0.107598
GO:0032233	positive regulation of actin filament bundle assembly	biological_process	7	ENSSSCG00000008348	1	194	11	18848	0.107598
GO:0090543	Flemming body	cellular_component	4	ENSSSCG00000040333	1	194	11	18848	0.107598
GO:0030335	positive regulation of cell migration	biological_process	8	ENSSSCG00000006940;ENSSSCG00000036135;ENSSSCG00000010199;ENSSSCG00000016857	4	194	176	18848	0.10866
GO:0045732	positive regulation of protein catabolic process	biological_process	8	ENSSSCG00000016925;ENSSSCG00000023329	2	194	55	18848	0.109935
GO:0007507	heart development	biological_process	6	ENSSSCG00000015839;ENSSSCG00000011257;ENSSSCG00000032071;ENSSSCG00000001909	4	194	179	18848	0.113706
GO:0000398	mRNA splicing, via spliceosome	biological_process	13	ENSSSCG00000013607;ENSSSCG00000040926;ENSSSCG00000033635	3	194	115	18848	0.115539
GO:0033630	positive regulation of cell adhesion mediated by integrin	biological_process	7	ENSSSCG00000010199	1	194	12	18848	0.116789
GO:0030030	cell projection organization	biological_process	5	ENSSSCG00000008348	1	194	12	18848	0.116789
GO:0015813	L-glutamate transmembrane transport	biological_process	11	ENSSSCG00000003170	1	194	12	18848	0.116789
GO:0015179	L-amino acid transmembrane transporter activity	molecular_function	8	ENSSSCG00000022948	1	194	12	18848	0.116789
GO:0015721	bile acid and bile salt transport	biological_process	8	ENSSSCG00000009919	1	194	12	18848	0.116789
GO:0070528	protein kinase C signaling	biological_process	6	ENSSSCG00000008348	1	194	12	18848	0.116789
GO:0060413	atrial septum morphogenesis	biological_process	6	ENSSSCG00000006940	1	194	12	18848	0.116789
GO:0005024	transforming growth factor beta-activated receptor activity	molecular_function	10	ENSSSCG00000011257	1	194	12	18848	0.116789
GO:0015908	fatty acid transport	biological_process	8	ENSSSCG00000009919	1	194	12	18848	0.116789
GO:0044305	calyx of Held	cellular_component	7	ENSSSCG00000033682	1	194	12	18848	0.116789
GO:0048598	embryonic morphogenesis	biological_process	5	ENSSSCG00000021343	1	194	12	18848	0.116789
GO:0006783	heme biosynthetic process	biological_process	9	ENSSSCG00000009919	1	194	12	18848	0.116789
GO:0043548	phosphatidylinositol 3-kinase binding	molecular_function	5	ENSSSCG00000007665	1	194	12	18848	0.116789
GO:0048546	digestive tract morphogenesis	biological_process	6	ENSSSCG00000001909	1	194	12	18848	0.116789
GO:0048484	enteric nervous system development	biological_process	6	ENSSSCG00000010199	1	194	12	18848	0.116789
GO:0043691	reverse cholesterol transport	biological_process	10	ENSSSCG00000009919	1	194	12	18848	0.116789
GO:0001952	regulation of cell-matrix adhesion	biological_process	7	ENSSSCG00000037065	1	194	12	18848	0.116789
GO:0044319	wound healing, spreading of cells	biological_process	7	ENSSSCG00000006940	1	194	12	18848	0.116789
GO:0001649	osteoblast differentiation	biological_process	6	ENSSSCG00000036135;ENSSSCG00000006940	2	194	58	18848	0.120008
GO:0007389	pattern specification process	biological_process	4	ENSSSCG00000011257;ENSSSCG00000023329	2	194	58	18848	0.120008
GO:0005667	transcription factor complex	cellular_component	4	ENSSSCG00000005291;ENSSSCG00000009457;ENSSSCG00000009919;ENSSSCG00000030680	4	194	186	18848	0.125872
GO:0003429	growth plate cartilage chondrocyte morphogenesis	biological_process	10	ENSSSCG00000011355	1	194	13	18848	0.125885
GO:0060389	pathway-restricted SMAD protein phosphorylation	biological_process	10	ENSSSCG00000032071	1	194	13	18848	0.125885
GO:0060071	Wnt signaling pathway, planar cell polarity pathway	biological_process	9	ENSSSCG00000006051	1	194	13	18848	0.125885
GO:0050862	positive regulation of T cell receptor signaling pathway	biological_process	10	ENSSSCG00000003069	1	194	13	18848	0.125885
GO:0004322	ferroxidase activity	molecular_function	7	ENSSSCG00000011700	1	194	13	18848	0.125885
GO:0048791	calcium ion-regulated exocytosis of neurotransmitter	biological_process	10	ENSSSCG00000022200	1	194	13	18848	0.125885
GO:0031674	I band	cellular_component	5	ENSSSCG00000029311	1	194	13	18848	0.125885
GO:0015301	anion:anion antiporter activity	molecular_function	8	ENSSSCG00000022846	1	194	13	18848	0.125885
GO:0055117	regulation of cardiac muscle contraction	biological_process	10	ENSSSCG00000032071	1	194	13	18848	0.125885
GO:0001886	endothelial cell morphogenesis	biological_process	9	ENSSSCG00000017277	1	194	13	18848	0.125885
GO:0072687	meiotic spindle	cellular_component	7	ENSSSCG00000040224	1	194	13	18848	0.125885
GO:0005452	inorganic anion exchanger activity	molecular_function	8	ENSSSCG00000022846	1	194	13	18848	0.125885
GO:0004675	transmembrane receptor protein serine/threonine kinase activity	molecular_function	9	ENSSSCG00000011257	1	194	13	18848	0.125885
GO:1902475	L-alpha-amino acid transmembrane transport	biological_process	12	ENSSSCG00000022948	1	194	13	18848	0.125885
GO:0042581	specific granule	cellular_component	9	ENSSSCG00000009444	1	194	13	18848	0.125885
GO:0003323	type B pancreatic cell development	biological_process	9	ENSSSCG00000034242	1	194	13	18848	0.125885
GO:1901214	regulation of neuron death	biological_process	7	ENSSSCG00000008413	1	194	13	18848	0.125885
GO:0045742	positive regulation of epidermal growth factor receptor signaling pathway	biological_process	10	ENSSSCG00000010650	1	194	13	18848	0.125885
GO:0070886	positive regulation of calcineurin-NFAT signaling cascade	biological_process	12	ENSSSCG00000015839	1	194	13	18848	0.125885
GO:0035591	signaling adaptor activity	molecular_function	6	ENSSSCG00000010650	1	194	13	18848	0.125885
GO:0060076	excitatory synapse	cellular_component	4	ENSSSCG00000003170	1	194	13	18848	0.125885
GO:0008022	protein C-terminus binding	molecular_function	5	ENSSSCG00000016857;ENSSSCG00000004192;ENSSSCG00000000478	3	194	120	18848	0.126789
GO:0031514	motile cilium	cellular_component	5	ENSSSCG00000040224;ENSSSCG00000008186	2	194	60	18848	0.126846
GO:0042632	cholesterol homeostasis	biological_process	9	ENSSSCG00000040615;ENSSSCG00000009179	2	194	60	18848	0.126846
GO:0042802	identical protein binding	molecular_function	5	ENSSSCG00000011355;ENSSSCG00000015815;ENSSSCG00000002916;ENSSSCG00000025176;ENSSSCG00000036135;ENSSSCG00000010337;ENSSSCG00000005291;ENSSSCG00000036566;ENSSSCG00000002476;ENSSSCG00000035601;ENSSSCG00000017861;ENSSSCG00000000197	12	194	804	18848	0.126944
GO:0005515	protein binding	molecular_function	4	ENSSSCG00000007978;ENSSSCG00000025176;ENSSSCG00000000478;ENSSSCG00000040615;ENSSSCG00000017508;ENSSSCG00000038732;ENSSSCG00000022447;ENSSSCG00000016825;ENSSSCG00000016035;ENSSSCG00000023329;ENSSSCG00000006940;ENSSSCG00000004192;ENSSSCG00000020675;ENSSSCG00000008347;ENSSSCG00000016925;ENSSSCG00000013762;ENSSSCG00000000197;ENSSSCG00000028810;ENSSSCG00000024357;ENSSSCG00000016857;ENSSSCG00000011355;…	37	194	2996	18848	0.13277
GO:0007179	transforming growth factor beta receptor signaling pathway	biological_process	8	ENSSSCG00000011257;ENSSSCG00000007232	2	194	62	18848	0.133774
GO:0030322	stabilization of membrane potential	biological_process	6	ENSSSCG00000003069	1	194	14	18848	0.134889
GO:2000773	negative regulation of cellular senescence	biological_process	7	ENSSSCG00000016925	1	194	14	18848	0.134889
GO:0043044	ATP-dependent chromatin remodeling	biological_process	7	ENSSSCG00000012649	1	194	14	18848	0.134889
GO:1903077	negative regulation of protein localization to plasma membrane	biological_process	10	ENSSSCG00000016857	1	194	14	18848	0.134889
GO:0019825	oxygen binding	molecular_function	5	ENSSSCG00000007978	1	194	14	18848	0.134889
GO:0030031	cell projection assembly	biological_process	6	ENSSSCG00000008186	1	194	14	18848	0.134889
GO:0006865	amino acid transport	biological_process	10	ENSSSCG00000006987	1	194	14	18848	0.134889
GO:0016601	Rac protein signal transduction	biological_process	8	ENSSSCG00000016656	1	194	14	18848	0.134889
GO:0060749	mammary gland alveolus development	biological_process	5	ENSSSCG00000038732	1	194	14	18848	0.134889
GO:0060766	negative regulation of androgen receptor signaling pathway	biological_process	10	ENSSSCG00000016857	1	194	14	18848	0.134889
GO:0003222	ventricular trabecula myocardium morphogenesis	biological_process	9	ENSSSCG00000015839	1	194	14	18848	0.134889
GO:0021591	ventricular system development	biological_process	6	ENSSSCG00000040973	1	194	14	18848	0.134889
GO:0046579	positive regulation of Ras protein signal transduction	biological_process	11	ENSSSCG00000015839	1	194	14	18848	0.134889
GO:0006182	cGMP biosynthetic process	biological_process	12	ENSSSCG00000026724	1	194	14	18848	0.134889
GO:0000139	Golgi membrane	cellular_component	7	ENSSSCG00000009798;ENSSSCG00000002737;ENSSSCG00000013273;ENSSSCG00000033691	4	194	192	18848	0.136718
GO:0005525	GTP binding	molecular_function	8	ENSSSCG00000040401;ENSSSCG00000012658;ENSSSCG00000034113;ENSSSCG00000033691;ENSSSCG00000038732;ENSSSCG00000036060	6	194	340	18848	0.139476
GO:0046330	positive regulation of JNK cascade	biological_process	13	ENSSSCG00000004192;ENSSSCG00000007232	2	194	64	18848	0.140786
GO:0045055	regulated exocytosis	biological_process	8	ENSSSCG00000033691	1	194	15	18848	0.1438
GO:0016811	hydrolase activity, acting on carbon-nitrogen (but not peptide) bonds, in linear amides	molecular_function	6	ENSSSCG00000017861	1	194	15	18848	0.1438
GO:0072657	protein localization to membrane	biological_process	7	ENSSSCG00000001999	1	194	15	18848	0.1438
GO:0001708	cell fate specification	biological_process	5	ENSSSCG00000023329	1	194	15	18848	0.1438
GO:0030325	adrenal gland development	biological_process	7	ENSSSCG00000001909	1	194	15	18848	0.1438
GO:0006730	one-carbon metabolic process	biological_process	5	ENSSSCG00000010337	1	194	15	18848	0.1438
GO:0010596	negative regulation of endothelial cell migration	biological_process	10	ENSSSCG00000032071	1	194	15	18848	0.1438
GO:0045503	dynein light chain binding	molecular_function	5	ENSSSCG00000024357	1	194	15	18848	0.1438
GO:0005847	mRNA cleavage and polyadenylation specificity factor complex	cellular_component	5	ENSSSCG00000014789	1	194	15	18848	0.1438
GO:0010613	positive regulation of cardiac muscle hypertrophy	biological_process	10	ENSSSCG00000032071	1	194	15	18848	0.1438
GO:0008509	anion transmembrane transporter activity	molecular_function	6	ENSSSCG00000022846	1	194	15	18848	0.1438
GO:0010001	glial cell differentiation	biological_process	6	ENSSSCG00000015839	1	194	15	18848	0.1438
GO:0007009	plasma membrane organization	biological_process	6	ENSSSCG00000040205	1	194	15	18848	0.1438
GO:0060322	head development	biological_process	5	ENSSSCG00000001909	1	194	15	18848	0.1438
GO:0005875	microtubule associated complex	cellular_component	4	ENSSSCG00000004705	1	194	15	18848	0.1438
GO:0048535	lymph node development	biological_process	7	ENSSSCG00000010538	1	194	15	18848	0.1438
GO:0031290	retinal ganglion cell axon guidance	biological_process	7	ENSSSCG00000033348	1	194	15	18848	0.1438
GO:0030509	BMP signaling pathway	biological_process	10	ENSSSCG00000032071;ENSSSCG00000011257	2	194	65	18848	0.144321
GO:0007155	cell adhesion	biological_process	4	ENSSSCG00000010199;ENSSSCG00000004192;ENSSSCG00000037065;ENSSSCG00000006940;ENSSSCG00000017277	5	194	270	18848	0.146724
GO:0030018	Z disc	cellular_component	5	ENSSSCG00000029311;ENSSSCG00000032071	2	194	67	18848	0.151446
GO:0005158	insulin receptor binding	molecular_function	6	ENSSSCG00000007665	1	194	16	18848	0.15262
GO:0030111	regulation of Wnt signaling pathway	biological_process	8	ENSSSCG00000009919	1	194	16	18848	0.15262
GO:0030904	retromer complex	cellular_component	4	ENSSSCG00000004835	1	194	16	18848	0.15262
GO:0043122	regulation of I-kappaB kinase/NF-kappaB signaling	biological_process	9	ENSSSCG00000006035	1	194	16	18848	0.15262
GO:0007631	feeding behavior	biological_process	4	ENSSSCG00000001909	1	194	16	18848	0.15262
GO:1903861	positive regulation of dendrite extension	biological_process	12	ENSSSCG00000022200	1	194	16	18848	0.15262
GO:0017134	fibroblast growth factor binding	molecular_function	6	ENSSSCG00000015815	1	194	16	18848	0.15262
GO:0019933	cAMP-mediated signaling	biological_process	8	ENSSSCG00000004139	1	194	16	18848	0.15262
GO:0015171	amino acid transmembrane transporter activity	molecular_function	7	ENSSSCG00000026597	1	194	16	18848	0.15262
GO:0031589	cell-substrate adhesion	biological_process	5	ENSSSCG00000006035	1	194	16	18848	0.15262
GO:0008013	beta-catenin binding	molecular_function	5	ENSSSCG00000023329;ENSSSCG00000030680	2	194	69	18848	0.158639
GO:0004866	endopeptidase inhibitor activity	molecular_function	7	ENSSSCG00000013665	1	194	17	18848	0.161349
GO:0001894	tissue homeostasis	biological_process	7	ENSSSCG00000004192	1	194	17	18848	0.161349
GO:0030667	secretory granule membrane	cellular_component	7	ENSSSCG00000033691	1	194	17	18848	0.161349
GO:0032331	negative regulation of chondrocyte differentiation	biological_process	8	ENSSSCG00000016816	1	194	17	18848	0.161349
GO:0003951	NAD+ kinase activity	molecular_function	7	ENSSSCG00000016010	1	194	17	18848	0.161349
GO:0048566	embryonic digestive tract development	biological_process	7	ENSSSCG00000001909	1	194	17	18848	0.161349
GO:0051056	regulation of small GTPase mediated signal transduction	biological_process	9	ENSSSCG00000022345	1	194	17	18848	0.161349
GO:0002092	positive regulation of receptor internalization	biological_process	8	ENSSSCG00000006035	1	194	17	18848	0.161349
GO:0017158	regulation of calcium ion-dependent exocytosis	biological_process	9	ENSSSCG00000022200	1	194	17	18848	0.161349
GO:0046488	phosphatidylinositol metabolic process	biological_process	9	ENSSSCG00000008348	1	194	17	18848	0.161349
GO:0048738	cardiac muscle tissue development	biological_process	8	ENSSSCG00000015839	1	194	17	18848	0.161349
GO:0034113	heterotypic cell-cell adhesion	biological_process	6	ENSSSCG00000027820	1	194	17	18848	0.161349
GO:0071353	cellular response to interleukin-4	biological_process	8	ENSSSCG00000030680	1	194	17	18848	0.161349
GO:0007422	peripheral nervous system development	biological_process	6	ENSSSCG00000015839	1	194	17	18848	0.161349
GO:0043393	regulation of protein binding	biological_process	6	ENSSSCG00000006035	1	194	17	18848	0.161349
GO:0046427	positive regulation of receptor signaling pathway via JAK-STAT	biological_process	10	ENSSSCG00000038732	1	194	17	18848	0.161349
GO:0046966	thyroid hormone receptor binding	molecular_function	8	ENSSSCG00000040333	1	194	17	18848	0.161349
GO:0042474	middle ear morphogenesis	biological_process	6	ENSSSCG00000015815	1	194	17	18848	0.161349
GO:0001502	cartilage condensation	biological_process	4	ENSSSCG00000004192	1	194	17	18848	0.161349
GO:0090050	positive regulation of cell migration involved in sprouting angiogenesis	biological_process	12	ENSSSCG00000016925	1	194	17	18848	0.161349
GO:0045022	early endosome to late endosome transport	biological_process	8	ENSSSCG00000037065	1	194	17	18848	0.161349
GO:0008104	protein localization	biological_process	5	ENSSSCG00000000478;ENSSSCG00000009919	2	194	70	18848	0.162259
GO:0016829	lyase activity	molecular_function	4	ENSSSCG00000026724;ENSSSCG00000009469	2	194	71	18848	0.165894
GO:0000187	activation of MAPK activity	biological_process	13	ENSSSCG00000015839;ENSSSCG00000010199	2	194	71	18848	0.165894
GO:0051087	chaperone binding	molecular_function	5	ENSSSCG00000008997;ENSSSCG00000011700	2	194	71	18848	0.165894
GO:0004867	serine-type endopeptidase inhibitor activity	molecular_function	8	ENSSSCG00000011355;ENSSSCG00000002476	2	194	71	18848	0.165894
GO:0033138	positive regulation of peptidyl-serine phosphorylation	biological_process	11	ENSSSCG00000040725;ENSSSCG00000006035	2	194	72	18848	0.169544
GO:0031966	mitochondrial membrane	cellular_component	5	ENSSSCG00000001076;ENSSSCG00000018084	2	194	72	18848	0.169544
GO:0008376	acetylgalactosaminyltransferase activity	molecular_function	7	ENSSSCG00000009798	1	194	18	18848	0.169989
GO:0002102	podosome	cellular_component	4	ENSSSCG00000040510	1	194	18	18848	0.169989
GO:0005242	inward rectifier potassium channel activity	molecular_function	10	ENSSSCG00000034358	1	194	18	18848	0.169989
GO:0070372	regulation of ERK1 and ERK2 cascade	biological_process	11	ENSSSCG00000006940	1	194	18	18848	0.169989
GO:0006820	anion transport	biological_process	7	ENSSSCG00000022846	1	194	18	18848	0.169989
GO:0043236	laminin binding	molecular_function	5	ENSSSCG00000004139	1	194	18	18848	0.169989
GO:0001702	gastrulation with mouth forming second	biological_process	7	ENSSSCG00000011257	1	194	18	18848	0.169989
GO:0006911	phagocytosis, engulfment	biological_process	8	ENSSSCG00000016656	1	194	18	18848	0.169989
GO:0034314	Arp2/3 complex-mediated actin nucleation	biological_process	8	ENSSSCG00000004835	1	194	18	18848	0.169989
GO:0045453	bone resorption	biological_process	8	ENSSSCG00000009919	1	194	18	18848	0.169989
GO:0045807	positive regulation of endocytosis	biological_process	8	ENSSSCG00000016857	1	194	18	18848	0.169989
GO:0042744	hydrogen peroxide catabolic process	biological_process	8	ENSSSCG00000007978	1	194	18	18848	0.169989
GO:0060716	labyrinthine layer blood vessel development	biological_process	7	ENSSSCG00000006940	1	194	18	18848	0.169989
GO:0007178	transmembrane receptor protein serine/threonine kinase signaling pathway	biological_process	7	ENSSSCG00000011257	1	194	18	18848	0.169989
GO:0001954	positive regulation of cell-matrix adhesion	biological_process	8	ENSSSCG00000037065	1	194	18	18848	0.169989
GO:0007166	cell surface receptor signaling pathway	biological_process	5	ENSSSCG00000022089;ENSSSCG00000004139;ENSSSCG00000040333	3	194	138	18848	0.17019
GO:0000151	ubiquitin ligase complex	cellular_component	5	ENSSSCG00000016599;ENSSSCG00000001076	2	194	73	18848	0.173207
GO:0030154	cell differentiation	biological_process	5	ENSSSCG00000004192;ENSSSCG00000010538;ENSSSCG00000010199;ENSSSCG00000025176	4	194	213	18848	0.17741
GO:0032148	activation of protein kinase B activity	biological_process	13	ENSSSCG00000015839	1	194	19	18848	0.17854
GO:0007517	muscle organ development	biological_process	6	ENSSSCG00000015839	1	194	19	18848	0.17854
GO:0090103	cochlea morphogenesis	biological_process	6	ENSSSCG00000006051	1	194	19	18848	0.17854
GO:0017156	calcium-ion regulated exocytosis	biological_process	9	ENSSSCG00000022200	1	194	19	18848	0.17854
GO:0007616	long-term memory	biological_process	6	ENSSSCG00000003170	1	194	19	18848	0.17854
GO:0007569	cell aging	biological_process	5	ENSSSCG00000040333	1	194	19	18848	0.17854
GO:0007498	mesoderm development	biological_process	6	ENSSSCG00000011257	1	194	19	18848	0.17854
GO:0048870	cell motility	biological_process	5	ENSSSCG00000016656	1	194	19	18848	0.17854
GO:0031941	filamentous actin	cellular_component	4	ENSSSCG00000023329	1	194	19	18848	0.17854
GO:0006884	cell volume homeostasis	biological_process	7	ENSSSCG00000003069	1	194	19	18848	0.17854
GO:0002053	positive regulation of mesenchymal cell proliferation	biological_process	8	ENSSSCG00000015815	1	194	19	18848	0.17854
GO:0043001	Golgi to plasma membrane protein transport	biological_process	10	ENSSSCG00000033691	1	194	19	18848	0.17854
GO:0043325	phosphatidylinositol-3,4-bisphosphate binding	molecular_function	9	ENSSSCG00000008348	1	194	19	18848	0.17854
GO:0003333	amino acid transmembrane transport	biological_process	11	ENSSSCG00000026597	1	194	19	18848	0.17854
GO:0071392	cellular response to estradiol stimulus	biological_process	7	ENSSSCG00000007492	1	194	19	18848	0.17854
GO:0009791	post-embryonic development	biological_process	4	ENSSSCG00000011257;ENSSSCG00000010538	2	194	75	18848	0.180571
GO:0003676	nucleic acid binding	molecular_function	5	ENSSSCG00000038626;ENSSSCG00000003076;ENSSSCG00000001197;ENSSSCG00000029875;ENSSSCG00000026045;ENSSSCG00000033635;ENSSSCG00000034054;ENSSSCG00000036049;ENSSSCG00000003070;ENSSSCG00000001209;ENSSSCG00000040926;ENSSSCG00000026699;ENSSSCG00000013607;ENSSSCG00000012649;ENSSSCG00000022434;ENSSSCG00000021343	16	194	1213	18848	0.184837
GO:0017022	myosin binding	molecular_function	6	ENSSSCG00000016535	1	194	20	18848	0.187004
GO:0044291	cell-cell contact zone	cellular_component	5	ENSSSCG00000017277	1	194	20	18848	0.187004
GO:0008378	galactosyltransferase activity	molecular_function	7	ENSSSCG00000009798	1	194	20	18848	0.187004
GO:0005548	phospholipid transporter activity	molecular_function	5	ENSSSCG00000009179	1	194	20	18848	0.187004
GO:0008327	methyl-CpG binding	molecular_function	6	ENSSSCG00000013559	1	194	20	18848	0.187004
GO:0045840	positive regulation of mitotic nuclear division	biological_process	9	ENSSSCG00000040333	1	194	20	18848	0.187004
GO:0007159	leukocyte cell-cell adhesion	biological_process	6	ENSSSCG00000017277	1	194	20	18848	0.187004
GO:0015701	bicarbonate transport	biological_process	9	ENSSSCG00000022846	1	194	20	18848	0.187004
GO:0007169	transmembrane receptor protein tyrosine kinase signaling pathway	biological_process	7	ENSSSCG00000006035;ENSSSCG00000010199	2	194	78	18848	0.191703
GO:0050900	leukocyte migration	biological_process	4	ENSSSCG00000010538	1	194	21	18848	0.195381
GO:0031491	nucleosome binding	molecular_function	5	ENSSSCG00000012649	1	194	21	18848	0.195381
GO:0017056	structural constituent of nuclear pore	molecular_function	4	ENSSSCG00000040333	1	194	21	18848	0.195381
GO:0016079	synaptic vesicle exocytosis	biological_process	9	ENSSSCG00000022200	1	194	21	18848	0.195381
GO:0009190	cyclic nucleotide biosynthetic process	biological_process	10	ENSSSCG00000026724	1	194	21	18848	0.195381
GO:0031018	endocrine pancreas development	biological_process	5	ENSSSCG00000009919	1	194	21	18848	0.195381
GO:0070382	exocytic vesicle	cellular_component	8	ENSSSCG00000022200	1	194	21	18848	0.195381
GO:0070412	R-SMAD binding	molecular_function	6	ENSSSCG00000021343	1	194	21	18848	0.195381
GO:0007585	respiratory gaseous exchange by respiratory system	biological_process	4	ENSSSCG00000009457	1	194	21	18848	0.195381
GO:0005922	connexin complex	cellular_component	6	ENSSSCG00000035068	1	194	21	18848	0.195381
GO:0060122	inner ear receptor cell stereocilium organization	biological_process	8	ENSSSCG00000006051	1	194	21	18848	0.195381
GO:0032757	positive regulation of interleukin-8 production	biological_process	8	ENSSSCG00000010650	1	194	21	18848	0.195381
GO:0046580	negative regulation of Ras protein signal transduction	biological_process	11	ENSSSCG00000040333	1	194	21	18848	0.195381
GO:0008375	acetylglucosaminyltransferase activity	molecular_function	7	ENSSSCG00000005277	1	194	21	18848	0.195381
GO:0000922	spindle pole	cellular_component	6	ENSSSCG00000016925;ENSSSCG00000040333	2	194	81	18848	0.202922
GO:0022604	regulation of cell morphogenesis	biological_process	7	ENSSSCG00000038965	1	194	22	18848	0.203672
GO:0055010	ventricular cardiac muscle tissue morphogenesis	biological_process	8	ENSSSCG00000032071	1	194	22	18848	0.203672
GO:0030866	cortical actin cytoskeleton organization	biological_process	8	ENSSSCG00000008348	1	194	22	18848	0.203672
GO:0016493	C-C chemokine receptor activity	molecular_function	9	ENSSSCG00000008413	1	194	22	18848	0.203672
GO:0005319	lipid transporter activity	molecular_function	4	ENSSSCG00000009179	1	194	22	18848	0.203672
GO:0051291	protein heterooligomerization	biological_process	8	ENSSSCG00000007978	1	194	22	18848	0.203672
GO:0030511	positive regulation of transforming growth factor beta receptor signaling pathway	biological_process	10	ENSSSCG00000016857	1	194	22	18848	0.203672
GO:0035249	synaptic transmission, glutamatergic	biological_process	10	ENSSSCG00000003170	1	194	22	18848	0.203672
GO:0043542	endothelial cell migration	biological_process	9	ENSSSCG00000017277	1	194	22	18848	0.203672
GO:0001958	endochondral ossification	biological_process	6	ENSSSCG00000036135	1	194	22	18848	0.203672
GO:0008574	ATP-dependent microtubule motor activity, plus-end-directed	molecular_function	12	ENSSSCG00000024357	1	194	22	18848	0.203672
GO:0005887	integral component of plasma membrane	cellular_component	6	ENSSSCG00000004139;ENSSSCG00000035068;ENSSSCG00000026597;ENSSSCG00000022846;ENSSSCG00000015839;ENSSSCG00000010199;ENSSSCG00000011257;ENSSSCG00000006196;ENSSSCG00000007868;ENSSSCG00000001909	10	194	717	18848	0.205512
GO:0008233	peptidase activity	molecular_function	5	ENSSSCG00000001978;ENSSSCG00000021569;ENSSSCG00000013092;ENSSSCG00000014982;ENSSSCG00000016816	5	194	305	18848	0.206624
GO:0030336	negative regulation of cell migration	biological_process	8	ENSSSCG00000009457;ENSSSCG00000032071	2	194	82	18848	0.206679
GO:0001822	kidney development	biological_process	6	ENSSSCG00000011257;ENSSSCG00000001909	2	194	83	18848	0.210443
GO:0090305	nucleic acid phosphodiester bond hydrolysis	biological_process	8	ENSSSCG00000030277;ENSSSCG00000024587	2	194	83	18848	0.210443
GO:0006836	neurotransmitter transport	biological_process	6	ENSSSCG00000033682	1	194	23	18848	0.211878
GO:0031526	brush border membrane	cellular_component	6	ENSSSCG00000022948	1	194	23	18848	0.211878
GO:0048167	regulation of synaptic plasticity	biological_process	9	ENSSSCG00000016925	1	194	23	18848	0.211878
GO:0007026	negative regulation of microtubule depolymerization	biological_process	10	ENSSSCG00000023329	1	194	23	18848	0.211878
GO:0030148	sphingolipid biosynthetic process	biological_process	9	ENSSSCG00000016010	1	194	23	18848	0.211878
GO:0031624	ubiquitin conjugating enzyme binding	molecular_function	7	ENSSSCG00000001076	1	194	23	18848	0.211878
GO:0051453	regulation of intracellular pH	biological_process	12	ENSSSCG00000022846	1	194	23	18848	0.211878
GO:0016849	phosphorus-oxygen lyase activity	molecular_function	5	ENSSSCG00000026724	1	194	23	18848	0.211878
GO:0001824	blastocyst development	biological_process	5	ENSSSCG00000009919	1	194	23	18848	0.211878
GO:0050770	regulation of axonogenesis	biological_process	9	ENSSSCG00000010199	1	194	23	18848	0.211878
GO:0000165	MAPK cascade	biological_process	11	ENSSSCG00000015839;ENSSSCG00000010199	2	194	84	18848	0.214214
GO:0045499	chemorepellent activity	molecular_function	7	ENSSSCG00000015839	1	194	24	18848	0.22
GO:0048565	digestive tract development	biological_process	6	ENSSSCG00000010538	1	194	24	18848	0.22
GO:0048661	positive regulation of smooth muscle cell proliferation	biological_process	8	ENSSSCG00000025176	1	194	24	18848	0.22
GO:0050772	positive regulation of axonogenesis	biological_process	10	ENSSSCG00000021343	1	194	24	18848	0.22
GO:0097546	ciliary base	cellular_component	5	ENSSSCG00000014957	1	194	24	18848	0.22
GO:0055072	iron ion homeostasis	biological_process	11	ENSSSCG00000011700	1	194	24	18848	0.22
GO:0006904	vesicle docking involved in exocytosis	biological_process	7	ENSSSCG00000008348	1	194	24	18848	0.22
GO:0007492	endoderm development	biological_process	6	ENSSSCG00000038965	1	194	24	18848	0.22
GO:0050905	neuromuscular process	biological_process	6	ENSSSCG00000001909	1	194	24	18848	0.22
GO:0045765	regulation of angiogenesis	biological_process	7	ENSSSCG00000037065	1	194	24	18848	0.22
GO:0009986	cell surface	cellular_component	4	ENSSSCG00000032071;ENSSSCG00000027820;ENSSSCG00000024314;ENSSSCG00000022447;ENSSSCG00000008997;ENSSSCG00000037065	6	194	398	18848	0.227809
GO:0048514	blood vessel morphogenesis	biological_process	6	ENSSSCG00000015815	1	194	25	18848	0.228039
GO:0002040	sprouting angiogenesis	biological_process	6	ENSSSCG00000006035	1	194	25	18848	0.228039
GO:2001235	positive regulation of apoptotic signaling pathway	biological_process	9	ENSSSCG00000015653	1	194	25	18848	0.228039
GO:0016342	catenin complex	cellular_component	6	ENSSSCG00000023329	1	194	25	18848	0.228039
GO:1900026	positive regulation of substrate adhesion-dependent cell spreading	biological_process	10	ENSSSCG00000009444	1	194	25	18848	0.228039
GO:0006913	nucleocytoplasmic transport	biological_process	8	ENSSSCG00000040333	1	194	25	18848	0.228039
GO:2001238	positive regulation of extrinsic apoptotic signaling pathway	biological_process	10	ENSSSCG00000015617	1	194	25	18848	0.228039
GO:0048709	oligodendrocyte differentiation	biological_process	7	ENSSSCG00000015839	1	194	25	18848	0.228039
GO:0007093	mitotic cell cycle checkpoint	biological_process	5	ENSSSCG00000016925	1	194	25	18848	0.228039
GO:0055088	lipid homeostasis	biological_process	7	ENSSSCG00000034242	1	194	25	18848	0.228039
GO:0045648	positive regulation of erythrocyte differentiation	biological_process	9	ENSSSCG00000007492	1	194	25	18848	0.228039
GO:0048786	presynaptic active zone	cellular_component	4	ENSSSCG00000003170	1	194	25	18848	0.228039
GO:0016055	Wnt signaling pathway	biological_process	7	ENSSSCG00000023329;ENSSSCG00000030680	2	194	88	18848	0.229357
GO:0098978	glutamatergic synapse	cellular_component	4	ENSSSCG00000038965;ENSSSCG00000033682;ENSSSCG00000000478;ENSSSCG00000015839	4	194	238	18848	0.230361
GO:0004888	transmembrane signaling receptor activity	molecular_function	5	ENSSSCG00000004139;ENSSSCG00000022089;ENSSSCG00000022200	3	194	161	18848	0.230642
GO:0001974	blood vessel remodeling	biological_process	5	ENSSSCG00000011257	1	194	26	18848	0.235995
GO:0014059	regulation of dopamine secretion	biological_process	8	ENSSSCG00000022200	1	194	26	18848	0.235995
GO:0044255	cellular lipid metabolic process	biological_process	6	ENSSSCG00000017789	1	194	26	18848	0.235995
GO:0070534	protein K63-linked ubiquitination	biological_process	13	ENSSSCG00000004835	1	194	26	18848	0.235995
GO:0019838	growth factor binding	molecular_function	5	ENSSSCG00000011257	1	194	26	18848	0.235995
GO:0048589	developmental growth	biological_process	4	ENSSSCG00000001909	1	194	26	18848	0.235995
GO:0016788	hydrolase activity, acting on ester bonds	molecular_function	5	ENSSSCG00000017861	1	194	26	18848	0.235995
GO:0004713	protein tyrosine kinase activity	molecular_function	8	ENSSSCG00000010199;ENSSSCG00000015815	2	194	90	18848	0.236957
GO:0005623	cell	cellular_component	3	ENSSSCG00000033635;ENSSSCG00000040926;ENSSSCG00000011700;ENSSSCG00000013607	4	194	241	18848	0.236971
GO:0043025	neuronal cell body	cellular_component	5	ENSSSCG00000027820;ENSSSCG00000004705;ENSSSCG00000003069	3	194	164	18848	0.238816
GO:0008137	NADH dehydrogenase (ubiquinone) activity	molecular_function	8	ENSSSCG00000018084	1	194	27	18848	0.24387
GO:0007566	embryo implantation	biological_process	4	ENSSSCG00000037065	1	194	27	18848	0.24387
GO:0030295	protein kinase activator activity	molecular_function	7	ENSSSCG00000029592	1	194	27	18848	0.24387
GO:0006378	mRNA polyadenylation	biological_process	12	ENSSSCG00000014789	1	194	27	18848	0.24387
GO:0005921	gap junction	cellular_component	5	ENSSSCG00000035068	1	194	27	18848	0.24387
GO:0033141	positive regulation of peptidyl-serine phosphorylation of STAT protein	biological_process	12	ENSSSCG00000010199	1	194	27	18848	0.24387
GO:0015629	actin cytoskeleton	cellular_component	7	ENSSSCG00000016855;ENSSSCG00000025176;ENSSSCG00000016535	3	194	166	18848	0.244294
GO:0005516	calmodulin binding	molecular_function	5	ENSSSCG00000003069;ENSSSCG00000016535	2	194	92	18848	0.24457
GO:0098793	presynapse	cellular_component	4	ENSSSCG00000022200;ENSSSCG00000033682	2	194	93	18848	0.24838
GO:0019882	antigen processing and presentation	biological_process	4	ENSSSCG00000012658	1	194	28	18848	0.251664
GO:0043280	positive regulation of cysteine-type endopeptidase activity involved in apoptotic process	biological_process	10	ENSSSCG00000006940	1	194	28	18848	0.251664
GO:0042130	negative regulation of T cell proliferation	biological_process	11	ENSSSCG00000004195	1	194	28	18848	0.251664
GO:0008528	G protein-coupled peptide receptor activity	molecular_function	6	ENSSSCG00000016599	1	194	28	18848	0.251664
GO:0060349	bone morphogenesis	biological_process	6	ENSSSCG00000015512	1	194	29	18848	0.259378
GO:0071773	cellular response to BMP stimulus	biological_process	8	ENSSSCG00000016816	1	194	29	18848	0.259378
GO:0048488	synaptic vesicle endocytosis	biological_process	9	ENSSSCG00000022200	1	194	29	18848	0.259378
GO:0004601	peroxidase activity	molecular_function	4	ENSSSCG00000007978	1	194	29	18848	0.259378
GO:0007162	negative regulation of cell adhesion	biological_process	6	ENSSSCG00000006035	1	194	29	18848	0.259378
GO:0043524	negative regulation of neuron apoptotic process	biological_process	10	ENSSSCG00000013909;ENSSSCG00000006035	2	194	97	18848	0.263637
GO:0000226	microtubule cytoskeleton organization	biological_process	7	ENSSSCG00000023329;ENSSSCG00000004705	2	194	97	18848	0.263637
GO:0006508	proteolysis	biological_process	7	ENSSSCG00000016816;ENSSSCG00000012970;ENSSSCG00000015512;ENSSSCG00000001978;ENSSSCG00000021569;ENSSSCG00000014982;ENSSSCG00000013092	7	194	506	18848	0.266541
GO:0050918	positive chemotaxis	biological_process	6	ENSSSCG00000006035	1	194	30	18848	0.267012
GO:0030901	midbrain development	biological_process	5	ENSSSCG00000015815	1	194	30	18848	0.267012
GO:0030276	clathrin binding	molecular_function	5	ENSSSCG00000022200	1	194	30	18848	0.267012
GO:0030513	positive regulation of BMP signaling pathway	biological_process	11	ENSSSCG00000006940	1	194	30	18848	0.267012
GO:0005080	protein kinase C binding	molecular_function	8	ENSSSCG00000008348	1	194	30	18848	0.267012
GO:2001244	positive regulation of intrinsic apoptotic signaling pathway	biological_process	10	ENSSSCG00000015653	1	194	30	18848	0.267012
GO:0007080	mitotic metaphase plate congression	biological_process	9	ENSSSCG00000040333	1	194	30	18848	0.267012
GO:0042277	peptide binding	molecular_function	5	ENSSSCG00000016599	1	194	30	18848	0.267012
GO:0030182	neuron differentiation	biological_process	6	ENSSSCG00000012649;ENSSSCG00000010199	2	194	98	18848	0.267453
GO:0009952	anterior/posterior pattern specification	biological_process	6	ENSSSCG00000011257;ENSSSCG00000038965	2	194	99	18848	0.271269
GO:0002062	chondrocyte differentiation	biological_process	6	ENSSSCG00000015815	1	194	31	18848	0.274569
GO:0043507	positive regulation of JUN kinase activity	biological_process	13	ENSSSCG00000021343	1	194	31	18848	0.274569
GO:0051879	Hsp90 protein binding	molecular_function	6	ENSSSCG00000040333	1	194	31	18848	0.274569
GO:0045332	phospholipid translocation	biological_process	9	ENSSSCG00000003069	1	194	31	18848	0.274569
GO:0048536	spleen development	biological_process	7	ENSSSCG00000010538	1	194	31	18848	0.274569
GO:0007052	mitotic spindle organization	biological_process	9	ENSSSCG00000016925	1	194	31	18848	0.274569
GO:0017112	Rab guanyl-nucleotide exchange factor activity	molecular_function	9	ENSSSCG00000029679	1	194	31	18848	0.274569
GO:0015698	inorganic anion transport	biological_process	8	ENSSSCG00000022846	1	194	31	18848	0.274569
GO:0034504	protein localization to nucleus	biological_process	8	ENSSSCG00000036135	1	194	31	18848	0.274569
GO:0050776	regulation of immune response	biological_process	6	ENSSSCG00000027820	1	194	31	18848	0.274569
GO:0009306	protein secretion	biological_process	10	ENSSSCG00000024314	1	194	31	18848	0.274569
GO:0036064	ciliary basal body	cellular_component	7	ENSSSCG00000010745;ENSSSCG00000014957	2	194	100	18848	0.275084
GO:0045214	sarcomere organization	biological_process	9	ENSSSCG00000029311	1	194	32	18848	0.282048
GO:0007346	regulation of mitotic cell cycle	biological_process	7	ENSSSCG00000010650	1	194	32	18848	0.282048
GO:0017147	Wnt-protein binding	molecular_function	5	ENSSSCG00000006051	1	194	32	18848	0.282048
GO:0030155	regulation of cell adhesion	biological_process	5	ENSSSCG00000010199	1	194	32	18848	0.282048
GO:0001772	immunological synapse	cellular_component	5	ENSSSCG00000033849	1	194	32	18848	0.282048
GO:0071300	cellular response to retinoic acid	biological_process	7	ENSSSCG00000010199	1	194	32	18848	0.282048
GO:0007193	adenylate cyclase-inhibiting G protein-coupled receptor signaling pathway	biological_process	8	ENSSSCG00000016599	1	194	32	18848	0.282048
GO:0030177	positive regulation of Wnt signaling pathway	biological_process	9	ENSSSCG00000021343	1	194	32	18848	0.282048
GO:0005905	clathrin-coated pit	cellular_component	4	ENSSSCG00000016857	1	194	32	18848	0.282048
GO:0019955	cytokine binding	molecular_function	5	ENSSSCG00000013909	1	194	32	18848	0.282048
GO:0048469	cell maturation	biological_process	5	ENSSSCG00000015815	1	194	32	18848	0.282048
GO:0007605	sensory perception of sound	biological_process	8	ENSSSCG00000036135;ENSSSCG00000015815	2	194	102	18848	0.282712
GO:0048471	perinuclear region of cytoplasm	cellular_component	6	ENSSSCG00000009444;ENSSSCG00000023329;ENSSSCG00000016010;ENSSSCG00000017801;ENSSSCG00000002916	5	194	346	18848	0.284944
GO:0070491	repressing transcription factor binding	molecular_function	7	ENSSSCG00000005291	1	194	33	18848	0.28945
GO:0042177	negative regulation of protein catabolic process	biological_process	8	ENSSSCG00000015839	1	194	33	18848	0.28945
GO:0000794	condensed nuclear chromosome	cellular_component	8	ENSSSCG00000040224	1	194	33	18848	0.28945
GO:0009636	response to toxic substance	biological_process	5	ENSSSCG00000026724	1	194	33	18848	0.28945
GO:0007098	centrosome cycle	biological_process	5	ENSSSCG00000040333	1	194	33	18848	0.28945
GO:0004190	aspartic-type endopeptidase activity	molecular_function	8	ENSSSCG00000013092	1	194	33	18848	0.28945
GO:0000785	chromatin	cellular_component	6	ENSSSCG00000016925;ENSSSCG00000010745	2	194	104	18848	0.290332
GO:0005102	signaling receptor binding	molecular_function	5	ENSSSCG00000024314;ENSSSCG00000006035;ENSSSCG00000015839;ENSSSCG00000008997	4	194	265	18848	0.291239
GO:0018108	peptidyl-tyrosine phosphorylation	biological_process	10	ENSSSCG00000015815;ENSSSCG00000010199	2	194	105	18848	0.294139
GO:0005109	frizzled binding	molecular_function	7	ENSSSCG00000006051	1	194	34	18848	0.296777
GO:0007416	synapse assembly	biological_process	6	ENSSSCG00000015839	1	194	34	18848	0.296777
GO:0097191	extrinsic apoptotic signaling pathway	biological_process	6	ENSSSCG00000015617	1	194	34	18848	0.296777
GO:0007154	cell communication	biological_process	4	ENSSSCG00000035068	1	194	34	18848	0.296777
GO:0009967	positive regulation of signal transduction	biological_process	8	ENSSSCG00000010650	1	194	34	18848	0.296777
GO:0048286	lung alveolus development	biological_process	5	ENSSSCG00000001909	1	194	34	18848	0.296777
GO:0098656	anion transmembrane transport	biological_process	8	ENSSSCG00000022846	1	194	34	18848	0.296777
GO:0030968	endoplasmic reticulum unfolded protein response	biological_process	5	ENSSSCG00000013501	1	194	34	18848	0.296777
GO:0030672	synaptic vesicle membrane	cellular_component	4	ENSSSCG00000003170	1	194	34	18848	0.296777
GO:0070469	respirasome	cellular_component	4	ENSSSCG00000018084	1	194	34	18848	0.296777
GO:0035556	intracellular signal transduction	biological_process	5	ENSSSCG00000017508;ENSSSCG00000008348;ENSSSCG00000015839;ENSSSCG00000026724;ENSSSCG00000022345	5	194	352	18848	0.296894
GO:0003700	DNA-binding transcription factor activity	molecular_function	4	ENSSSCG00000030680;ENSSSCG00000009919;ENSSSCG00000010538;ENSSSCG00000001197;ENSSSCG00000003070;ENSSSCG00000013501;ENSSSCG00000009457;ENSSSCG00000001209;ENSSSCG00000034242	9	194	702	18848	0.298178
GO:0006813	potassium ion transport	biological_process	9	ENSSSCG00000034358;ENSSSCG00000003069	2	194	107	18848	0.301744
GO:0004672	protein kinase activity	molecular_function	7	ENSSSCG00000010199;ENSSSCG00000026724;ENSSSCG00000009380;ENSSSCG00000016925;ENSSSCG00000015815;ENSSSCG00000011217;ENSSSCG00000011257	7	194	529	18848	0.303599
GO:0043407	negative regulation of MAP kinase activity	biological_process	12	ENSSSCG00000040333	1	194	35	18848	0.304028
GO:0003727	single-stranded RNA binding	molecular_function	7	ENSSSCG00000030277	1	194	35	18848	0.304028
GO:0010811	positive regulation of cell-substrate adhesion	biological_process	7	ENSSSCG00000006940	1	194	35	18848	0.304028
GO:2001237	negative regulation of extrinsic apoptotic signaling pathway	biological_process	10	ENSSSCG00000015653	1	194	35	18848	0.304028
GO:0019221	cytokine-mediated signaling pathway	biological_process	6	ENSSSCG00000022447;ENSSSCG00000013909	2	194	108	18848	0.305542
GO:0005096	GTPase activator activity	molecular_function	6	ENSSSCG00000038732;ENSSSCG00000039986;ENSSSCG00000022345	3	194	190	18848	0.311178
GO:0032465	regulation of cytokinesis	biological_process	8	ENSSSCG00000016925	1	194	36	18848	0.311205
GO:0071260	cellular response to mechanical stimulus	biological_process	6	ENSSSCG00000036135	1	194	36	18848	0.311205
GO:0050890	cognition	biological_process	6	ENSSSCG00000001909	1	194	36	18848	0.311205
GO:0010508	positive regulation of autophagy	biological_process	9	ENSSSCG00000016925	1	194	36	18848	0.311205
GO:0006635	fatty acid beta-oxidation	biological_process	11	ENSSSCG00000024587	1	194	36	18848	0.311205
GO:0030136	clathrin-coated vesicle	cellular_component	8	ENSSSCG00000016857	1	194	36	18848	0.311205
GO:0031146	SCF-dependent proteasomal ubiquitin-dependent protein catabolic process	biological_process	12	ENSSSCG00000008347	1	194	37	18848	0.318308
GO:0010595	positive regulation of endothelial cell migration	biological_process	10	ENSSSCG00000006035	1	194	37	18848	0.318308
GO:1903507	negative regulation of nucleic acid-templated transcription	biological_process	10	ENSSSCG00000005291	1	194	37	18848	0.318308
GO:0001917	photoreceptor inner segment	cellular_component	5	ENSSSCG00000016010	1	194	37	18848	0.318308
GO:0019902	phosphatase binding	molecular_function	6	ENSSSCG00000013081	1	194	37	18848	0.318308
GO:0016301	kinase activity	molecular_function	6	ENSSSCG00000015815;ENSSSCG00000016010;ENSSSCG00000016925;ENSSSCG00000011257;ENSSSCG00000010199	5	194	363	18848	0.319007
GO:0008083	growth factor activity	molecular_function	7	ENSSSCG00000040725;ENSSSCG00000032071	2	194	113	18848	0.324467
GO:0008017	microtubule binding	molecular_function	7	ENSSSCG00000023329;ENSSSCG00000040510;ENSSSCG00000004705	3	194	195	18848	0.325249
GO:0048706	embryonic skeletal system development	biological_process	7	ENSSSCG00000036135	1	194	38	18848	0.325339
GO:0045785	positive regulation of cell adhesion	biological_process	6	ENSSSCG00000006035	1	194	38	18848	0.325339
GO:0043124	negative regulation of I-kappaB kinase/NF-kappaB signaling	biological_process	10	ENSSSCG00000005291	1	194	38	18848	0.325339
GO:0051496	positive regulation of stress fiber assembly	biological_process	8	ENSSSCG00000004192	1	194	38	18848	0.325339
GO:0006936	muscle contraction	biological_process	6	ENSSSCG00000016535	1	194	38	18848	0.325339
GO:0001942	hair follicle development	biological_process	6	ENSSSCG00000024587	1	194	38	18848	0.325339
GO:0120163	negative regulation of cold-induced thermogenesis	biological_process	7	ENSSSCG00000011257	1	194	38	18848	0.325339
GO:0030424	axon	cellular_component	6	ENSSSCG00000027820;ENSSSCG00000010199;ENSSSCG00000015839	3	194	196	18848	0.328064
GO:0008289	lipid binding	molecular_function	4	ENSSSCG00000016855;ENSSSCG00000039706	2	194	114	18848	0.328237
GO:0043065	positive regulation of apoptotic process	biological_process	9	ENSSSCG00000006940;ENSSSCG00000040401;ENSSSCG00000010745	3	194	197	18848	0.330878
GO:0071805	potassium ion transmembrane transport	biological_process	10	ENSSSCG00000034358;ENSSSCG00000003069	2	194	115	18848	0.332001
GO:0001889	liver development	biological_process	7	ENSSSCG00000009919	1	194	39	18848	0.332297
GO:0045787	positive regulation of cell cycle	biological_process	7	ENSSSCG00000015815	1	194	39	18848	0.332297
GO:0043406	positive regulation of MAP kinase activity	biological_process	12	ENSSSCG00000015815	1	194	39	18848	0.332297
GO:0005881	cytoplasmic microtubule	cellular_component	8	ENSSSCG00000023329	1	194	40	18848	0.339184
GO:0045599	negative regulation of fat cell differentiation	biological_process	8	ENSSSCG00000000197	1	194	40	18848	0.339184
GO:0006633	fatty acid biosynthetic process	biological_process	10	ENSSSCG00000009919	1	194	41	18848	0.346
GO:0030659	cytoplasmic vesicle membrane	cellular_component	6	ENSSSCG00000017801	1	194	41	18848	0.346
GO:0030178	negative regulation of Wnt signaling pathway	biological_process	9	ENSSSCG00000023329	1	194	41	18848	0.346
GO:0030163	protein catabolic process	biological_process	7	ENSSSCG00000013092	1	194	41	18848	0.346
GO:0006826	iron ion transport	biological_process	10	ENSSSCG00000011700	1	194	41	18848	0.346
GO:0071347	cellular response to interleukin-1	biological_process	8	ENSSSCG00000016816	1	194	41	18848	0.346
GO:0007267	cell-cell signaling	biological_process	5	ENSSSCG00000035068	1	194	41	18848	0.346
GO:1903078	positive regulation of protein localization to plasma membrane	biological_process	10	ENSSSCG00000017508	1	194	41	18848	0.346
GO:0038023	signaling receptor activity	molecular_function	4	ENSSSCG00000001909;ENSSSCG00000025176	2	194	120	18848	0.35073
GO:0007399	nervous system development	biological_process	6	ENSSSCG00000010199;ENSSSCG00000015839	2	194	120	18848	0.35073
GO:0016573	histone acetylation	biological_process	10	ENSSSCG00000009919	1	194	42	18848	0.352746
GO:0007612	learning	biological_process	5	ENSSSCG00000001909	1	194	42	18848	0.352746
GO:0016310	phosphorylation	biological_process	7	ENSSSCG00000011257;ENSSSCG00000010199;ENSSSCG00000016010;ENSSSCG00000015815;ENSSSCG00000016925	5	194	382	18848	0.357621
GO:0007156	homophilic cell adhesion via plasma membrane adhesion molecules	biological_process	7	ENSSSCG00000017277;ENSSSCG00000010199	2	194	122	18848	0.358173
GO:0004842	ubiquitin-protein transferase activity	molecular_function	6	ENSSSCG00000004835;ENSSSCG00000001076;ENSSSCG00000008347	3	194	207	18848	0.358989
GO:0030145	manganese ion binding	molecular_function	8	ENSSSCG00000004195	1	194	43	18848	0.359423
GO:0042552	myelination	biological_process	6	ENSSSCG00000004139	1	194	43	18848	0.359423
GO:0015914	phospholipid transport	biological_process	8	ENSSSCG00000009179	1	194	43	18848	0.359423
GO:0008138	protein tyrosine/serine/threonine phosphatase activity	molecular_function	9	ENSSSCG00000007232	1	194	43	18848	0.359423
GO:0030971	receptor tyrosine kinase binding	molecular_function	6	ENSSSCG00000006035	1	194	43	18848	0.359423
GO:0044297	cell body	cellular_component	4	ENSSSCG00000027820	1	194	43	18848	0.359423
GO:0001938	positive regulation of endothelial cell proliferation	biological_process	9	ENSSSCG00000022447	1	194	43	18848	0.359423
GO:0000082	G1/S transition of mitotic cell cycle	biological_process	7	ENSSSCG00000016925	1	194	43	18848	0.359423
GO:0045296	cadherin binding	molecular_function	6	ENSSSCG00000009444	1	194	43	18848	0.359423
GO:0030175	filopodium	cellular_component	7	ENSSSCG00000039034	1	194	43	18848	0.359423
GO:0008270	zinc ion binding	molecular_function	8	ENSSSCG00000014249;ENSSSCG00000014931;ENSSSCG00000021569;ENSSSCG00000036049;ENSSSCG00000015512;ENSSSCG00000028810;ENSSSCG00000014982;ENSSSCG00000034242	8	194	656	18848	0.363511
GO:0043231	intracellular membrane-bounded organelle	cellular_component	5	ENSSSCG00000012649;ENSSSCG00000014249;ENSSSCG00000016857;ENSSSCG00000010199;ENSSSCG00000029592;ENSSSCG00000002476;ENSSSCG00000016535	7	194	566	18848	0.36512
GO:0031072	heat shock protein binding	molecular_function	5	ENSSSCG00000016599	1	194	44	18848	0.366031
GO:0005902	microvillus	cellular_component	7	ENSSSCG00000006035	1	194	44	18848	0.366031
GO:0043005	neuron projection	cellular_component	5	ENSSSCG00000008186;ENSSSCG00000003069;ENSSSCG00000000478	3	194	210	18848	0.367397
GO:0004518	nuclease activity	molecular_function	6	ENSSSCG00000024587	1	194	45	18848	0.372572
GO:0031234	extrinsic component of cytoplasmic side of plasma membrane	cellular_component	6	ENSSSCG00000017508	1	194	45	18848	0.372572
GO:0005643	nuclear pore	cellular_component	4	ENSSSCG00000040333	1	194	45	18848	0.372572
GO:0008286	insulin receptor signaling pathway	biological_process	8	ENSSSCG00000007665	1	194	45	18848	0.372572
GO:0005737	cytoplasm	cellular_component	5	ENSSSCG00000009919;ENSSSCG00000016010;ENSSSCG00000040615;ENSSSCG00000035601;ENSSSCG00000008348;ENSSSCG00000010650;ENSSSCG00000038965;ENSSSCG00000016656;ENSSSCG00000036135;ENSSSCG00000001076;ENSSSCG00000011257;ENSSSCG00000010745;ENSSSCG00000002767;ENSSSCG00000016925;ENSSSCG00000032991;ENSSSCG00000037065;ENSSSCG00000009457;ENSSSCG00000040224;ENSSSCG00000004195;ENSSSCG00000015839;ENSSSCG00000040401;…	37	194	3396	18848	0.379035
GO:0005544	calcium-dependent phospholipid binding	molecular_function	6	ENSSSCG00000022200	1	194	46	18848	0.379046
GO:0021766	hippocampus development	biological_process	5	ENSSSCG00000021343	1	194	46	18848	0.379046
GO:0019005	SCF ubiquitin ligase complex	cellular_component	7	ENSSSCG00000008347	1	194	46	18848	0.379046
GO:0008203	cholesterol metabolic process	biological_process	8	ENSSSCG00000009919	1	194	46	18848	0.379046
GO:0000149	SNARE binding	molecular_function	5	ENSSSCG00000022200	1	194	46	18848	0.379046
GO:0070373	negative regulation of ERK1 and ERK2 cascade	biological_process	12	ENSSSCG00000000197	1	194	47	18848	0.385453
GO:0042060	wound healing	biological_process	6	ENSSSCG00000017277	1	194	47	18848	0.385453
GO:0060041	retina development in camera-type eye	biological_process	5	ENSSSCG00000038626	1	194	48	18848	0.391794
GO:0001786	phosphatidylserine binding	molecular_function	6	ENSSSCG00000022200	1	194	48	18848	0.391794
GO:0000166	nucleotide binding	molecular_function	5	ENSSSCG00000016925;ENSSSCG00000007133;ENSSSCG00000015815;ENSSSCG00000010199;ENSSSCG00000034113;ENSSSCG00000036060;ENSSSCG00000040401;ENSSSCG00000012649;ENSSSCG00000026724;ENSSSCG00000011257;ENSSSCG00000040510;ENSSSCG00000010337	12	194	1049	18848	0.395641
GO:0032587	ruffle membrane	cellular_component	6	ENSSSCG00000008348	1	194	49	18848	0.39807
GO:0005507	copper ion binding	molecular_function	8	ENSSSCG00000011700	1	194	49	18848	0.39807
GO:0016485	protein processing	biological_process	8	ENSSSCG00000022447	1	194	49	18848	0.39807
GO:0070098	chemokine-mediated signaling pathway	biological_process	7	ENSSSCG00000008413	1	194	49	18848	0.39807
GO:0045171	intercellular bridge	cellular_component	4	ENSSSCG00000023329	1	194	49	18848	0.39807
GO:0090502	RNA phosphodiester bond hydrolysis, endonucleolytic	biological_process	10	ENSSSCG00000030277	1	194	49	18848	0.39807
GO:0022008	neurogenesis	biological_process	6	ENSSSCG00000010199	1	194	49	18848	0.39807
GO:0007266	Rho protein signal transduction	biological_process	8	ENSSSCG00000017277	1	194	49	18848	0.39807
GO:0005730	nucleolus	cellular_component	6	ENSSSCG00000035068;ENSSSCG00000038732;ENSSSCG00000015815;ENSSSCG00000023834;ENSSSCG00000029592;ENSSSCG00000021343;ENSSSCG00000030277	7	194	588	18848	0.402219
GO:0007613	memory	biological_process	5	ENSSSCG00000016925	1	194	50	18848	0.404282
GO:0098982	GABA-ergic synapse	cellular_component	4	ENSSSCG00000015839	1	194	50	18848	0.404282
GO:0001503	ossification	biological_process	4	ENSSSCG00000004192	1	194	50	18848	0.404282
GO:0001934	positive regulation of protein phosphorylation	biological_process	10	ENSSSCG00000016857;ENSSSCG00000006940	2	194	135	18848	0.405721
GO:0060079	excitatory postsynaptic potential	biological_process	7	ENSSSCG00000003170	1	194	51	18848	0.41043
GO:0003707	steroid hormone receptor activity	molecular_function	5	ENSSSCG00000034242	1	194	51	18848	0.41043
GO:0060395	SMAD protein signal transduction	biological_process	5	ENSSSCG00000009919	1	194	51	18848	0.41043
GO:0015631	tubulin binding	molecular_function	6	ENSSSCG00000004705	1	194	51	18848	0.41043
GO:0010628	positive regulation of gene expression	biological_process	8	ENSSSCG00000005291;ENSSSCG00000015839;ENSSSCG00000032071;ENSSSCG00000010199	4	194	317	18848	0.412214
GO:0000978	RNA polymerase II proximal promoter sequence-specific DNA binding	molecular_function	10	ENSSSCG00000030680;ENSSSCG00000009919;ENSSSCG00000009457;ENSSSCG00000010538;ENSSSCG00000034242	5	194	410	18848	0.41474
GO:0031532	actin cytoskeleton reorganization	biological_process	8	ENSSSCG00000008348	1	194	52	18848	0.416515
GO:0042752	regulation of circadian rhythm	biological_process	5	ENSSSCG00000004835	1	194	52	18848	0.416515
GO:0001756	somitogenesis	biological_process	7	ENSSSCG00000021343	1	194	52	18848	0.416515
GO:0043401	steroid hormone mediated signaling pathway	biological_process	6	ENSSSCG00000034242	1	194	52	18848	0.416515
GO:0030900	forebrain development	biological_process	5	ENSSSCG00000025176	1	194	52	18848	0.416515
GO:0006468	protein phosphorylation	biological_process	9	ENSSSCG00000016925;ENSSSCG00000015815;ENSSSCG00000011217;ENSSSCG00000009380;ENSSSCG00000010199;ENSSSCG00000011257;ENSSSCG00000026724	7	194	597	18848	0.417407
GO:0031398	positive regulation of protein ubiquitination	biological_process	11	ENSSSCG00000006035	1	194	53	18848	0.422537
GO:0007623	circadian rhythm	biological_process	4	ENSSSCG00000009179	1	194	53	18848	0.422537
GO:0005747	mitochondrial respiratory chain complex I	cellular_component	7	ENSSSCG00000018084	1	194	54	18848	0.428497
GO:0031594	neuromuscular junction	cellular_component	4	ENSSSCG00000015839	1	194	54	18848	0.428497
GO:0071277	cellular response to calcium ion	biological_process	8	ENSSSCG00000022200	1	194	54	18848	0.428497
GO:0000932	P-body	cellular_component	8	ENSSSCG00000004109	1	194	54	18848	0.428497
GO:0030097	hemopoiesis	biological_process	7	ENSSSCG00000006035	1	194	55	18848	0.434397
GO:0032091	negative regulation of protein binding	biological_process	7	ENSSSCG00000016857	1	194	55	18848	0.434397
GO:0016787	hydrolase activity	molecular_function	4	ENSSSCG00000013092;ENSSSCG00000001978;ENSSSCG00000004195;ENSSSCG00000026724;ENSSSCG00000024587;ENSSSCG00000021569;ENSSSCG00000007232;ENSSSCG00000014982;ENSSSCG00000012649	9	194	797	18848	0.436538
GO:0036464	cytoplasmic ribonucleoprotein granule	cellular_component	7	ENSSSCG00000004109	1	194	56	18848	0.440235
GO:0042472	inner ear morphogenesis	biological_process	6	ENSSSCG00000015815	1	194	56	18848	0.440235
GO:0006919	activation of cysteine-type endopeptidase activity involved in apoptotic process	biological_process	11	ENSSSCG00000022447	1	194	56	18848	0.440235
GO:0042803	protein homodimerization activity	molecular_function	6	ENSSSCG00000013501;ENSSSCG00000005593;ENSSSCG00000009919;ENSSSCG00000017277;ENSSSCG00000015815;ENSSSCG00000009444;ENSSSCG00000008348	7	194	612	18848	0.442648
GO:0005509	calcium ion binding	molecular_function	7	ENSSSCG00000022200;ENSSSCG00000010199;ENSSSCG00000025176;ENSSSCG00000011205;ENSSSCG00000000517;ENSSSCG00000032814;ENSSSCG00000026517	7	194	613	18848	0.444326
GO:0043547	positive regulation of GTPase activity	biological_process	8	ENSSSCG00000022345;ENSSSCG00000038732;ENSSSCG00000039986	3	194	238	18848	0.44455
GO:0032088	negative regulation of NF-kappaB transcription factor activity	biological_process	7	ENSSSCG00000027820	1	194	57	18848	0.446014
GO:0072686	mitotic spindle	cellular_component	7	ENSSSCG00000040333	1	194	58	18848	0.451734
GO:0032869	cellular response to insulin stimulus	biological_process	8	ENSSSCG00000017801	1	194	58	18848	0.451734
GO:0071944	cell periphery	cellular_component	4	ENSSSCG00000017277	1	194	58	18848	0.451734
GO:0051289	protein homotetramerization	biological_process	9	ENSSSCG00000010337	1	194	58	18848	0.451734
GO:0014068	positive regulation of phosphatidylinositol 3-kinase signaling	biological_process	10	ENSSSCG00000006035	1	194	58	18848	0.451734
GO:0035725	sodium ion transmembrane transport	biological_process	10	ENSSSCG00000003170	1	194	58	18848	0.451734
GO:0016874	ligase activity	molecular_function	4	ENSSSCG00000007133	1	194	59	18848	0.457394
GO:0042147	retrograde transport, endosome to Golgi	biological_process	8	ENSSSCG00000004835	1	194	59	18848	0.457394
GO:0060021	roof of mouth development	biological_process	5	ENSSSCG00000011257	1	194	59	18848	0.457394
GO:0043130	ubiquitin binding	molecular_function	6	ENSSSCG00000040333	1	194	59	18848	0.457394
GO:0043010	camera-type eye development	biological_process	8	ENSSSCG00000001909	1	194	59	18848	0.457394
GO:0005874	microtubule	cellular_component	7	ENSSSCG00000004705;ENSSSCG00000040510	2	194	151	18848	0.46182
GO:0006954	inflammatory response	biological_process	6	ENSSSCG00000021569;ENSSSCG00000010650	2	194	151	18848	0.46182
GO:0032092	positive regulation of protein binding	biological_process	7	ENSSSCG00000006051	1	194	60	18848	0.462997
GO:0010008	endosome membrane	cellular_component	8	ENSSSCG00000010199	1	194	60	18848	0.462997
GO:0045666	positive regulation of neuron differentiation	biological_process	10	ENSSSCG00000015815	1	194	60	18848	0.462997
GO:0005884	actin filament	cellular_component	7	ENSSSCG00000023329	1	194	60	18848	0.462997
GO:0060070	canonical Wnt signaling pathway	biological_process	8	ENSSSCG00000030680	1	194	61	18848	0.468542
GO:0005975	carbohydrate metabolic process	biological_process	5	ENSSSCG00000002737;ENSSSCG00000013273	2	194	154	18848	0.471997
GO:0034220	ion transmembrane transport	biological_process	7	ENSSSCG00000007868;ENSSSCG00000034358	2	194	154	18848	0.471997
GO:0042995	cell projection	cellular_component	4	ENSSSCG00000004705	1	194	62	18848	0.47403
GO:0005576	extracellular region	cellular_component	3	ENSSSCG00000004192;ENSSSCG00000039706;ENSSSCG00000013092;ENSSSCG00000032071;ENSSSCG00000006940;ENSSSCG00000033452;ENSSSCG00000013665;ENSSSCG00000033382	8	194	727	18848	0.474589
GO:0051260	protein homooligomerization	biological_process	8	ENSSSCG00000009444;ENSSSCG00000036566	2	194	156	18848	0.478717
GO:0016525	negative regulation of angiogenesis	biological_process	8	ENSSSCG00000016925	1	194	63	18848	0.479461
GO:0006887	exocytosis	biological_process	7	ENSSSCG00000022200	1	194	63	18848	0.479461
GO:0030183	B cell differentiation	biological_process	8	ENSSSCG00000010538	1	194	63	18848	0.479461
GO:0001933	negative regulation of protein phosphorylation	biological_process	10	ENSSSCG00000006035	1	194	64	18848	0.484837
GO:0019722	calcium-mediated signaling	biological_process	7	ENSSSCG00000026517	1	194	64	18848	0.484837
GO:0004197	cysteine-type endopeptidase activity	molecular_function	8	ENSSSCG00000012970	1	194	64	18848	0.484837
GO:0004252	serine-type endopeptidase activity	molecular_function	8	ENSSSCG00000001978;ENSSSCG00000022447	2	194	158	18848	0.485384
GO:0022857	transmembrane transporter activity	molecular_function	4	ENSSSCG00000006987;ENSSSCG00000022948	2	194	158	18848	0.485384
GO:0006325	chromatin organization	biological_process	5	ENSSSCG00000012649	1	194	65	18848	0.490158
GO:0019903	protein phosphatase binding	molecular_function	7	ENSSSCG00000003069	1	194	65	18848	0.490158
GO:0005604	basement membrane	cellular_component	6	ENSSSCG00000011355	1	194	65	18848	0.490158
GO:0003712	transcription coregulator activity	molecular_function	4	ENSSSCG00000015839	1	194	65	18848	0.490158
GO:0055085	transmembrane transport	biological_process	6	ENSSSCG00000006987;ENSSSCG00000003170;ENSSSCG00000022948;ENSSSCG00000007868;ENSSSCG00000006196;ENSSSCG00000035068	6	194	546	18848	0.493582
GO:0005125	cytokine activity	molecular_function	7	ENSSSCG00000013909;ENSSSCG00000040725	2	194	161	18848	0.495287
GO:0050852	T cell receptor signaling pathway	biological_process	8	ENSSSCG00000016855	1	194	66	18848	0.495424
GO:0006879	cellular iron ion homeostasis	biological_process	12	ENSSSCG00000011700	1	194	66	18848	0.495424
GO:0090630	activation of GTPase activity	biological_process	9	ENSSSCG00000023329	1	194	67	18848	0.500635
GO:0004386	helicase activity	molecular_function	9	ENSSSCG00000012649	1	194	67	18848	0.500635
GO:0007409	axonogenesis	biological_process	9	ENSSSCG00000004705	1	194	67	18848	0.500635
GO:0005267	potassium channel activity	molecular_function	8	ENSSSCG00000003069	1	194	67	18848	0.500635
GO:0007417	central nervous system development	biological_process	6	ENSSSCG00000021343	1	194	67	18848	0.500635
GO:0016740	transferase activity	molecular_function	4	ENSSSCG00000009798;ENSSSCG00000010337;ENSSSCG00000010199;ENSSSCG00000016925;ENSSSCG00000013273;ENSSSCG00000001076;ENSSSCG00000011257;ENSSSCG00000002737;ENSSSCG00000015815	9	194	841	18848	0.500759
GO:0016324	apical plasma membrane	cellular_component	5	ENSSSCG00000022948;ENSSSCG00000037065	2	194	164	18848	0.505069
GO:0002244	hematopoietic progenitor cell differentiation	biological_process	6	ENSSSCG00000008348	1	194	68	18848	0.505794
GO:0000976	transcription regulatory region sequence-specific DNA binding	molecular_function	8	ENSSSCG00000013501	1	194	68	18848	0.505794
GO:0120162	positive regulation of cold-induced thermogenesis	biological_process	7	ENSSSCG00000015617	1	194	68	18848	0.505794
GO:0098869	cellular oxidant detoxification	biological_process	5	ENSSSCG00000007978	1	194	68	18848	0.505794
GO:0005198	structural molecule activity	molecular_function	3	ENSSSCG00000008997;ENSSSCG00000024314	2	194	165	18848	0.508302
GO:0045177	apical part of cell	cellular_component	4	ENSSSCG00000037065	1	194	69	18848	0.510899
GO:1902476	chloride transmembrane transport	biological_process	10	ENSSSCG00000003170	1	194	69	18848	0.510899
GO:0005215	transporter activity	molecular_function	3	ENSSSCG00000006196	1	194	70	18848	0.515952
GO:0007005	mitochondrion organization	biological_process	6	ENSSSCG00000004139	1	194	70	18848	0.515952
GO:0098794	postsynapse	cellular_component	4	ENSSSCG00000003170	1	194	71	18848	0.520952
GO:0019900	kinase binding	molecular_function	6	ENSSSCG00000037065	1	194	72	18848	0.525902
GO:0071356	cellular response to tumor necrosis factor	biological_process	8	ENSSSCG00000016816	1	194	73	18848	0.5308
GO:0001843	neural tube closure	biological_process	7	ENSSSCG00000021343	1	194	73	18848	0.5308
GO:0007286	spermatid development	biological_process	6	ENSSSCG00000040224	1	194	73	18848	0.5308
GO:0008092	cytoskeletal protein binding	molecular_function	5	ENSSSCG00000029311	1	194	73	18848	0.5308
GO:0030334	regulation of cell migration	biological_process	7	ENSSSCG00000017277	1	194	73	18848	0.5308
GO:0003779	actin binding	molecular_function	6	ENSSSCG00000004705;ENSSSCG00000027609;ENSSSCG00000016535	3	194	272	18848	0.532827
GO:0016042	lipid catabolic process	biological_process	6	ENSSSCG00000026724	1	194	74	18848	0.535649
GO:0008234	cysteine-type peptidase activity	molecular_function	7	ENSSSCG00000012970	1	194	74	18848	0.535649
GO:0010629	negative regulation of gene expression	biological_process	8	ENSSSCG00000015815;ENSSSCG00000004192	2	194	174	18848	0.536778
GO:0005764	lysosome	cellular_component	8	ENSSSCG00000012970;ENSSSCG00000014249	2	194	175	18848	0.539872
GO:0005938	cell cortex	cellular_component	7	ENSSSCG00000008997	1	194	75	18848	0.540447
GO:0005543	phospholipid binding	molecular_function	5	ENSSSCG00000022447	1	194	76	18848	0.545196
GO:0000790	nuclear chromatin	cellular_component	7	ENSSSCG00000021343;ENSSSCG00000012649	2	194	179	18848	0.552104
GO:0001227	DNA-binding transcription repressor activity, RNA polymerase II-specific	molecular_function	6	ENSSSCG00000021343;ENSSSCG00000009457	2	194	179	18848	0.552104
GO:0005741	mitochondrial outer membrane	cellular_component	6	ENSSSCG00000007492	1	194	78	18848	0.554548
GO:0046983	protein dimerization activity	molecular_function	5	ENSSSCG00000009919;ENSSSCG00000040510	2	194	181	18848	0.558134
GO:0016192	vesicle-mediated transport	biological_process	6	ENSSSCG00000029679;ENSSSCG00000022200	2	194	181	18848	0.558134
GO:0001701	in utero embryonic development	biological_process	8	ENSSSCG00000006035;ENSSSCG00000015815	2	194	182	18848	0.561128
GO:0007626	locomotory behavior	biological_process	4	ENSSSCG00000015839	1	194	80	18848	0.563709
GO:0090263	positive regulation of canonical Wnt signaling pathway	biological_process	10	ENSSSCG00000036135	1	194	80	18848	0.563709
GO:0007219	Notch signaling pathway	biological_process	6	ENSSSCG00000025176	1	194	81	18848	0.568219
GO:0006898	receptor-mediated endocytosis	biological_process	8	ENSSSCG00000016857	1	194	82	18848	0.572682
GO:0008021	synaptic vesicle	cellular_component	4	ENSSSCG00000003170	1	194	82	18848	0.572682
GO:0000902	cell morphogenesis	biological_process	6	ENSSSCG00000015839	1	194	82	18848	0.572682
GO:0005179	hormone activity	molecular_function	7	ENSSSCG00000032071	1	194	83	18848	0.5771
GO:0006816	calcium ion transport	biological_process	10	ENSSSCG00000003069	1	194	84	18848	0.581472
GO:0006888	endoplasmic reticulum to Golgi vesicle-mediated transport	biological_process	7	ENSSSCG00000029679	1	194	84	18848	0.581472
GO:0006629	lipid metabolic process	biological_process	5	ENSSSCG00000009179;ENSSSCG00000026724	2	194	191	18848	0.587418
GO:0006979	response to oxidative stress	biological_process	5	ENSSSCG00000009919	1	194	86	18848	0.590081
GO:0005768	endosome	cellular_component	7	ENSSSCG00000004835;ENSSSCG00000014249	2	194	193	18848	0.593101
GO:0030308	negative regulation of cell growth	biological_process	7	ENSSSCG00000032071	1	194	87	18848	0.59432
GO:0044212	transcription regulatory region DNA binding	molecular_function	7	ENSSSCG00000030680;ENSSSCG00000038626	2	194	196	18848	0.601516
GO:0032991	protein-containing complex	cellular_component	3	ENSSSCG00000009919;ENSSSCG00000001909;ENSSSCG00000036566;ENSSSCG00000011257	4	194	405	18848	0.602253
GO:0007015	actin filament organization	biological_process	6	ENSSSCG00000037065	1	194	89	18848	0.602667
GO:0007189	adenylate cyclase-activating G protein-coupled receptor signaling pathway	biological_process	8	ENSSSCG00000004139	1	194	89	18848	0.602667
GO:0051091	positive regulation of DNA-binding transcription factor activity	biological_process	6	ENSSSCG00000010745	1	194	89	18848	0.602667
GO:0034765	regulation of ion transmembrane transport	biological_process	8	ENSSSCG00000034358	1	194	90	18848	0.606776
GO:0071222	cellular response to lipopolysaccharide	biological_process	8	ENSSSCG00000009469	1	194	91	18848	0.610843
GO:0005759	mitochondrial matrix	cellular_component	7	ENSSSCG00000007133	1	194	92	18848	0.614868
GO:0045766	positive regulation of angiogenesis	biological_process	8	ENSSSCG00000022447	1	194	92	18848	0.614868
GO:0004721	phosphoprotein phosphatase activity	molecular_function	8	ENSSSCG00000014789	1	194	92	18848	0.614868
GO:0035335	peptidyl-tyrosine dephosphorylation	biological_process	10	ENSSSCG00000007232	1	194	92	18848	0.614868
GO:0003774	motor activity	molecular_function	9	ENSSSCG00000040510	1	194	93	18848	0.618851
GO:0005814	centriole	cellular_component	6	ENSSSCG00000016925	1	194	93	18848	0.618851
GO:0006486	protein glycosylation	biological_process	9	ENSSSCG00000009798	1	194	94	18848	0.622794
GO:0098609	cell-cell adhesion	biological_process	5	ENSSSCG00000006940	1	194	94	18848	0.622794
GO:0000209	protein polyubiquitination	biological_process	12	ENSSSCG00000001076	1	194	94	18848	0.622794
GO:0005244	voltage-gated ion channel activity	molecular_function	9	ENSSSCG00000034358	1	194	94	18848	0.622794
GO:0004725	protein tyrosine phosphatase activity	molecular_function	9	ENSSSCG00000007232	1	194	95	18848	0.626696
GO:0042593	glucose homeostasis	biological_process	8	ENSSSCG00000009919	1	194	96	18848	0.630558
GO:0006955	immune response	biological_process	4	ENSSSCG00000016855;ENSSSCG00000010538	2	194	207	18848	0.63125
GO:0007601	visual perception	biological_process	8	ENSSSCG00000036135	1	194	97	18848	0.63438
GO:0007010	cytoskeleton organization	biological_process	6	ENSSSCG00000038965	1	194	97	18848	0.63438
GO:0009617	response to bacterium	biological_process	7	ENSSSCG00000036566	1	194	98	18848	0.638162
GO:0005085	guanyl-nucleotide exchange factor activity	molecular_function	7	ENSSSCG00000016656	1	194	100	18848	0.645612
GO:0000122	negative regulation of transcription by RNA polymerase II	biological_process	10	ENSSSCG00000015815;ENSSSCG00000021343;ENSSSCG00000013559;ENSSSCG00000009457;ENSSSCG00000011257;ENSSSCG00000025176	6	194	638	18848	0.645623
GO:0043123	positive regulation of I-kappaB kinase/NF-kappaB signaling	biological_process	10	ENSSSCG00000040333	1	194	101	18848	0.649279
GO:0007275	multicellular organism development	biological_process	4	ENSSSCG00000025176;ENSSSCG00000040973	2	194	215	18848	0.651775
GO:0030054	cell junction	cellular_component	3	ENSSSCG00000035068;ENSSSCG00000006987	2	194	215	18848	0.651775
GO:0005794	Golgi apparatus	cellular_component	6	ENSSSCG00000040615;ENSSSCG00000009798;ENSSSCG00000008785;ENSSSCG00000037065;ENSSSCG00000023329;ENSSSCG00000009179;ENSSSCG00000002476	7	194	751	18848	0.658292
GO:0045944	positive regulation of transcription by RNA polymerase II	biological_process	10	ENSSSCG00000025176;ENSSSCG00000013501;ENSSSCG00000006940;ENSSSCG00000040725;ENSSSCG00000034242;ENSSSCG00000010538;ENSSSCG00000009919;ENSSSCG00000038732;ENSSSCG00000021343	9	194	959	18848	0.659227
GO:0006952	defense response	biological_process	5	ENSSSCG00000009469	1	194	105	18848	0.663574
GO:0000278	mitotic cell cycle	biological_process	5	ENSSSCG00000016925	1	194	106	18848	0.667056
GO:0005635	nuclear envelope	cellular_component	6	ENSSSCG00000040333	1	194	106	18848	0.667056
GO:0016323	basolateral plasma membrane	cellular_component	5	ENSSSCG00000009179	1	194	107	18848	0.670502
GO:0006351	transcription, DNA-templated	biological_process	8	ENSSSCG00000040333	1	194	107	18848	0.670502
GO:0005524	ATP binding	molecular_function	5	ENSSSCG00000015815;ENSSSCG00000010199;ENSSSCG00000010337;ENSSSCG00000016925;ENSSSCG00000009380;ENSSSCG00000012649;ENSSSCG00000040510;ENSSSCG00000026724;ENSSSCG00000007133;ENSSSCG00000032814;ENSSSCG00000011217;ENSSSCG00000011257	12	194	1279	18848	0.671989
GO:0001228	DNA-binding transcription activator activity, RNA polymerase II-specific	molecular_function	6	ENSSSCG00000021343;ENSSSCG00000009919;ENSSSCG00000013501	3	194	336	18848	0.675273
GO:0030496	midbody	cellular_component	4	ENSSSCG00000023329	1	194	111	18848	0.683936
GO:0010469	regulation of signaling receptor activity	biological_process	8	ENSSSCG00000040725;ENSSSCG00000013909;ENSSSCG00000032071	3	194	342	18848	0.686852
GO:0030246	carbohydrate binding	molecular_function	4	ENSSSCG00000022200	1	194	113	18848	0.690447
GO:0008236	serine-type peptidase activity	molecular_function	6	ENSSSCG00000001978	1	194	116	18848	0.699965
GO:0001650	fibrillar center	cellular_component	7	ENSSSCG00000016857	1	194	116	18848	0.699965
GO:0018105	peptidyl-serine phosphorylation	biological_process	10	ENSSSCG00000016925	1	194	121	18848	0.715185
GO:0030036	actin cytoskeleton organization	biological_process	7	ENSSSCG00000016656	1	194	122	18848	0.718135
GO:0043565	sequence-specific DNA binding	molecular_function	7	ENSSSCG00000034242;ENSSSCG00000010538;ENSSSCG00000030680;ENSSSCG00000021343;ENSSSCG00000033348	5	194	583	18848	0.720627
GO:0007268	chemical synaptic transmission	biological_process	9	ENSSSCG00000003170	1	194	124	18848	0.723945
GO:0016791	phosphatase activity	molecular_function	7	ENSSSCG00000007232	1	194	124	18848	0.723945
GO:0046982	protein heterodimerization activity	molecular_function	6	ENSSSCG00000009919;ENSSSCG00000013909;ENSSSCG00000013501	3	194	371	18848	0.738492
GO:0000977	RNA polymerase II regulatory region sequence-specific DNA binding	molecular_function	9	ENSSSCG00000009457;ENSSSCG00000013501	2	194	254	18848	0.739065
GO:0046777	protein autophosphorylation	biological_process	10	ENSSSCG00000015815	1	194	137	18848	0.758913
GO:0015630	microtubule cytoskeleton	cellular_component	7	ENSSSCG00000023329	1	194	138	18848	0.761412
GO:0008283	cell population proliferation	biological_process	3	ENSSSCG00000009457	1	194	139	18848	0.763886
GO:0020037	heme binding	molecular_function	6	ENSSSCG00000007978	1	194	140	18848	0.766334
GO:0003714	transcription corepressor activity	molecular_function	5	ENSSSCG00000005291	1	194	146	18848	0.780503
GO:0005506	iron ion binding	molecular_function	8	ENSSSCG00000007978	1	194	151	18848	0.791655
GO:0060271	cilium assembly	biological_process	7	ENSSSCG00000024357	1	194	152	18848	0.793817
GO:0005783	endoplasmic reticulum	cellular_component	6	ENSSSCG00000009179;ENSSSCG00000009798;ENSSSCG00000013501;ENSSSCG00000002476;ENSSSCG00000016599;ENSSSCG00000008997	6	194	756	18848	0.79496
GO:0016757	transferase activity, transferring glycosyl groups	molecular_function	5	ENSSSCG00000009798	1	194	157	18848	0.804296
GO:0031965	nuclear membrane	cellular_component	5	ENSSSCG00000040333	1	194	157	18848	0.804296
GO:0006470	protein dephosphorylation	biological_process	9	ENSSSCG00000007232	1	194	162	18848	0.814244
GO:0006281	DNA repair	biological_process	8	ENSSSCG00000030277	1	194	163	18848	0.816173
GO:0005622	intracellular	cellular_component	4	ENSSSCG00000026699;ENSSSCG00000022434;ENSSSCG00000026045;ENSSSCG00000029875;ENSSSCG00000003070	5	194	665	18848	0.818745
GO:0061630	ubiquitin protein ligase activity	molecular_function	7	ENSSSCG00000001076	1	194	165	18848	0.81997
GO:0016311	dephosphorylation	biological_process	7	ENSSSCG00000007232	1	194	166	18848	0.82184
GO:0003677	DNA binding	molecular_function	6	ENSSSCG00000034242;ENSSSCG00000012649;ENSSSCG00000010538;ENSSSCG00000038588;ENSSSCG00000030680;ENSSSCG00000021343;ENSSSCG00000030277;ENSSSCG00000009919;ENSSSCG00000038626;ENSSSCG00000033348	10	194	1240	18848	0.828361
GO:0004674	protein serine/threonine kinase activity	molecular_function	8	ENSSSCG00000016925;ENSSSCG00000011257	2	194	323	18848	0.84819
GO:0016567	protein ubiquitination	biological_process	11	ENSSSCG00000001076;ENSSSCG00000008347	2	194	325	18848	0.850628
GO:0005216	ion channel activity	molecular_function	6	ENSSSCG00000007868	1	194	186	18848	0.855424
GO:0031410	cytoplasmic vesicle	cellular_component	6	ENSSSCG00000037065	1	194	188	18848	0.858414
GO:0030425	dendrite	cellular_component	6	ENSSSCG00000004705	1	194	188	18848	0.858414
GO:0007283	spermatogenesis	biological_process	7	ENSSSCG00000008186	1	194	188	18848	0.858414
GO:0010468	regulation of gene expression	biological_process	7	ENSSSCG00000015815	1	194	194	18848	0.867021
GO:0005829	cytosol	cellular_component	6	ENSSSCG00000021343;ENSSSCG00000007232;ENSSSCG00000010650;ENSSSCG00000017861;ENSSSCG00000010199;ENSSSCG00000004195;ENSSSCG00000009377;ENSSSCG00000035388;ENSSSCG00000005291;ENSSSCG00000016010;ENSSSCG00000008785;ENSSSCG00000010337;ENSSSCG00000032814;ENSSSCG00000036049;ENSSSCG00000037065;ENSSSCG00000025176;ENSSSCG00000010745;ENSSSCG00000023329;ENSSSCG00000007665;ENSSSCG00000004705	20	194	2392	18848	0.868238
GO:0016887	ATPase activity	molecular_function	9	ENSSSCG00000012649	1	194	198	18848	0.872468
GO:0019901	protein kinase binding	molecular_function	7	ENSSSCG00000037065;ENSSSCG00000040401	2	194	346	18848	0.874166
GO:0015031	protein transport	biological_process	9	ENSSSCG00000036135	1	194	200	18848	0.875107
GO:0006811	ion transport	biological_process	6	ENSSSCG00000022846;ENSSSCG00000034358	2	194	367	18848	0.89426
GO:0031625	ubiquitin protein ligase binding	molecular_function	7	ENSSSCG00000016599	1	194	221	18848	0.899744
GO:0006511	ubiquitin-dependent protein catabolic process	biological_process	10	ENSSSCG00000001076	1	194	223	18848	0.901822
GO:0006357	regulation of transcription by RNA polymerase II	biological_process	9	ENSSSCG00000009919;ENSSSCG00000030680	2	194	384	18848	0.908307
GO:0003723	RNA binding	molecular_function	6	ENSSSCG00000040926;ENSSSCG00000034054;ENSSSCG00000033635;ENSSSCG00000013607	4	194	660	18848	0.911837
GO:0000981	DNA-binding transcription factor activity, RNA polymerase II-specific	molecular_function	5	ENSSSCG00000009457	1	194	239	18848	0.916971
GO:0016604	nuclear body	cellular_component	7	ENSSSCG00000030680	1	194	241	18848	0.918694
GO:0005813	centrosome	cellular_component	7	ENSSSCG00000040333;ENSSSCG00000016925	2	194	400	18848	0.919922
GO:0016491	oxidoreductase activity	molecular_function	4	ENSSSCG00000012229;ENSSSCG00000011700	2	194	406	18848	0.923911
GO:0003824	catalytic activity	molecular_function	3	ENSSSCG00000007133;ENSSSCG00000009444	2	194	414	18848	0.928941
GO:0019899	enzyme binding	molecular_function	5	ENSSSCG00000025176	1	194	254	18848	0.929053
GO:0008285	negative regulation of cell population proliferation	biological_process	7	ENSSSCG00000040333	1	194	260	18848	0.933381
GO:0008134	transcription factor binding	molecular_function	5	ENSSSCG00000005291	1	194	268	18848	0.938745
GO:0016021	integral component of membrane	cellular_component	5	ENSSSCG00000003069;ENSSSCG00000001999;ENSSSCG00000022447;ENSSSCG00000026724;ENSSSCG00000008021;ENSSSCG00000025176;ENSSSCG00000038257;ENSSSCG00000001076;ENSSSCG00000040205;ENSSSCG00000022846;ENSSSCG00000021569;ENSSSCG00000015617;ENSSSCG00000017277;ENSSSCG00000015839;ENSSSCG00000012229;ENSSSCG00000014249;ENSSSCG00000018084;ENSSSCG00000016599;ENSSSCG00000001909;ENSSSCG00000002916;ENSSSCG00000029592;…	48	194	5621	18848	0.950877
GO:0005634	nucleus	cellular_component	6	ENSSSCG00000009457;ENSSSCG00000033348;ENSSSCG00000003070;ENSSSCG00000035068;ENSSSCG00000004835;ENSSSCG00000005291;ENSSSCG00000034054;ENSSSCG00000034794;ENSSSCG00000040333;ENSSSCG00000030680;ENSSSCG00000013501;ENSSSCG00000016925;ENSSSCG00000008785;ENSSSCG00000016010;ENSSSCG00000038588;ENSSSCG00000012649;ENSSSCG00000029875;ENSSSCG00000013559;ENSSSCG00000014964;ENSSSCG00000001197;ENSSSCG00000014789;…	33	194	4075	18848	0.954307
GO:0055114	oxidation-reduction process	biological_process	4	ENSSSCG00000018084;ENSSSCG00000011700;ENSSSCG00000012229	3	194	661	18848	0.968415
GO:0005654	nucleoplasm	cellular_component	6	ENSSSCG00000005291;ENSSSCG00000030680;ENSSSCG00000003070;ENSSSCG00000010745;ENSSSCG00000015839;ENSSSCG00000023834;ENSSSCG00000025176;ENSSSCG00000008785;ENSSSCG00000035388;ENSSSCG00000012649;ENSSSCG00000004109	11	194	1711	18848	0.969962
GO:0005739	mitochondrion	cellular_component	6	ENSSSCG00000024587;ENSSSCG00000018084;ENSSSCG00000015617;ENSSSCG00000009469;ENSSSCG00000038732	5	194	982	18848	0.976023
GO:0016020	membrane	cellular_component	3	ENSSSCG00000004139;ENSSSCG00000038530;ENSSSCG00000003069;ENSSSCG00000037065;ENSSSCG00000003047;ENSSSCG00000026597;ENSSSCG00000014249;ENSSSCG00000022948;ENSSSCG00000006196;ENSSSCG00000040205;ENSSSCG00000000713;ENSSSCG00000009798;ENSSSCG00000027820;ENSSSCG00000026724;ENSSSCG00000017277;ENSSSCG00000035068;ENSSSCG00000003170;ENSSSCG00000002916;ENSSSCG00000012229;ENSSSCG00000006987;ENSSSCG00000010199;…	51	194	6201	18848	0.981186
GO:0006412	translation	biological_process	8	ENSSSCG00000034113	1	194	530	18848	0.99616
GO:0004930	G protein-coupled receptor activity	molecular_function	6	ENSSSCG00000016599;ENSSSCG00000022089;ENSSSCG00000029592;ENSSSCG00000008413;ENSSSCG00000004139	5	194	1293	18848	0.997741
GO:0007186	G protein-coupled receptor signaling pathway	biological_process	5	ENSSSCG00000039986;ENSSSCG00000022089;ENSSSCG00000016599;ENSSSCG00000004139;ENSSSCG00000029592;ENSSSCG00000008413	6	194	1455	18848	0.997942
GO:0007608	sensory perception of smell	biological_process	8	ENSSSCG00000035068	1	194	924	18848	0.999945
GO:0007165	signal transduction	biological_process	4	ENSSSCG00000036060;ENSSSCG00000026724;ENSSSCG00000025986;ENSSSCG00000022345;ENSSSCG00000011257	5	194	1733	18848	0.999948
