# Supplementary material for: S100A9 plays a key role in Clostridium perfringens beta2 toxin-induced inflammatory damage in porcine IPEC-J2 intestinal epithelial cells
Source: BMC Genomics. 2023 Jan 12;24:16. doi: 10.1186/s12864-023-09118-6 (PMC9835341; doi:10.1186/s12864-023-09118-6)
Supplement: Supplementary file 7 — Additional file 7: Supplementary Table S4. [file 12864_2023_9118_MOESM7_ESM.xlsx]

## Sheet: Sheet1
GO_term	Percent	Function	Count
regulation of signaling receptor activity	96.2567	Biological Process	9
immune response	85.5615	Biological Process	8
G protein-coupled receptor signaling pathway	53.4759	Biological Process	5
oxidation-reduction process	53.4759	Biological Process	5
chemotaxis	53.4759	Biological Process	5
inflammatory response	53.4759	Biological Process	5
signal transduction	42.7807	Biological Process	4
positive regulation of transcription, DNA-templated	42.7807	Biological Process	4
negative regulation of gene expression	42.7807	Biological Process	4
positive regulation of tyrosine phosphorylation of STAT protein	42.7807	Biological Process	4
neutrophil chemotaxis	42.7807	Biological Process	4
negative regulation of transcription by RNA polymerase II	42.7807	Biological Process	4
chemokine-mediated signaling pathway	42.7807	Biological Process	4
ion transport	42.7807	Biological Process	4
positive regulation of transcription by RNA polymerase II	32.0856	Biological Process	3
angiogenesis	32.0856	Biological Process	3
protein kinase B signaling	32.0856	Biological Process	3
sensory perception of sound	32.0856	Biological Process	3
positive regulation of gene expression	32.0856	Biological Process	3
positive regulation of cell population proliferation	32.0856	Biological Process	3
regulation of cell population proliferation	32.0856	Biological Process	3
cellular response to organic cyclic compound	32.0856	Biological Process	3
positive regulation of cell adhesion	32.0856	Biological Process	3
cell chemotaxis	32.0856	Biological Process	3
positive regulation of phosphatidylinositol 3-kinase signaling	21.3904	Biological Process	2
response to bacterium	21.3904	Biological Process	2
cellular response to lipopolysaccharide	21.3904	Biological Process	2
cellular response to interleukin-1	21.3904	Biological Process	2
regulation of transcription by RNA polymerase II	21.3904	Biological Process	2
regulation of transcription, DNA-templated	21.3904	Biological Process	2
dephosphorylation	21.3904	Biological Process	2
proton transmembrane transport	21.3904	Biological Process	2
Notch signaling pathway	21.3904	Biological Process	2
lipid metabolic process	21.3904	Biological Process	2
adenylate cyclase-activating G protein-coupled receptor signaling pathway	21.3904	Biological Process	2
positive regulation of smooth muscle cell proliferation	21.3904	Biological Process	2
dorsal aorta morphogenesis	21.3904	Biological Process	2
phosphatidylinositol 3-kinase signaling	21.3904	Biological Process	2
calcium-mediated signaling	21.3904	Biological Process	2
glycolytic process	21.3904	Biological Process	2
protein tetramerization	21.3904	Biological Process	2
protein phosphorylation	21.3904	Biological Process	2
positive regulation of protein kinase B signaling	21.3904	Biological Process	2
proteolysis	21.3904	Biological Process	2
positive regulation of ERK1 and ERK2 cascade	21.3904	Biological Process	2
MAPK cascade	21.3904	Biological Process	2
erythrocyte differentiation	21.3904	Biological Process	2
negative regulation of viral genome replication	21.3904	Biological Process	2
protein glycosylation	21.3904	Biological Process	2
apoptotic process	21.3904	Biological Process	2
positive regulation of endothelial cell proliferation	21.3904	Biological Process	2
blood vessel remodeling	21.3904	Biological Process	2
cellular response to fibroblast growth factor stimulus	21.3904	Biological Process	2
positive regulation of podosome assembly	21.3904	Biological Process	2
positive regulation of neutrophil chemotaxis	21.3904	Biological Process	2
multicellular organism development	21.3904	Biological Process	2
positive regulation of MAP kinase activity	21.3904	Biological Process	2
protein homooligomerization	21.3904	Biological Process	2
positive regulation of GTPase activity	21.3904	Biological Process	2
methylation	21.3904	Biological Process	2
chromatin organization	21.3904	Biological Process	2
transmembrane transport	21.3904	Biological Process	2
positive regulation of angiogenesis	21.3904	Biological Process	2
antimicrobial humoral immune response mediated by antimicrobial peptide	21.3904	Biological Process	2
cellular response to interferon-gamma	21.3904	Biological Process	2
negative regulation of cell population proliferation	21.3904	Biological Process	2
monocyte chemotaxis	21.3904	Biological Process	2
negative regulation of extrinsic apoptotic signaling pathway in absence of ligand	21.3904	Biological Process	2
regulation of inflammatory response	21.3904	Biological Process	2
negative regulation of transcription, DNA-templated	21.3904	Biological Process	2
regulation of insulin secretion	21.3904	Biological Process	2
defense response	21.3904	Biological Process	2
eosinophil chemotaxis	21.3904	Biological Process	2
cellular response to tumor necrosis factor	21.3904	Biological Process	2
activation of cysteine-type endopeptidase activity involved in apoptotic process	21.3904	Biological Process	2
lipopolysaccharide-mediated signaling pathway	21.3904	Biological Process	2
negative regulation of endothelial cell proliferation	21.3904	Biological Process	2
lymphocyte chemotaxis	21.3904	Biological Process	2
negative regulation of endothelial cell migration	21.3904	Biological Process	2
positive regulation of peptidyl-serine phosphorylation	21.3904	Biological Process	2
cellular response to cytokine stimulus	21.3904	Biological Process	2
sodium ion transport	21.3904	Biological Process	2
positive regulation of DNA-binding transcription factor activity	21.3904	Biological Process	2
carbohydrate metabolic process	21.3904	Biological Process	2
positive regulation of protein kinase activity	21.3904	Biological Process	2
negative regulation of cell migration involved in sprouting angiogenesis	21.3904	Biological Process	2
response to virus	21.3904	Biological Process	2
negative regulation of apoptotic process	21.3904	Biological Process	2
cell population proliferation	21.3904	Biological Process	2
negative regulation of blood vessel endothelial cell migration	21.3904	Biological Process	2
potassium ion import across plasma membrane	10.6952	Biological Process	1
positive regulation of monocyte chemotaxis	10.6952	Biological Process	1
positive regulation of macrophage differentiation	10.6952	Biological Process	1
endochondral ossification	10.6952	Biological Process	1
cellular response to granulocyte macrophage colony-stimulating factor stimulus	10.6952	Biological Process	1
intracellular signal transduction	10.6952	Biological Process	1
regulation of fat cell differentiation	10.6952	Biological Process	1
activation of protein kinase activity	10.6952	Biological Process	1
regulation of protein phosphorylation	10.6952	Biological Process	1
positive regulation of intrinsic apoptotic signaling pathway	10.6952	Biological Process	1
negative regulation of myoblast differentiation	10.6952	Biological Process	1
regulation of synapse organization	10.6952	Biological Process	1
negative regulation of glucose import	10.6952	Biological Process	1
negative regulation of blood vessel endothelial cell proliferation involved in sprouting angiogenesis	10.6952	Biological Process	1
response to ATP	10.6952	Biological Process	1
positive regulation of humoral immune response	10.6952	Biological Process	1
Notch signaling involved in heart development	10.6952	Biological Process	1
negative regulation of protein binding	10.6952	Biological Process	1
activation of MAPK activity	10.6952	Biological Process	1
positive regulation of fever generation	10.6952	Biological Process	1
dendritic cell differentiation	10.6952	Biological Process	1
excretion	10.6952	Biological Process	1
positive regulation of interferon-gamma production	10.6952	Biological Process	1
positive regulation of synaptic transmission	10.6952	Biological Process	1
protein localization to plasma membrane	10.6952	Biological Process	1
modification of morphology or physiology of other organism	10.6952	Biological Process	1
cardiac atrium morphogenesis	10.6952	Biological Process	1
wound healing, spreading of epidermal cells	10.6952	Biological Process	1
receptor biosynthetic process	10.6952	Biological Process	1
regulation of gene expression	10.6952	Biological Process	1
vagina development	10.6952	Biological Process	1
glycine biosynthetic process, by transamination of glyoxylate	10.6952	Biological Process	1
animal organ morphogenesis	10.6952	Biological Process	1
positive regulation of interleukin-23 production	10.6952	Biological Process	1
stem cell proliferation	10.6952	Biological Process	1
synapse organization	10.6952	Biological Process	1
regulation of calcium ion import	10.6952	Biological Process	1
negative regulation of intrinsic apoptotic signaling pathway in response to osmotic stress	10.6952	Biological Process	1
positive regulation of JUN kinase activity	10.6952	Biological Process	1
positive regulation of protein complex assembly	10.6952	Biological Process	1
defense response to Gram-positive bacterium	10.6952	Biological Process	1
positive regulation of protein localization to plasma membrane	10.6952	Biological Process	1
regulation of neurogenesis	10.6952	Biological Process	1
response to stimulus	10.6952	Biological Process	1
cell communication	10.6952	Biological Process	1
negative regulation of interleukin-6 production	10.6952	Biological Process	1
poly(A)+ mRNA export from nucleus	10.6952	Biological Process	1
fat cell differentiation	10.6952	Biological Process	1
endothelial tube morphogenesis	10.6952	Biological Process	1
chemokine (C-C motif) ligand 19 signaling pathway	10.6952	Biological Process	1
positive regulation of leukocyte adhesion to vascular endothelial cell	10.6952	Biological Process	1
negative regulation of cell migration	10.6952	Biological Process	1
cerebellum development	10.6952	Biological Process	1
positive regulation of protein import into nucleus	10.6952	Biological Process	1
detection of visible light	10.6952	Biological Process	1
exocytosis	10.6952	Biological Process	1
aromatic amino acid family metabolic process	10.6952	Biological Process	1
positive regulation of trophectodermal cell proliferation	10.6952	Biological Process	1
cellular response to amino acid stimulus	10.6952	Biological Process	1
steroid metabolic process	10.6952	Biological Process	1
organic anion transport	10.6952	Biological Process	1
negative regulation of focal adhesion assembly	10.6952	Biological Process	1
branching involved in blood vessel morphogenesis	10.6952	Biological Process	1
anion transport	10.6952	Biological Process	1
transcription elongation from RNA polymerase II promoter	10.6952	Biological Process	1
regulation of protein secretion	10.6952	Biological Process	1
axon guidance	10.6952	Biological Process	1
outflow tract septum morphogenesis	10.6952	Biological Process	1
glucose metabolic process	10.6952	Biological Process	1
regulation of natural killer cell mediated cytotoxicity	10.6952	Biological Process	1
cardiac ventricle morphogenesis	10.6952	Biological Process	1
protein transport	10.6952	Biological Process	1
negative regulation of catalytic activity	10.6952	Biological Process	1
intrinsic apoptotic signaling pathway in response to DNA damage	10.6952	Biological Process	1
negative regulation of axon regeneration	10.6952	Biological Process	1
regulation of neural retina development	10.6952	Biological Process	1
pericardium morphogenesis	10.6952	Biological Process	1
positive regulation of epithelial cell proliferation	10.6952	Biological Process	1
regulation of synaptic vesicle fusion to presynaptic active zone membrane	10.6952	Biological Process	1
blood circulation	10.6952	Biological Process	1
response to organic substance	10.6952	Biological Process	1
ERK1 and ERK2 cascade	10.6952	Biological Process	1
negative regulation of vascular endothelial growth factor receptor signaling pathway	10.6952	Biological Process	1
positive regulation of cytokine production	10.6952	Biological Process	1
embryonic digestive tract development	10.6952	Biological Process	1
collagen fibril organization	10.6952	Biological Process	1
regulation of alternative mRNA splicing, via spliceosome	10.6952	Biological Process	1
negative regulation of cytolysis	10.6952	Biological Process	1
positive regulation of Notch signaling pathway	10.6952	Biological Process	1
positive regulation of interleukin-8 production	10.6952	Biological Process	1
activation of MAPKKK activity	10.6952	Biological Process	1
positive regulation of calcidiol 1-monooxygenase activity	10.6952	Biological Process	1
response to stilbenoid	10.6952	Biological Process	1
negative regulation of erythrocyte apoptotic process	10.6952	Biological Process	1
muscle fiber development	10.6952	Biological Process	1
lymphangiogenesis	10.6952	Biological Process	1
positive regulation of macrophage derived foam cell differentiation	10.6952	Biological Process	1
negative regulation of cell adhesion	10.6952	Biological Process	1
positive regulation of calcineurin-NFAT signaling cascade	10.6952	Biological Process	1
erythropoietin-mediated signaling pathway	10.6952	Biological Process	1
endoplasmic reticulum tubular network membrane organization	10.6952	Biological Process	1
positive regulation of T cell costimulation	10.6952	Biological Process	1
glycerol metabolic process	10.6952	Biological Process	1
histone deubiquitination	10.6952	Biological Process	1
antral ovarian follicle growth	10.6952	Biological Process	1
skeletal muscle thin filament assembly	10.6952	Biological Process	1
skeletal muscle tissue regeneration	10.6952	Biological Process	1
apoptotic signaling pathway	10.6952	Biological Process	1
positive regulation of neural precursor cell proliferation	10.6952	Biological Process	1
regulation of osteoclast differentiation	10.6952	Biological Process	1
negative regulation of collateral sprouting	10.6952	Biological Process	1
protein localization to chromosome	10.6952	Biological Process	1
basement membrane organization	10.6952	Biological Process	1
negative regulation of toll-like receptor 9 signaling pathway	10.6952	Biological Process	1
extrinsic apoptotic signaling pathway	10.6952	Biological Process	1
blood vessel morphogenesis	10.6952	Biological Process	1
exocytic insertion of neurotransmitter receptor to postsynaptic membrane	10.6952	Biological Process	1
negative regulation of leukocyte apoptotic process	10.6952	Biological Process	1
regulation of circadian rhythm	10.6952	Biological Process	1
tyrosine catabolic process	10.6952	Biological Process	1
humoral immune response	10.6952	Biological Process	1
tRNA wobble uridine modification	10.6952	Biological Process	1
negative regulation of cytokine secretion involved in immune response	10.6952	Biological Process	1
ATP hydrolysis coupled proton transport	10.6952	Biological Process	1
negative regulation of interferon-alpha production	10.6952	Biological Process	1
cellular response to vascular endothelial growth factor stimulus	10.6952	Biological Process	1
extrinsic apoptotic signaling pathway via death domain receptors	10.6952	Biological Process	1
choline metabolic process	10.6952	Biological Process	1
positive regulation of superoxide dismutase activity	10.6952	Biological Process	1
lipid storage	10.6952	Biological Process	1
negative regulation of dendritic spine development	10.6952	Biological Process	1
purine nucleotide transport	10.6952	Biological Process	1
neutrophil aggregation	10.6952	Biological Process	1
glyoxylate metabolic process	10.6952	Biological Process	1
regulation of blood pressure	10.6952	Biological Process	1
synaptic vesicle exocytosis	10.6952	Biological Process	1
blood vessel lumenization	10.6952	Biological Process	1
positive regulation of vitamin D biosynthetic process	10.6952	Biological Process	1
positive regulation of endothelial cell differentiation	10.6952	Biological Process	1
metal ion transport	10.6952	Biological Process	1
leukocyte tethering or rolling	10.6952	Biological Process	1
positive regulation of estradiol secretion	10.6952	Biological Process	1
cardiac muscle fiber development	10.6952	Biological Process	1
glyoxylate catabolic process	10.6952	Biological Process	1
negative regulation of myosin-light-chain-phosphatase activity	10.6952	Biological Process	1
positive regulation of double-strand break repair	10.6952	Biological Process	1
cardiac myofibril assembly	10.6952	Biological Process	1
positive regulation of vascular smooth muscle cell proliferation	10.6952	Biological Process	1
anion transmembrane transport	10.6952	Biological Process	1
cellular response to oxidative stress	10.6952	Biological Process	1
leukocyte migration involved in inflammatory response	10.6952	Biological Process	1
ventricular septum development	10.6952	Biological Process	1
endocardial cushion morphogenesis	10.6952	Biological Process	1
positive regulation of chemokine production	10.6952	Biological Process	1
vitamin metabolic process	10.6952	Biological Process	1
lymphatic endothelial cell differentiation	10.6952	Biological Process	1
regulation of branching involved in salivary gland morphogenesis	10.6952	Biological Process	1
osteoclast differentiation	10.6952	Biological Process	1
skeletal muscle myosin thick filament assembly	10.6952	Biological Process	1
endothelial cell apoptotic process	10.6952	Biological Process	1
regulation of ion transmembrane transport	10.6952	Biological Process	1
negative regulation of macrophage apoptotic process	10.6952	Biological Process	1
leukocyte cell-cell adhesion	10.6952	Biological Process	1
cation transmembrane transport	10.6952	Biological Process	1
positive regulation of immunological synapse formation	10.6952	Biological Process	1
regulation of odontogenesis	10.6952	Biological Process	1
innate immune response	10.6952	Biological Process	1
pattern specification process	10.6952	Biological Process	1
regulation of interferon-gamma production	10.6952	Biological Process	1
initiation of primordial ovarian follicle growth	10.6952	Biological Process	1
L-alanine catabolic process	10.6952	Biological Process	1
cellular response to BMP stimulus	10.6952	Biological Process	1
phosphatidylinositol phosphorylation	10.6952	Biological Process	1
positive regulation of protein complex disassembly	10.6952	Biological Process	1
positive regulation of T cell apoptotic process	10.6952	Biological Process	1
sialylation	10.6952	Biological Process	1
positive regulation of heterotypic cell-cell adhesion	10.6952	Biological Process	1
positive regulation of aspartic-type endopeptidase activity involved in amyloid precursor protein catabolic process	10.6952	Biological Process	1
negative thymic T cell selection	10.6952	Biological Process	1
mitochondrion organization	10.6952	Biological Process	1
negative regulation of Notch signaling pathway	10.6952	Biological Process	1
positive regulation of neurogenesis	10.6952	Biological Process	1
phosphorylation	10.6952	Biological Process	1
modulation of chemical synaptic transmission	10.6952	Biological Process	1
sequestering of triglyceride	10.6952	Biological Process	1
plasma membrane repair	10.6952	Biological Process	1
regulation of immunoglobulin secretion	10.6952	Biological Process	1
epithelial cell proliferation involved in salivary gland morphogenesis	10.6952	Biological Process	1
response to antibiotic	10.6952	Biological Process	1
peptidyl-proline hydroxylation to 4-hydroxy-L-proline	10.6952	Biological Process	1
negative regulation of high voltage-gated calcium channel activity	10.6952	Biological Process	1
negative regulation of DNA biosynthetic process	10.6952	Biological Process	1
negative regulation of myeloid cell apoptotic process	10.6952	Biological Process	1
defense response to bacterium	10.6952	Biological Process	1
ethanol catabolic process	10.6952	Biological Process	1
ventricular trabecula myocardium morphogenesis	10.6952	Biological Process	1
male pronucleus assembly	10.6952	Biological Process	1
regulation of neuron death	10.6952	Biological Process	1
negative regulation of protein complex disassembly	10.6952	Biological Process	1
positive regulation of cell migration	10.6952	Biological Process	1
positive regulation of peptidyl-tyrosine phosphorylation	10.6952	Biological Process	1
tRNA methylation	10.6952	Biological Process	1
artery development	10.6952	Biological Process	1
cellular response to DNA damage stimulus	10.6952	Biological Process	1
positive regulation of nitric oxide biosynthetic process	10.6952	Biological Process	1
negative regulation of cation channel activity	10.6952	Biological Process	1
regulation of I-kappaB kinase/NF-kappaB signaling	10.6952	Biological Process	1
JNK cascade	10.6952	Biological Process	1
negative regulation of axon extension	10.6952	Biological Process	1
negative regulation of growth of symbiont in host	10.6952	Biological Process	1
negative regulation of bicellular tight junction assembly	10.6952	Biological Process	1
potassium ion transport	10.6952	Biological Process	1
positive regulation of myoblast differentiation	10.6952	Biological Process	1
cytoskeleton-dependent cytokinesis	10.6952	Biological Process	1
positive regulation of cell-substrate adhesion	10.6952	Biological Process	1
positive regulation of apoptotic process	10.6952	Biological Process	1
positive regulation of JNK cascade	10.6952	Biological Process	1
G2/M transition of mitotic cell cycle	10.6952	Biological Process	1
mRNA export from nucleus	10.6952	Biological Process	1
positive regulation of cellular biosynthetic process	10.6952	Biological Process	1
ephrin receptor signaling pathway	10.6952	Biological Process	1
regulation of establishment of endothelial barrier	10.6952	Biological Process	1
transmembrane receptor protein serine/threonine kinase signaling pathway	10.6952	Biological Process	1
flavonoid glucuronidation	10.6952	Biological Process	1
phototransduction	10.6952	Biological Process	1
positive regulation of chemokine biosynthetic process	10.6952	Biological Process	1
positive regulation of programmed cell death	10.6952	Biological Process	1
positive regulation of calcium ion transport	10.6952	Biological Process	1
lymph node development	10.6952	Biological Process	1
positive regulation of natural killer cell chemotaxis	10.6952	Biological Process	1
glucose 6-phosphate metabolic process	10.6952	Biological Process	1
myeloid dendritic cell differentiation	10.6952	Biological Process	1
synaptic membrane adhesion	10.6952	Biological Process	1
synapsis	10.6952	Biological Process	1
positive regulation of homotypic cell-cell adhesion	10.6952	Biological Process	1
mature conventional dendritic cell differentiation	10.6952	Biological Process	1
metabolic process	10.6952	Biological Process	1
developmental process involved in reproduction	10.6952	Biological Process	1
sarcomere organization	10.6952	Biological Process	1
negative regulation of phagocytosis	10.6952	Biological Process	1
positive regulation of smooth muscle cell migration	10.6952	Biological Process	1
receptor-mediated endocytosis	10.6952	Biological Process	1
protein dephosphorylation	10.6952	Biological Process	1
positive regulation of interleukin-8 biosynthetic process	10.6952	Biological Process	1
positive regulation of NF-kappaB transcription factor activity	10.6952	Biological Process	1
positive regulation of T cell migration	10.6952	Biological Process	1
positive regulation of I-kappaB kinase/NF-kappaB signaling	10.6952	Biological Process	1
heart development	10.6952	Biological Process	1
cellular extravasation	10.6952	Biological Process	1
peptidyl-cysteine S-trans-nitrosylation	10.6952	Biological Process	1
monocyte differentiation	10.6952	Biological Process	1
negative regulation of protein polyubiquitination	10.6952	Biological Process	1
N-acetylneuraminate metabolic process	10.6952	Biological Process	1
forebrain development	10.6952	Biological Process	1
negative regulation of angiogenesis	10.6952	Biological Process	1
macrophage activation involved in immune response	10.6952	Biological Process	1
positive regulation of neuron apoptotic process	10.6952	Biological Process	1
cell-cell signaling	10.6952	Biological Process	1
response to lipopolysaccharide	10.6952	Biological Process	1
cellular hyperosmotic response	10.6952	Biological Process	1
regulation of protein serine/threonine kinase activity	10.6952	Biological Process	1
actin cytoskeleton organization	10.6952	Biological Process	1
oxalic acid secretion	10.6952	Biological Process	1
DNA repair	10.6952	Biological Process	1
hippocampus development	10.6952	Biological Process	1
neuron projection development	10.6952	Biological Process	1
actin filament polymerization	10.6952	Biological Process	1
myeloid dendritic cell chemotaxis	10.6952	Biological Process	1
positive regulation of NIK/NF-kappaB signaling	10.6952	Biological Process	1
positive regulation of phosphorylation	10.6952	Biological Process	1
ion transmembrane transport	10.6952	Biological Process	1
pyroptosis	10.6952	Biological Process	1
striated muscle myosin thick filament assembly	10.6952	Biological Process	1
positive regulation of release of sequestered calcium ion into cytosol	10.6952	Biological Process	1
neutrophil differentiation	10.6952	Biological Process	1
activation of phospholipase D activity	10.6952	Biological Process	1
retina vasculature development in camera-type eye	10.6952	Biological Process	1
regulation of cysteine-type endopeptidase activity involved in apoptotic process	10.6952	Biological Process	1
positive regulation of membrane protein ectodomain proteolysis	10.6952	Biological Process	1
regulation of actin filament polymerization	10.6952	Biological Process	1
response to cytokine	10.6952	Biological Process	1
positive regulation of T cell chemotaxis	10.6952	Biological Process	1
aorta development	10.6952	Biological Process	1
mRNA transport	10.6952	Biological Process	1
positive regulation of cysteine-type endopeptidase activity involved in apoptotic process	10.6952	Biological Process	1
pulmonary artery morphogenesis	10.6952	Biological Process	1
neuron projection arborization	10.6952	Biological Process	1
venous blood vessel development	10.6952	Biological Process	1
homeostasis of number of cells	10.6952	Biological Process	1
positive regulation of T cell proliferation	10.6952	Biological Process	1
endoplasmic reticulum organization	10.6952	Biological Process	1
positive regulation of T cell differentiation	10.6952	Biological Process	1
positive regulation of nucleic acid-templated transcription	10.6952	Biological Process	1
cellular response to light stimulus	10.6952	Biological Process	1
phosphatidylinositol dephosphorylation	10.6952	Biological Process	1
homophilic cell adhesion via plasma membrane adhesion molecules	10.6952	Biological Process	1
positive regulation of dendritic cell antigen processing and presentation	10.6952	Biological Process	1
positive regulation of phagocytosis	10.6952	Biological Process	1
positive regulation of BMP signaling pathway	10.6952	Biological Process	1
cardiac muscle tissue morphogenesis	10.6952	Biological Process	1
response to hypoxia	10.6952	Biological Process	1
regulation of endothelial cell apoptotic process	10.6952	Biological Process	1
folate import across plasma membrane	10.6952	Biological Process	1
negative regulation of protein catabolic process	10.6952	Biological Process	1
cellular response to osmotic stress	10.6952	Biological Process	1
response to tumor necrosis factor	10.6952	Biological Process	1
bicarbonate transport	10.6952	Biological Process	1
positive regulation of protein phosphorylation	10.6952	Biological Process	1
egg activation	10.6952	Biological Process	1
leukocyte migration	10.6952	Biological Process	1
positive regulation of hair follicle development	10.6952	Biological Process	1
male gonad development	10.6952	Biological Process	1
gluconeogenesis	10.6952	Biological Process	1
regulation of pH	10.6952	Biological Process	1
protein-chromophore linkage	10.6952	Biological Process	1
positive regulation of dendritic cell chemotaxis	10.6952	Biological Process	1
defense response to virus	10.6952	Biological Process	1
positive regulation of chemokine (C-X-C motif) ligand 2 production	10.6952	Biological Process	1
regulation of phosphatidylinositol 3-kinase activity	10.6952	Biological Process	1
regulation of reactive oxygen species metabolic process	10.6952	Biological Process	1
positive regulation of translational initiation by iron	10.6952	Biological Process	1
monocyte activation involved in immune response	10.6952	Biological Process	1
positive regulation of leukocyte adhesion to arterial endothelial cell	10.6952	Biological Process	1
positive regulation of glial cell proliferation	10.6952	Biological Process	1
sister chromatid cohesion	10.6952	Biological Process	1
muscle contraction	10.6952	Biological Process	1
glycogen biosynthetic process	10.6952	Biological Process	1
regulation of Notch signaling pathway	10.6952	Biological Process	1
positive regulation of blood microparticle formation	10.6952	Biological Process	1
peptidyl-serine phosphorylation	10.6952	Biological Process	1
regulation of T cell activation	10.6952	Biological Process	1
ovulation	10.6952	Biological Process	1
regulation of interleukin-1 beta secretion	10.6952	Biological Process	1
ventral spinal cord interneuron fate commitment	10.6952	Biological Process	1
embryonic placenta development	10.6952	Biological Process	1
cellular protein modification process	10.6952	Biological Process	1
leucine catabolic process	10.6952	Biological Process	1
negative regulation of osteoblast differentiation	10.6952	Biological Process	1
response to vitamin D	10.6952	Biological Process	1
peptidyl-tyrosine dephosphorylation	10.6952	Biological Process	1
3'-phosphoadenosine 5'-phosphosulfate metabolic process	10.6952	Biological Process	1
tumor necrosis factor-mediated signaling pathway	10.6952	Biological Process	1
insulin secretion	10.6952	Biological Process	1
negative regulation of cell growth	10.6952	Biological Process	1
BMP signaling pathway	10.6952	Biological Process	1
response to muscle activity involved in regulation of muscle adaptation	10.6952	Biological Process	1
cerebral cortex development	10.6952	Biological Process	1
negative regulation of endothelial cell differentiation	10.6952	Biological Process	1
embryo implantation	10.6952	Biological Process	1
autophagy	10.6952	Biological Process	1
positive regulation of oligodendrocyte progenitor proliferation	10.6952	Biological Process	1
ventricular compact myocardium morphogenesis	10.6952	Biological Process	1
cortical actin cytoskeleton organization	10.6952	Biological Process	1
negative regulation of branching involved in lung morphogenesis	10.6952	Biological Process	1
vesicle fusion	10.6952	Biological Process	1
positive regulation of chronic inflammatory response to antigenic stimulus	10.6952	Biological Process	1
cellular response to nicotine	10.6952	Biological Process	1
neural tube closure	10.6952	Biological Process	1
positive regulation of endothelial cell apoptotic process	10.6952	Biological Process	1
leukocyte chemotaxis	10.6952	Biological Process	1
positive regulation of cytokine secretion	10.6952	Biological Process	1
positive regulation of inflammatory response	10.6952	Biological Process	1
cognition	10.6952	Biological Process	1
response to toxic substance	10.6952	Biological Process	1
positive regulation of interleukin-12 biosynthetic process	10.6952	Biological Process	1
cellular response to transforming growth factor beta stimulus	10.6952	Biological Process	1
DNA dealkylation involved in DNA repair	10.6952	Biological Process	1
establishment of endothelial intestinal barrier	10.6952	Biological Process	1
ossification	10.6952	Biological Process	1
secondary heart field specification	10.6952	Biological Process	1
positive regulation of macrophage chemotaxis	10.6952	Biological Process	1
inorganic anion transport	10.6952	Biological Process	1
chronic inflammatory response to antigenic stimulus	10.6952	Biological Process	1
interleukin-12 secretion	10.6952	Biological Process	1
negative regulation of T cell apoptotic process	10.6952	Biological Process	1
positive regulation of hypersensitivity	10.6952	Biological Process	1
excitatory postsynaptic potential	10.6952	Biological Process	1
cell adhesion	10.6952	Biological Process	1
gene expression	10.6952	Biological Process	1
corpus callosum development	10.6952	Biological Process	1
adenylate cyclase-activating adrenergic receptor signaling pathway	10.6952	Biological Process	1
positive regulation of protein localization to cell surface	10.6952	Biological Process	1
positive regulation of Ras protein signal transduction	10.6952	Biological Process	1
negative regulation by host of viral transcription	10.6952	Biological Process	1
interferon-tau production	10.6952	Biological Process	1
cyclic nucleotide biosynthetic process	10.6952	Biological Process	1
L-cysteine catabolic process	10.6952	Biological Process	1
coronary vasculature development	10.6952	Biological Process	1
neutrophil activation	10.6952	Biological Process	1
in utero embryonic development	10.6952	Biological Process	1
neurotransmitter transport	10.6952	Biological Process	1
T-tubule organization	10.6952	Biological Process	1
cytokine secretion	10.6952	Biological Process	1
vacuolar acidification	10.6952	Biological Process	1
positive regulation of interleukin-6 production	10.6952	Biological Process	1
ketone body biosynthetic process	10.6952	Biological Process	1
positive regulation of T cell receptor signaling pathway	10.6952	Biological Process	1
sulfation	10.6952	Biological Process	1
regulation of intracellular pH	10.6952	Biological Process	1
spinal cord development	10.6952	Biological Process	1
positive regulation of humoral immune response mediated by circulating immunoglobulin	10.6952	Biological Process	1
response to glucocorticoid	10.6952	Biological Process	1
negative regulation of neuron projection development	10.6952	Biological Process	1
actin filament organization	10.6952	Biological Process	1
response to hormone	10.6952	Biological Process	1
cation transport	10.6952	Biological Process	1
erythrocyte maturation	10.6952	Biological Process	1
positive regulation of granulocyte differentiation	10.6952	Biological Process	1
skin development	10.6952	Biological Process	1
negative regulation of interferon-beta production	10.6952	Biological Process	1
negative regulation of BMP signaling pathway	10.6952	Biological Process	1
coronary artery morphogenesis	10.6952	Biological Process	1
vesicle-mediated transport in synapse	10.6952	Biological Process	1
cell migration involved in sprouting angiogenesis	10.6952	Biological Process	1
purinergic nucleotide receptor signaling pathway	10.6952	Biological Process	1
female pronucleus assembly	10.6952	Biological Process	1
negative regulation of G protein-coupled receptor signaling pathway	10.6952	Biological Process	1
T cell differentiation	10.6952	Biological Process	1
negative regulation of mitotic cell cycle	10.6952	Biological Process	1
female pregnancy	10.6952	Biological Process	1
positive regulation of osteoclast differentiation	10.6952	Biological Process	1
regulation of postsynaptic density assembly	10.6952	Biological Process	1
hemoglobin biosynthetic process	10.6952	Biological Process	1
positive regulation of myoblast fusion	10.6952	Biological Process	1
chemokine (C-C motif) ligand 21 signaling pathway	10.6952	Biological Process	1
positive regulation of cell-cell adhesion mediated by integrin	10.6952	Biological Process	1
negative regulation of lipid catabolic process	10.6952	Biological Process	1
necroptotic signaling pathway	10.6952	Biological Process	1
activin receptor signaling pathway	10.6952	Biological Process	1
positive regulation of protein transport	10.6952	Biological Process	1
cellular response to drug	10.6952	Biological Process	1
extracellular matrix organization	10.6952	Biological Process	1
positive regulation of interleukin-12 production	10.6952	Biological Process	1
microglial cell activation	10.6952	Biological Process	1
positive regulation of pathway-restricted SMAD protein phosphorylation	10.6952	Biological Process	1
TOR signaling	10.6952	Biological Process	1
transforming growth factor beta receptor signaling pathway	10.6952	Biological Process	1
negative regulation of inclusion body assembly	10.6952	Biological Process	1
negative regulation of calcium ion transport into cytosol	10.6952	Biological Process	1
lymphocyte differentiation	10.6952	Biological Process	1
negative regulation of alkaline phosphatase activity	10.6952	Biological Process	1
cAMP biosynthetic process	10.6952	Biological Process	1
cellular calcium ion homeostasis	10.6952	Biological Process	1
xenobiotic glucuronidation	10.6952	Biological Process	1
positive regulation of protein catabolic process	10.6952	Biological Process	1
protein N-linked glycosylation via asparagine	10.6952	Biological Process	1
positive regulation of cytosolic calcium ion concentration	10.6952	Biological Process	1
positive regulation of glycoprotein biosynthetic process involved in immunological synapse formation	10.6952	Biological Process	1
regulation of erythrocyte differentiation	10.6952	Biological Process	1
calcium ion transport	10.6952	Biological Process	1
electron transport chain	10.6952	Biological Process	1
membrane	90.9091	Cellular Component	34
integral component of membrane	82.8877	Cellular Component	31
nucleus	37.4332	Cellular Component	14
extracellular space	32.0856	Cellular Component	12
cytoplasm	29.4118	Cellular Component	11
plasma membrane	29.4118	Cellular Component	11
extracellular region	24.0642	Cellular Component	9
integral component of plasma membrane	18.7166	Cellular Component	7
cytosol	13.369	Cellular Component	5
cell surface	13.369	Cellular Component	5
Golgi apparatus	10.6952	Cellular Component	4
mitochondrion	10.6952	Cellular Component	4
external side of plasma membrane	10.6952	Cellular Component	4
nucleoplasm	10.6952	Cellular Component	4
endosome	8.02139	Cellular Component	3
intracellular membrane-bounded organelle	8.02139	Cellular Component	3
endoplasmic reticulum	8.02139	Cellular Component	3
Golgi membrane	8.02139	Cellular Component	3
peroxisome	5.34759	Cellular Component	2
apical part of cell	5.34759	Cellular Component	2
presynapse	5.34759	Cellular Component	2
postsynapse	5.34759	Cellular Component	2
extracellular matrix	5.34759	Cellular Component	2
cytoskeleton	5.34759	Cellular Component	2
brush border membrane	5.34759	Cellular Component	2
cell junction	5.34759	Cellular Component	2
glutamatergic synapse	5.34759	Cellular Component	2
Schaffer collateral - CA1 synapse	5.34759	Cellular Component	2
apical plasma membrane	5.34759	Cellular Component	2
endocytic vesicle	5.34759	Cellular Component	2
dendrite	5.34759	Cellular Component	2
brush border	5.34759	Cellular Component	2
receptor complex	5.34759	Cellular Component	2
nuclear chromatin	2.6738	Cellular Component	1
mitochondrial intermembrane space	2.6738	Cellular Component	1
phosphatidylinositol 3-kinase complex	2.6738	Cellular Component	1
microtubule organizing center	2.6738	Cellular Component	1
chromatin	2.6738	Cellular Component	1
integral component of presynaptic membrane	2.6738	Cellular Component	1
peroxisomal matrix	2.6738	Cellular Component	1
phagocytic cup	2.6738	Cellular Component	1
proton-transporting V-type ATPase, V0 domain	2.6738	Cellular Component	1
intermediate filament	2.6738	Cellular Component	1
activin receptor complex	2.6738	Cellular Component	1
phosphatidylinositol 3-kinase complex, class IB	2.6738	Cellular Component	1
DUBm complex	2.6738	Cellular Component	1
microtubule cytoskeleton	2.6738	Cellular Component	1
vacuolar proton-transporting V-type ATPase, V0 domain	2.6738	Cellular Component	1
endoplasmic reticulum tubular network membrane	2.6738	Cellular Component	1
sarcomere	2.6738	Cellular Component	1
transverse filament	2.6738	Cellular Component	1
intracellular	2.6738	Cellular Component	1
SAGA complex	2.6738	Cellular Component	1
basolateral plasma membrane	2.6738	Cellular Component	1
nuclear pore nuclear basket	2.6738	Cellular Component	1
perinuclear theca	2.6738	Cellular Component	1
stereocilium tip	2.6738	Cellular Component	1
lamellipodium	2.6738	Cellular Component	1
intermediate filament cytoskeleton	2.6738	Cellular Component	1
condensed nuclear chromosome	2.6738	Cellular Component	1
vacuolar proton-transporting V-type ATPase complex	2.6738	Cellular Component	1
calyx of Held	2.6738	Cellular Component	1
synaptonemal complex	2.6738	Cellular Component	1
integral component of nuclear inner membrane	2.6738	Cellular Component	1
transcription export complex 2	2.6738	Cellular Component	1
nucleosome	2.6738	Cellular Component	1
microtubule	2.6738	Cellular Component	1
septin complex	2.6738	Cellular Component	1
collagen-containing extracellular matrix	2.6738	Cellular Component	1
axon	2.6738	Cellular Component	1
striated muscle thin filament	2.6738	Cellular Component	1
postsynaptic density	2.6738	Cellular Component	1
clathrin-coated pit	2.6738	Cellular Component	1
sarcolemma	2.6738	Cellular Component	1
male germ cell nucleus	2.6738	Cellular Component	1
endoplasmic reticulum tubular network	2.6738	Cellular Component	1
endoplasmic reticulum membrane	2.6738	Cellular Component	1
transcription factor complex	2.6738	Cellular Component	1
chromosome	2.6738	Cellular Component	1
membrane microdomain	2.6738	Cellular Component	1
early endosome	2.6738	Cellular Component	1
Z disc	2.6738	Cellular Component	1
neuron projection	2.6738	Cellular Component	1
cohesin complex	2.6738	Cellular Component	1
M band	2.6738	Cellular Component	1
meiotic cohesin complex	2.6738	Cellular Component	1
actin cytoskeleton	2.6738	Cellular Component	1
mitochondrial respiratory chain complex IV	2.6738	Cellular Component	1
late endosome	2.6738	Cellular Component	1
nuclear pore	2.6738	Cellular Component	1
presynaptic cytoskeleton	2.6738	Cellular Component	1
basement membrane	2.6738	Cellular Component	1
nuclear meiotic cohesin complex	2.6738	Cellular Component	1
nuclear speck	2.6738	Cellular Component	1
lateral element	2.6738	Cellular Component	1
T-tubule	2.6738	Cellular Component	1
septin ring	2.6738	Cellular Component	1
recycling endosome	2.6738	Cellular Component	1
membrane raft	2.6738	Cellular Component	1
SNARE complex	2.6738	Cellular Component	1
cytoplasmic vesicle	2.6738	Cellular Component	1
extracellular membrane-bounded organelle	2.6738	Cellular Component	1
protein binding	80.2139	Molecular Function	15
cytokine activity	48.1283	Molecular Function	9
calcium ion binding	32.0856	Molecular Function	6
identical protein binding	32.0856	Molecular Function	6
nucleotide binding	32.0856	Molecular Function	6
catalytic activity	32.0856	Molecular Function	6
hydrolase activity	26.738	Molecular Function	5
metal ion binding	26.738	Molecular Function	5
protein homodimerization activity	26.738	Molecular Function	5
transferase activity	26.738	Molecular Function	5
GTP binding	21.3904	Molecular Function	4
chemokine activity	21.3904	Molecular Function	4
GTPase activity	16.0428	Molecular Function	3
nucleic acid binding	16.0428	Molecular Function	3
oxidoreductase activity	16.0428	Molecular Function	3
ATP binding	16.0428	Molecular Function	3
microtubule binding	16.0428	Molecular Function	3
transferase activity, transferring glycosyl groups	16.0428	Molecular Function	3
protein kinase binding	16.0428	Molecular Function	3
2-oxoglutarate-dependent dioxygenase activity	10.6952	Molecular Function	2
chaperone binding	10.6952	Molecular Function	2
tumor necrosis factor receptor binding	10.6952	Molecular Function	2
CCR chemokine receptor binding	10.6952	Molecular Function	2
serine-type endopeptidase activity	10.6952	Molecular Function	2
protein self-association	10.6952	Molecular Function	2
phosphatidylinositol-4,5-bisphosphate binding	10.6952	Molecular Function	2
DNA binding	10.6952	Molecular Function	2
signaling receptor binding	10.6952	Molecular Function	2
actin filament binding	10.6952	Molecular Function	2
actin binding	10.6952	Molecular Function	2
transcription coactivator activity	10.6952	Molecular Function	2
protein kinase activity	10.6952	Molecular Function	2
peptidase activity	10.6952	Molecular Function	2
serine-type peptidase activity	10.6952	Molecular Function	2
phosphatase activity	10.6952	Molecular Function	2
G protein-coupled receptor activity	10.6952	Molecular Function	2
methyltransferase activity	10.6952	Molecular Function	2
oxidoreductase activity, acting on paired donors, with incorporation or reduction of molecular oxygen	5.34759	Molecular Function	1
CCR1 chemokine receptor binding	5.34759	Molecular Function	1
chemoattractant activity	5.34759	Molecular Function	1
AMP-activated protein kinase activity	5.34759	Molecular Function	1
4-hydroxyphenylpyruvate dioxygenase activity	5.34759	Molecular Function	1
transporter activity	5.34759	Molecular Function	1
extracellularly ATP-gated cation channel activity	5.34759	Molecular Function	1
C-C motif chemokine 19 receptor activity	5.34759	Molecular Function	1
hydrolase activity, acting on carbon-nitrogen (but not peptide) bonds, in linear amides	5.34759	Molecular Function	1
PDZ domain binding	5.34759	Molecular Function	1
11-cis retinal binding	5.34759	Molecular Function	1
growth factor activity	5.34759	Molecular Function	1
activin binding	5.34759	Molecular Function	1
protease binding	5.34759	Molecular Function	1
protein serine/threonine kinase activity	5.34759	Molecular Function	1
chromatin DNA binding	5.34759	Molecular Function	1
adenyl ribonucleotide binding	5.34759	Molecular Function	1
photoreceptor activity	5.34759	Molecular Function	1
Toll-like receptor 4 binding	5.34759	Molecular Function	1
sodium:bicarbonate symporter activity	5.34759	Molecular Function	1
RNA polymerase II transcription factor binding	5.34759	Molecular Function	1
muscle alpha-actinin binding	5.34759	Molecular Function	1
chondroitin sulfate binding	5.34759	Molecular Function	1
iron ion binding	5.34759	Molecular Function	1
chemokine receptor antagonist activity	5.34759	Molecular Function	1
pyrophosphatase activity	5.34759	Molecular Function	1
chemokine (C-C motif) ligand 21 binding	5.34759	Molecular Function	1
hydrolase activity, acting on glycosyl bonds	5.34759	Molecular Function	1
beta-glucosidase activity	5.34759	Molecular Function	1
activin receptor activity, type I	5.34759	Molecular Function	1
nuclear receptor transcription coactivator activity	5.34759	Molecular Function	1
phosphatidylinositol-4,5-bisphosphate 3-kinase activity	5.34759	Molecular Function	1
structural molecule activity	5.34759	Molecular Function	1
proton transmembrane transporter activity	5.34759	Molecular Function	1
protein-N-terminal asparagine amidohydrolase activity	5.34759	Molecular Function	1
phosphoric diester hydrolase activity	5.34759	Molecular Function	1
DNA-binding transcription factor activity, RNA polymerase II-specific	5.34759	Molecular Function	1
heparin binding	5.34759	Molecular Function	1
sulfotransferase activity	5.34759	Molecular Function	1
ephrin receptor binding	5.34759	Molecular Function	1
transaminase activity	5.34759	Molecular Function	1
retinal binding	5.34759	Molecular Function	1
purinergic nucleotide receptor activity	5.34759	Molecular Function	1
neurotransmitter transporter activity	5.34759	Molecular Function	1
WW domain binding	5.34759	Molecular Function	1
CCR5 chemokine receptor binding	5.34759	Molecular Function	1
proteasome binding	5.34759	Molecular Function	1
BMP receptor activity	5.34759	Molecular Function	1
alpha-tubulin binding	5.34759	Molecular Function	1
hormone activity	5.34759	Molecular Function	1
G protein-coupled photoreceptor activity	5.34759	Molecular Function	1
poly(U) RNA binding	5.34759	Molecular Function	1
ATPase binding	5.34759	Molecular Function	1
inward rectifier potassium channel activity	5.34759	Molecular Function	1
transferase activity, transferring hexosyl groups	5.34759	Molecular Function	1
glucuronosyltransferase activity	5.34759	Molecular Function	1
pyridoxal phosphate binding	5.34759	Molecular Function	1
ATPase activity	5.34759	Molecular Function	1
monosaccharide binding	5.34759	Molecular Function	1
syntaxin binding	5.34759	Molecular Function	1
oxidoreductase activity, acting on single donors with incorporation of molecular oxygen	5.34759	Molecular Function	1
glycerophosphodiester phosphodiesterase activity	5.34759	Molecular Function	1
transforming growth factor beta receptor activity, type I	5.34759	Molecular Function	1
chemokine (C-C motif) ligand 19 binding	5.34759	Molecular Function	1
lactase activity	5.34759	Molecular Function	1
proton-transporting ATPase activity, rotational mechanism	5.34759	Molecular Function	1
hydrolase activity, hydrolyzing O-glycosyl compounds	5.34759	Molecular Function	1
adenylate cyclase activity	5.34759	Molecular Function	1
RAGE receptor binding	5.34759	Molecular Function	1
intramolecular transferase activity	5.34759	Molecular Function	1
transmembrane receptor protein serine/threonine kinase activity	5.34759	Molecular Function	1
transforming growth factor beta-activated receptor activity	5.34759	Molecular Function	1
protein tyrosine phosphatase activity	5.34759	Molecular Function	1
phosphorus-oxygen lyase activity	5.34759	Molecular Function	1
voltage-gated ion channel activity	5.34759	Molecular Function	1
protein kinase activator activity	5.34759	Molecular Function	1
glycerophosphocholine cholinephosphodiesterase activity	5.34759	Molecular Function	1
tRNA (uracil) methyltransferase activity	5.34759	Molecular Function	1
CCR4 chemokine receptor binding	5.34759	Molecular Function	1
sialyltransferase activity	5.34759	Molecular Function	1
protein heterodimerization activity	5.34759	Molecular Function	1
serine-pyruvate transaminase activity	5.34759	Molecular Function	1
organic anion transmembrane transporter activity	5.34759	Molecular Function	1
growth factor binding	5.34759	Molecular Function	1
intermediate filament binding	5.34759	Molecular Function	1
arachidonic acid binding	5.34759	Molecular Function	1
ATPase-coupled transmembrane transporter activity	5.34759	Molecular Function	1
chromatin binding	5.34759	Molecular Function	1
manganese ion binding	5.34759	Molecular Function	1
bile-salt sulfotransferase activity	5.34759	Molecular Function	1
anion transmembrane transporter activity	5.34759	Molecular Function	1
chemokine binding	5.34759	Molecular Function	1
lyase activity	5.34759	Molecular Function	1
UDP-glycosyltransferase activity	5.34759	Molecular Function	1
phospholipid binding	5.34759	Molecular Function	1
isomerase activity	5.34759	Molecular Function	1
transcription regulatory region DNA binding	5.34759	Molecular Function	1
structural constituent of muscle	5.34759	Molecular Function	1
ion channel activity	5.34759	Molecular Function	1
hydroxymethylglutaryl-CoA lyase activity	5.34759	Molecular Function	1
C-C chemokine binding	5.34759	Molecular Function	1
procollagen-proline 4-dioxygenase activity	5.34759	Molecular Function	1
transforming growth factor beta binding	5.34759	Molecular Function	1
phosphatidylinositol-4-phosphate binding	5.34759	Molecular Function	1
phosphatidylinositol phosphate phosphatase activity	5.34759	Molecular Function	1
RNA binding	5.34759	Molecular Function	1
phosphatidylinositol phospholipase C activity	5.34759	Molecular Function	1
alanine-glyoxylate transaminase activity	5.34759	Molecular Function	1
erythropoietin receptor binding	5.34759	Molecular Function	1
granulocyte macrophage colony-stimulating factor receptor binding	5.34759	Molecular Function	1
lipid binding	5.34759	Molecular Function	1
purine nucleotide transmembrane transporter activity	5.34759	Molecular Function	1
ATP-activated inward rectifier potassium channel activity	5.34759	Molecular Function	1
1-phosphatidylinositol-3-kinase regulator activity	5.34759	Molecular Function	1
cytochrome-c oxidase activity	5.34759	Molecular Function	1
amino acid binding	5.34759	Molecular Function	1
chemokine receptor binding	5.34759	Molecular Function	1
L-ascorbic acid binding	5.34759	Molecular Function	1
inorganic anion exchanger activity	5.34759	Molecular Function	1
magnesium ion binding	5.34759	Molecular Function	1
alkaline phosphatase activity	5.34759	Molecular Function	1
glucose-6-phosphate isomerase activity	5.34759	Molecular Function	1
carbohydrate binding	5.34759	Molecular Function	1
SMAD binding	5.34759	Molecular Function	1
SH3 domain binding	5.34759	Molecular Function	1
beta-galactoside alpha-2,6-sialyltransferase activity	5.34759	Molecular Function	1
Notch binding	5.34759	Molecular Function	1
CXCR3 chemokine receptor binding	5.34759	Molecular Function	1
protein-N-terminal glutamine amidohydrolase activity	5.34759	Molecular Function	1
ATP-gated ion channel activity	5.34759	Molecular Function	1
phospholipase activator activity	5.34759	Molecular Function	1
zinc ion binding	5.34759	Molecular Function	1
C-C motif chemokine 21 receptor activity	5.34759	Molecular Function	1
phosphoprotein phosphatase activity	5.34759	Molecular Function	1
methylated-DNA-[protein]-cysteine S-methyltransferase activity	5.34759	Molecular Function	1
C-C chemokine receptor activity	5.34759	Molecular Function	1
Hsp70 protein binding	5.34759	Molecular Function	1
kinase activity	5.34759	Molecular Function	1
protein-containing complex binding	5.34759	Molecular Function	1
tRNA binding	5.34759	Molecular Function	1
receptor signaling protein tyrosine kinase activator activity	5.34759	Molecular Function	1
steroid sulfotransferase activity	5.34759	Molecular Function	1
calcium-dependent phospholipid binding	5.34759	Molecular Function	1
chemokine receptor activity	5.34759	Molecular Function	1
phosphatidylserine binding	5.34759	Molecular Function	1
