# Supplementary material for: S100A9 plays a key role in Clostridium perfringens beta2 toxin-induced inflammatory damage in porcine IPEC-J2 intestinal epithelial cells
Source: BMC Genomics. 2023 Jan 12;24:16. doi: 10.1186/s12864-023-09118-6 (PMC9835341; doi:10.1186/s12864-023-09118-6)
Supplement: Supplementary file 8 — Additional file 8: Supplementary Table S5. [file 12864_2023_9118_MOESM8_ESM.xlsx]

## Sheet: Sheet1
GO_ID	GO_Term	GO_function	GO_class	Genes	S gene number	TS gene number	B gene number	TB gene number	pvalue
GO:0005125	cytokine activity	molecular_function	7	ENSSSCG00000001404;ENSSSCG00000032777;ENSSSCG00000001405;ENSSSCG00000017720;ENSSSCG00000007673;ENSSSCG00000017705;ENSSSCG00000023737;ENSSSCG00000038096;ENSSSCG00000002873	9	84	161	18848	4.11984e-08
GO:0006955	immune response	biological_process	4	ENSSSCG00000038096;ENSSSCG00000017466;ENSSSCG00000017720;ENSSSCG00000032777;ENSSSCG00000023737;ENSSSCG00000001404;ENSSSCG00000017705;ENSSSCG00000001405	8	84	207	18848	3.94264e-06
GO:0010469	regulation of signaling receptor activity	biological_process	8	ENSSSCG00000032777;ENSSSCG00000007673;ENSSSCG00000001404;ENSSSCG00000001405;ENSSSCG00000038096;ENSSSCG00000002873;ENSSSCG00000023737;ENSSSCG00000017705;ENSSSCG00000017720	9	84	342	18848	2.13652e-05
GO:0008009	chemokine activity	molecular_function	8	ENSSSCG00000017705;ENSSSCG00000038096;ENSSSCG00000017720;ENSSSCG00000032777	4	84	37	18848	2.16717e-05
GO:0006935	chemotaxis	biological_process	5	ENSSSCG00000017705;ENSSSCG00000017466;ENSSSCG00000038096;ENSSSCG00000017720;ENSSSCG00000032777	5	84	78	18848	2.54935e-05
GO:0042531	positive regulation of tyrosine phosphorylation of STAT protein	biological_process	11	ENSSSCG00000017705;ENSSSCG00000011884;ENSSSCG00000023737;ENSSSCG00000007673	4	84	44	18848	4.35002e-05
GO:0030593	neutrophil chemotaxis	biological_process	7	ENSSSCG00000038096;ENSSSCG00000017705;ENSSSCG00000006588;ENSSSCG00000032777	4	84	45	18848	4.75826e-05
GO:0070098	chemokine-mediated signaling pathway	biological_process	7	ENSSSCG00000017466;ENSSSCG00000032777;ENSSSCG00000038096;ENSSSCG00000017705	4	84	49	18848	6.67534e-05
GO:0035912	dorsal aorta morphogenesis	biological_process	9	ENSSSCG00000004755;ENSSSCG00000000232	2	84	7	18848	0.000406224
GO:0043491	protein kinase B signaling	biological_process	6	ENSSSCG00000001404;ENSSSCG00000023737;ENSSSCG00000017705	3	84	34	18848	0.000462466
GO:0071407	cellular response to organic cyclic compound	biological_process	7	ENSSSCG00000001404;ENSSSCG00000017705;ENSSSCG00000032607	3	84	36	18848	0.000548274
GO:0006954	inflammatory response	biological_process	6	ENSSSCG00000017466;ENSSSCG00000017705;ENSSSCG00000038096;ENSSSCG00000032777;ENSSSCG00000001404	5	84	151	18848	0.000573242
GO:0045785	positive regulation of cell adhesion	biological_process	6	ENSSSCG00000017705;ENSSSCG00000008312;ENSSSCG00000001404	3	84	38	18848	0.000643647
GO:0005615	extracellular space	cellular_component	4	ENSSSCG00000001404;ENSSSCG00000003081;ENSSSCG00000017720;ENSSSCG00000007673;ENSSSCG00000038096;ENSSSCG00000006588;ENSSSCG00000001405;ENSSSCG00000023737;ENSSSCG00000032777;ENSSSCG00000002873;ENSSSCG00000024048;ENSSSCG00000017705	12	84	914	18848	0.000710205
GO:0048245	eosinophil chemotaxis	biological_process	7	ENSSSCG00000038096;ENSSSCG00000017705	2	84	10	18848	0.000862941
GO:0071803	positive regulation of podosome assembly	biological_process	8	ENSSSCG00000023737;ENSSSCG00000001404	2	84	10	18848	0.000862941
GO:0090051	negative regulation of cell migration involved in sprouting angiogenesis	biological_process	12	ENSSSCG00000004755;ENSSSCG00000024048	2	84	12	18848	0.00125834
GO:0048020	CCR chemokine receptor binding	molecular_function	8	ENSSSCG00000017705;ENSSSCG00000038096	2	84	13	18848	0.00148282
GO:0010596	negative regulation of endothelial cell migration	biological_process	10	ENSSSCG00000004755;ENSSSCG00000000232	2	84	15	18848	0.00198459
GO:0043537	negative regulation of blood vessel endothelial cell migration	biological_process	11	ENSSSCG00000004755;ENSSSCG00000000232	2	84	15	18848	0.00198459
GO:0048247	lymphocyte chemotaxis	biological_process	6	ENSSSCG00000038096;ENSSSCG00000017705	2	84	16	18848	0.00226155
GO:0044344	cellular response to fibroblast growth factor stimulus	biological_process	8	ENSSSCG00000004755;ENSSSCG00000017705	2	84	17	18848	0.00255569
GO:0090023	positive regulation of neutrophil chemotaxis	biological_process	10	ENSSSCG00000017466;ENSSSCG00000008312	2	84	17	18848	0.00255569
GO:0016706	2-oxoglutarate-dependent dioxygenase activity	molecular_function	6	ENSSSCG00000011368;ENSSSCG00000006969	2	84	19	18848	0.00319488
GO:0002548	monocyte chemotaxis	biological_process	6	ENSSSCG00000038096;ENSSSCG00000017705	2	84	20	18848	0.00353963
GO:0019695	choline metabolic process	biological_process	7	ENSSSCG00000015781	1	84	1	18848	0.00445671
GO:2000522	positive regulation of immunological synapse formation	biological_process	9	ENSSSCG00000017466	1	84	1	18848	0.00445671
GO:0038115	chemokine (C-C motif) ligand 19 signaling pathway	biological_process	8	ENSSSCG00000017466	1	84	1	18848	0.00445671
GO:0038117	C-C motif chemokine 19 receptor activity	molecular_function	10	ENSSSCG00000017466	1	84	1	18848	0.00445671
GO:0042853	L-alanine catabolic process	biological_process	13	ENSSSCG00000016402	1	84	1	18848	0.00445671
GO:2000351	regulation of endothelial cell apoptotic process	biological_process	10	ENSSSCG00000001404	1	84	1	18848	0.00445671
GO:0015216	purine nucleotide transmembrane transporter activity	molecular_function	7	ENSSSCG00000032298	1	84	1	18848	0.00445671
GO:0035039	male pronucleus assembly	biological_process	7	ENSSSCG00000000040	1	84	1	18848	0.00445671
GO:0072610	interleukin-12 secretion	biological_process	12	ENSSSCG00000017466	1	84	1	18848	0.00445671
GO:1902915	negative regulation of protein polyubiquitination	biological_process	12	ENSSSCG00000008312	1	84	1	18848	0.00445671
GO:0005129	granulocyte macrophage colony-stimulating factor receptor binding	molecular_function	7	ENSSSCG00000023737	1	84	1	18848	0.00445671
GO:1902251	negative regulation of erythrocyte apoptotic process	biological_process	11	ENSSSCG00000007673	1	84	1	18848	0.00445671
GO:0051222	positive regulation of protein transport	biological_process	7	ENSSSCG00000001404	1	84	1	18848	0.00445671
GO:0019448	L-cysteine catabolic process	biological_process	12	ENSSSCG00000016402	1	84	1	18848	0.00445671
GO:0038121	C-C motif chemokine 21 receptor activity	molecular_function	10	ENSSSCG00000017466	1	84	1	18848	0.00445671
GO:0003908	methylated-DNA-[protein]-cysteine S-methyltransferase activity	molecular_function	8	ENSSSCG00000010756	1	84	1	18848	0.00445671
GO:0031726	CCR1 chemokine receptor binding	molecular_function	9	ENSSSCG00000017705	1	84	1	18848	0.00445671
GO:0004760	serine-pyruvate transaminase activity	molecular_function	7	ENSSSCG00000016402	1	84	1	18848	0.00445671
GO:0099569	presynaptic cytoskeleton	cellular_component	7	ENSSSCG00000000040	1	84	1	18848	0.00445671
GO:0033011	perinuclear theca	cellular_component	7	ENSSSCG00000000040	1	84	1	18848	0.00445671
GO:2000334	positive regulation of blood microparticle formation	biological_process	7	ENSSSCG00000001404	1	84	1	18848	0.00445671
GO:0031729	CCR4 chemokine receptor binding	molecular_function	9	ENSSSCG00000017705	1	84	1	18848	0.00445671
GO:1904999	positive regulation of leukocyte adhesion to arterial endothelial cell	biological_process	10	ENSSSCG00000001404	1	84	1	18848	0.00445671
GO:0070447	positive regulation of oligodendrocyte progenitor proliferation	biological_process	11	ENSSSCG00000040746	1	84	1	18848	0.00445671
GO:0046724	oxalic acid secretion	biological_process	12	ENSSSCG00000016402	1	84	1	18848	0.00445671
GO:0046817	chemokine receptor antagonist activity	molecular_function	7	ENSSSCG00000017705	1	84	1	18848	0.00445671
GO:0006766	vitamin metabolic process	biological_process	5	ENSSSCG00000040746	1	84	1	18848	0.00445671
GO:0072651	interferon-tau production	biological_process	6	ENSSSCG00000023737	1	84	1	18848	0.00445671
GO:0002885	positive regulation of hypersensitivity	biological_process	12	ENSSSCG00000017466	1	84	1	18848	0.00445671
GO:0061048	negative regulation of branching involved in lung morphogenesis	biological_process	9	ENSSSCG00000001404	1	84	1	18848	0.00445671
GO:2000526	positive regulation of glycoprotein biosynthetic process involved in immunological synapse formation	biological_process	10	ENSSSCG00000017466	1	84	1	18848	0.00445671
GO:0035758	chemokine (C-C motif) ligand 21 binding	molecular_function	8	ENSSSCG00000017466	1	84	1	18848	0.00445671
GO:0002439	chronic inflammatory response to antigenic stimulus	biological_process	8	ENSSSCG00000001404	1	84	1	18848	0.00445671
GO:0065010	extracellular membrane-bounded organelle	cellular_component	5	ENSSSCG00000032607	1	84	1	18848	0.00445671
GO:0047390	glycerophosphocholine cholinephosphodiesterase activity	molecular_function	8	ENSSSCG00000015781	1	84	1	18848	0.00445671
GO:0047704	bile-salt sulfotransferase activity	molecular_function	7	ENSSSCG00000033207	1	84	1	18848	0.00445671
GO:0006054	N-acetylneuraminate metabolic process	biological_process	7	ENSSSCG00000025770	1	84	1	18848	0.00445671
GO:0015865	purine nucleotide transport	biological_process	9	ENSSSCG00000032298	1	84	1	18848	0.00445671
GO:0002280	monocyte activation involved in immune response	biological_process	8	ENSSSCG00000008312	1	84	1	18848	0.00445671
GO:0035757	chemokine (C-C motif) ligand 19 binding	molecular_function	8	ENSSSCG00000017466	1	84	1	18848	0.00445671
GO:0060326	cell chemotaxis	biological_process	6	ENSSSCG00000017720;ENSSSCG00000017466;ENSSSCG00000038096	3	84	75	18848	0.00457702
GO:2001240	negative regulation of extrinsic apoptotic signaling pathway in absence of ligand	biological_process	10	ENSSSCG00000023737;ENSSSCG00000001404	2	84	23	18848	0.00467265
GO:0031526	brush border membrane	cellular_component	6	ENSSSCG00000040746;ENSSSCG00000016516	2	84	23	18848	0.00467265
GO:0005576	extracellular region	cellular_component	3	ENSSSCG00000023737;ENSSSCG00000017705;ENSSSCG00000001404;ENSSSCG00000038096;ENSSSCG00000007673;ENSSSCG00000015781;ENSSSCG00000002873;ENSSSCG00000017720;ENSSSCG00000032777	9	84	727	18848	0.00501647
GO:0048661	positive regulation of smooth muscle cell proliferation	biological_process	8	ENSSSCG00000001404;ENSSSCG00000017705	2	84	24	18848	0.00508275
GO:0005164	tumor necrosis factor receptor binding	molecular_function	8	ENSSSCG00000001404;ENSSSCG00000001405	2	84	24	18848	0.00508275
GO:0071345	cellular response to cytokine stimulus	biological_process	7	ENSSSCG00000017466;ENSSSCG00000011884	2	84	24	18848	0.00508275
GO:0001937	negative regulation of endothelial cell proliferation	biological_process	9	ENSSSCG00000001404;ENSSSCG00000000232	2	84	26	18848	0.00595071
GO:0045071	negative regulation of viral genome replication	biological_process	10	ENSSSCG00000017705;ENSSSCG00000001404	2	84	26	18848	0.00595071
GO:0001974	blood vessel remodeling	biological_process	5	ENSSSCG00000000232;ENSSSCG00000004755	2	84	26	18848	0.00595071
GO:0061844	antimicrobial humoral immune response mediated by antimicrobial peptide	biological_process	7	ENSSSCG00000032777;ENSSSCG00000006588	2	84	27	18848	0.00640827
GO:0014065	phosphatidylinositol 3-kinase signaling	biological_process	8	ENSSSCG00000017990;ENSSSCG00000023737	2	84	27	18848	0.00640827
GO:0050796	regulation of insulin secretion	biological_process	10	ENSSSCG00000017705;ENSSSCG00000001404	2	84	28	18848	0.00688136
GO:0031663	lipopolysaccharide-mediated signaling pathway	biological_process	6	ENSSSCG00000017705;ENSSSCG00000001404	2	84	29	18848	0.00736983
GO:0010629	negative regulation of gene expression	biological_process	8	ENSSSCG00000008312;ENSSSCG00000000232;ENSSSCG00000001404;ENSSSCG00000004755	4	84	174	18848	0.0076332
GO:0051262	protein tetramerization	biological_process	8	ENSSSCG00000026025;ENSSSCG00000017705	2	84	30	18848	0.00787355
GO:0003835	beta-galactoside alpha-2,6-sialyltransferase activity	molecular_function	7	ENSSSCG00000025770	1	84	2	18848	0.00889379
GO:0098857	membrane microdomain	cellular_component	5	ENSSSCG00000008312	1	84	2	18848	0.00889379
GO:0060557	positive regulation of vitamin D biosynthetic process	biological_process	11	ENSSSCG00000001404	1	84	2	18848	0.00889379
GO:0000802	transverse filament	cellular_component	7	ENSSSCG00000007650	1	84	2	18848	0.00889379
GO:0140058	neuron projection arborization	biological_process	9	ENSSSCG00000040746	1	84	2	18848	0.00889379
GO:0004347	glucose-6-phosphate isomerase activity	molecular_function	7	ENSSSCG00000002873	1	84	2	18848	0.00889379
GO:0070773	protein-N-terminal glutamine amidohydrolase activity	molecular_function	7	ENSSSCG00000005982	1	84	2	18848	0.00889379
GO:0004035	alkaline phosphatase activity	molecular_function	8	ENSSSCG00000032607	1	84	2	18848	0.00889379
GO:0060579	ventral spinal cord interneuron fate commitment	biological_process	7	ENSSSCG00000004755	1	84	2	18848	0.00889379
GO:0001544	initiation of primordial ovarian follicle growth	biological_process	5	ENSSSCG00000031940	1	84	2	18848	0.00889379
GO:0015272	ATP-activated inward rectifier potassium channel activity	molecular_function	11	ENSSSCG00000015236	1	84	2	18848	0.00889379
GO:0045123	cellular extravasation	biological_process	5	ENSSSCG00000001404	1	84	2	18848	0.00889379
GO:0042269	regulation of natural killer cell mediated cytotoxicity	biological_process	7	ENSSSCG00000017990	1	84	2	18848	0.00889379
GO:0050706	regulation of interleukin-1 beta secretion	biological_process	9	ENSSSCG00000017466	1	84	2	18848	0.00889379
GO:1904075	positive regulation of trophectodermal cell proliferation	biological_process	8	ENSSSCG00000023737	1	84	2	18848	0.00889379
GO:0019265	glycine biosynthetic process, by transamination of glyoxylate	biological_process	13	ENSSSCG00000016402	1	84	2	18848	0.00889379
GO:0035606	peptidyl-cysteine S-trans-nitrosylation	biological_process	11	ENSSSCG00000006588	1	84	2	18848	0.00889379
GO:0002922	positive regulation of humoral immune response	biological_process	8	ENSSSCG00000017466	1	84	2	18848	0.00889379
GO:0035038	female pronucleus assembly	biological_process	7	ENSSSCG00000000040	1	84	2	18848	0.00889379
GO:0052697	xenobiotic glucuronidation	biological_process	6	ENSSSCG00000036274	1	84	2	18848	0.00889379
GO:0032687	negative regulation of interferon-alpha production	biological_process	9	ENSSSCG00000028612	1	84	2	18848	0.00889379
GO:0070488	neutrophil aggregation	biological_process	8	ENSSSCG00000006588	1	84	2	18848	0.00889379
GO:0031622	positive regulation of fever generation	biological_process	11	ENSSSCG00000001404	1	84	2	18848	0.00889379
GO:1901671	positive regulation of superoxide dismutase activity	biological_process	8	ENSSSCG00000001404	1	84	2	18848	0.00889379
GO:0016918	retinal binding	molecular_function	7	ENSSSCG00000039512	1	84	2	18848	0.00889379
GO:2000107	negative regulation of leukocyte apoptotic process	biological_process	10	ENSSSCG00000011884	1	84	2	18848	0.00889379
GO:0007343	egg activation	biological_process	5	ENSSSCG00000000040	1	84	2	18848	0.00889379
GO:0000016	lactase activity	molecular_function	7	ENSSSCG00000015691	1	84	2	18848	0.00889379
GO:0031328	positive regulation of cellular biosynthetic process	biological_process	8	ENSSSCG00000017705	1	84	2	18848	0.00889379
GO:0016701	oxidoreductase activity, acting on single donors with incorporation of molecular oxygen	molecular_function	5	ENSSSCG00000009805	1	84	2	18848	0.00889379
GO:0034112	positive regulation of homotypic cell-cell adhesion	biological_process	8	ENSSSCG00000017705	1	84	2	18848	0.00889379
GO:2001258	negative regulation of cation channel activity	biological_process	8	ENSSSCG00000007673	1	84	2	18848	0.00889379
GO:0060559	positive regulation of calcidiol 1-monooxygenase activity	biological_process	9	ENSSSCG00000001404	1	84	2	18848	0.00889379
GO:0004419	hydroxymethylglutaryl-CoA lyase activity	molecular_function	7	ENSSSCG00000026025	1	84	2	18848	0.00889379
GO:0016300	tRNA (uracil) methyltransferase activity	molecular_function	9	ENSSSCG00000006969	1	84	2	18848	0.00889379
GO:0016866	intramolecular transferase activity	molecular_function	5	ENSSSCG00000002873	1	84	2	18848	0.00889379
GO:0010523	negative regulation of calcium ion transport into cytosol	biological_process	7	ENSSSCG00000007673	1	84	2	18848	0.00889379
GO:0031730	CCR5 chemokine receptor binding	molecular_function	9	ENSSSCG00000017705	1	84	2	18848	0.00889379
GO:2000525	positive regulation of T cell costimulation	biological_process	10	ENSSSCG00000017466	1	84	2	18848	0.00889379
GO:0002876	positive regulation of chronic inflammatory response to antigenic stimulus	biological_process	11	ENSSSCG00000001404	1	84	2	18848	0.00889379
GO:0045994	positive regulation of translational initiation by iron	biological_process	12	ENSSSCG00000001404	1	84	2	18848	0.00889379
GO:0003868	4-hydroxyphenylpyruvate dioxygenase activity	molecular_function	7	ENSSSCG00000009805	1	84	2	18848	0.00889379
GO:0050294	steroid sulfotransferase activity	molecular_function	7	ENSSSCG00000033207	1	84	2	18848	0.00889379
GO:0035821	modification of morphology or physiology of other organism	biological_process	5	ENSSSCG00000006588	1	84	2	18848	0.00889379
GO:0008453	alanine-glyoxylate transaminase activity	molecular_function	7	ENSSSCG00000016402	1	84	2	18848	0.00889379
GO:0072554	blood vessel lumenization	biological_process	9	ENSSSCG00000004755	1	84	2	18848	0.00889379
GO:0052696	flavonoid glucuronidation	biological_process	6	ENSSSCG00000036274	1	84	2	18848	0.00889379
GO:0006096	glycolytic process	biological_process	10	ENSSSCG00000002873;ENSSSCG00000016200	2	84	32	18848	0.00892613
GO:0003824	catalytic activity	molecular_function	3	ENSSSCG00000010756;ENSSSCG00000026025;ENSSSCG00000016402;ENSSSCG00000010087;ENSSSCG00000015781;ENSSSCG00000032607	6	84	414	18848	0.0104449
GO:0007605	sensory perception of sound	biological_process	8	ENSSSCG00000016516;ENSSSCG00000003081;ENSSSCG00000040746	3	84	102	18848	0.010681
GO:0043406	positive regulation of MAP kinase activity	biological_process	12	ENSSSCG00000001404;ENSSSCG00000017990	2	84	39	18848	0.0130697
GO:0031584	activation of phospholipase D activity	biological_process	10	ENSSSCG00000017705	1	84	3	18848	0.0133113
GO:0005128	erythropoietin receptor binding	molecular_function	7	ENSSSCG00000007673	1	84	3	18848	0.0133113
GO:0010693	negative regulation of alkaline phosphatase activity	biological_process	12	ENSSSCG00000001404	1	84	3	18848	0.0133113
GO:0046951	ketone body biosynthetic process	biological_process	6	ENSSSCG00000026025	1	84	3	18848	0.0133113
GO:0050544	arachidonic acid binding	molecular_function	8	ENSSSCG00000006588	1	84	3	18848	0.0133113
GO:0046487	glyoxylate metabolic process	biological_process	6	ENSSSCG00000016402	1	84	3	18848	0.0133113
GO:0030298	receptor signaling protein tyrosine kinase activator activity	molecular_function	9	ENSSSCG00000017705	1	84	3	18848	0.0133113
GO:0070390	transcription export complex 2	cellular_component	4	ENSSSCG00000038444	1	84	3	18848	0.0133113
GO:2000110	negative regulation of macrophage apoptotic process	biological_process	11	ENSSSCG00000017705	1	84	3	18848	0.0133113
GO:0071474	cellular hyperosmotic response	biological_process	7	ENSSSCG00000007673	1	84	3	18848	0.0133113
GO:0034164	negative regulation of toll-like receptor 9 signaling pathway	biological_process	8	ENSSSCG00000028612	1	84	3	18848	0.0133113
GO:0003006	developmental process involved in reproduction	biological_process	4	ENSSSCG00000032607	1	84	3	18848	0.0133113
GO:0072577	endothelial cell apoptotic process	biological_process	8	ENSSSCG00000001404	1	84	3	18848	0.0133113
GO:0060693	regulation of branching involved in salivary gland morphogenesis	biological_process	8	ENSSSCG00000001404	1	84	3	18848	0.0133113
GO:0045918	negative regulation of cytolysis	biological_process	7	ENSSSCG00000023737	1	84	3	18848	0.0133113
GO:0043242	negative regulation of protein complex disassembly	biological_process	8	ENSSSCG00000001404	1	84	3	18848	0.0133113
GO:0009436	glyoxylate catabolic process	biological_process	7	ENSSSCG00000016402	1	84	3	18848	0.0133113
GO:0006572	tyrosine catabolic process	biological_process	11	ENSSSCG00000009805	1	84	3	18848	0.0133113
GO:0071819	DUBm complex	cellular_component	4	ENSSSCG00000038444	1	84	3	18848	0.0133113
GO:1990809	endoplasmic reticulum tubular network membrane organization	biological_process	6	ENSSSCG00000005020	1	84	3	18848	0.0133113
GO:0006552	leucine catabolic process	biological_process	11	ENSSSCG00000026025	1	84	3	18848	0.0133113
GO:0032800	receptor biosynthetic process	biological_process	7	ENSSSCG00000001404	1	84	3	18848	0.0133113
GO:0030730	sequestering of triglyceride	biological_process	6	ENSSSCG00000001404	1	84	3	18848	0.0133113
GO:0008418	protein-N-terminal asparagine amidohydrolase activity	molecular_function	7	ENSSSCG00000005982	1	84	3	18848	0.0133113
GO:0005944	phosphatidylinositol 3-kinase complex, class IB	cellular_component	9	ENSSSCG00000017990	1	84	3	18848	0.0133113
GO:0061314	Notch signaling involved in heart development	biological_process	7	ENSSSCG00000004755	1	84	3	18848	0.0133113
GO:0030728	ovulation	biological_process	5	ENSSSCG00000031940	1	84	3	18848	0.0133113
GO:0002408	myeloid dendritic cell chemotaxis	biological_process	7	ENSSSCG00000017466	1	84	3	18848	0.0133113
GO:0048248	CXCR3 chemokine receptor binding	molecular_function	9	ENSSSCG00000032777	1	84	3	18848	0.0133113
GO:0061074	regulation of neural retina development	biological_process	8	ENSSSCG00000004755	1	84	3	18848	0.0133113
GO:0038116	chemokine (C-C motif) ligand 21 signaling pathway	biological_process	8	ENSSSCG00000017466	1	84	3	18848	0.0133113
GO:0061000	negative regulation of dendritic spine development	biological_process	13	ENSSSCG00000028612	1	84	3	18848	0.0133113
GO:0043243	positive regulation of protein complex disassembly	biological_process	8	ENSSSCG00000001404	1	84	3	18848	0.0133113
GO:0097029	mature conventional dendritic cell differentiation	biological_process	8	ENSSSCG00000017466	1	84	3	18848	0.0133113
GO:0030139	endocytic vesicle	cellular_component	7	ENSSSCG00000008312;ENSSSCG00000040746	2	84	40	18848	0.0137181
GO:0005903	brush border	cellular_component	5	ENSSSCG00000040746;ENSSSCG00000016516	2	84	41	18848	0.0143803
GO:0043621	protein self-association	molecular_function	5	ENSSSCG00000017705;ENSSSCG00000016402	2	84	41	18848	0.0143803
GO:0030218	erythrocyte differentiation	biological_process	7	ENSSSCG00000007673;ENSSSCG00000011884	2	84	41	18848	0.0143803
GO:0071347	cellular response to interleukin-1	biological_process	8	ENSSSCG00000038096;ENSSSCG00000017705	2	84	41	18848	0.0143803
GO:0001938	positive regulation of endothelial cell proliferation	biological_process	9	ENSSSCG00000000232;ENSSSCG00000008312	2	84	43	18848	0.0157453
GO:0032649	regulation of interferon-gamma production	biological_process	7	ENSSSCG00000017466	1	84	4	18848	0.0177094
GO:0050663	cytokine secretion	biological_process	11	ENSSSCG00000008312	1	84	4	18848	0.0177094
GO:0038162	erythropoietin-mediated signaling pathway	biological_process	7	ENSSSCG00000007673	1	84	4	18848	0.0177094
GO:1903588	negative regulation of blood vessel endothelial cell proliferation involved in sprouting angiogenesis	biological_process	10	ENSSSCG00000004755	1	84	4	18848	0.0177094
GO:0001547	antral ovarian follicle growth	biological_process	5	ENSSSCG00000031940	1	84	4	18848	0.0177094
GO:0061154	endothelial tube morphogenesis	biological_process	8	ENSSSCG00000000232	1	84	4	18848	0.0177094
GO:0070234	positive regulation of T cell apoptotic process	biological_process	12	ENSSSCG00000017705	1	84	4	18848	0.0177094
GO:0060664	epithelial cell proliferation involved in salivary gland morphogenesis	biological_process	5	ENSSSCG00000001404	1	84	4	18848	0.0177094
GO:0005326	neurotransmitter transporter activity	molecular_function	4	ENSSSCG00000037527	1	84	4	18848	0.0177094
GO:0071316	cellular response to nicotine	biological_process	7	ENSSSCG00000001404	1	84	4	18848	0.0177094
GO:1903347	negative regulation of bicellular tight junction assembly	biological_process	9	ENSSSCG00000001404	1	84	4	18848	0.0177094
GO:0042481	regulation of odontogenesis	biological_process	8	ENSSSCG00000017522	1	84	4	18848	0.0177094
GO:2000343	positive regulation of chemokine (C-X-C motif) ligand 2 production	biological_process	9	ENSSSCG00000001404	1	84	4	18848	0.0177094
GO:0016361	activin receptor activity, type I	molecular_function	11	ENSSSCG00000000232	1	84	4	18848	0.0177094
GO:1902219	negative regulation of intrinsic apoptotic signaling pathway in response to osmotic stress	biological_process	10	ENSSSCG00000007673	1	84	4	18848	0.0177094
GO:0051023	regulation of immunoglobulin secretion	biological_process	9	ENSSSCG00000001404	1	84	4	18848	0.0177094
GO:0014873	response to muscle activity involved in regulation of muscle adaptation	biological_process	6	ENSSSCG00000016200	1	84	4	18848	0.0177094
GO:0001774	microglial cell activation	biological_process	7	ENSSSCG00000001404	1	84	4	18848	0.0177094
GO:0000220	vacuolar proton-transporting V-type ATPase, V0 domain	cellular_component	7	ENSSSCG00000016516	1	84	4	18848	0.0177094
GO:2000866	positive regulation of estradiol secretion	biological_process	9	ENSSSCG00000001404	1	84	4	18848	0.0177094
GO:2000503	positive regulation of natural killer cell chemotaxis	biological_process	10	ENSSSCG00000017705	1	84	4	18848	0.0177094
GO:0005502	11-cis retinal binding	molecular_function	8	ENSSSCG00000010358	1	84	4	18848	0.0177094
GO:0033634	positive regulation of cell-cell adhesion mediated by integrin	biological_process	8	ENSSSCG00000017705	1	84	4	18848	0.0177094
GO:0060841	venous blood vessel development	biological_process	6	ENSSSCG00000000232	1	84	4	18848	0.0177094
GO:0002606	positive regulation of dendritic cell antigen processing and presentation	biological_process	8	ENSSSCG00000017466	1	84	4	18848	0.0177094
GO:0045860	positive regulation of protein kinase activity	biological_process	11	ENSSSCG00000001404;ENSSSCG00000007673	2	84	47	18848	0.0186343
GO:0001525	angiogenesis	biological_process	5	ENSSSCG00000004755;ENSSSCG00000000232;ENSSSCG00000008312	3	84	126	18848	0.0187683
GO:0009897	external side of plasma membrane	cellular_component	5	ENSSSCG00000001404;ENSSSCG00000032777;ENSSSCG00000017466;ENSSSCG00000040746	4	84	234	18848	0.0206341
GO:0005546	phosphatidylinositol-4,5-bisphosphate binding	molecular_function	9	ENSSSCG00000005961;ENSSSCG00000015236	2	84	51	18848	0.0217285
GO:0032747	positive regulation of interleukin-23 production	biological_process	8	ENSSSCG00000023737	1	84	5	18848	0.0220881
GO:0033033	negative regulation of myeloid cell apoptotic process	biological_process	10	ENSSSCG00000007673	1	84	5	18848	0.0220881
GO:0031630	regulation of synaptic vesicle fusion to presynaptic active zone membrane	biological_process	9	ENSSSCG00000037527	1	84	5	18848	0.0220881
GO:0032559	adenyl ribonucleotide binding	molecular_function	8	ENSSSCG00000016200	1	84	5	18848	0.0220881
GO:0009584	detection of visible light	biological_process	8	ENSSSCG00000010358	1	84	5	18848	0.0220881
GO:0048671	negative regulation of collateral sprouting	biological_process	8	ENSSSCG00000028612	1	84	5	18848	0.0220881
GO:0035662	Toll-like receptor 4 binding	molecular_function	7	ENSSSCG00000006588	1	84	5	18848	0.0220881
GO:0097527	necroptotic signaling pathway	biological_process	5	ENSSSCG00000001404	1	84	5	18848	0.0220881
GO:0004656	procollagen-proline 4-dioxygenase activity	molecular_function	9	ENSSSCG00000011368	1	84	5	18848	0.0220881
GO:1904447	folate import across plasma membrane	biological_process	8	ENSSSCG00000040746	1	84	5	18848	0.0220881
GO:0098826	endoplasmic reticulum tubular network membrane	cellular_component	4	ENSSSCG00000005020	1	84	5	18848	0.0220881
GO:0045084	positive regulation of interleukin-12 biosynthetic process	biological_process	9	ENSSSCG00000001405	1	84	5	18848	0.0220881
GO:0034502	protein localization to chromosome	biological_process	8	ENSSSCG00000007650	1	84	5	18848	0.0220881
GO:0034991	nuclear meiotic cohesin complex	cellular_component	6	ENSSSCG00000007650	1	84	5	18848	0.0220881
GO:0050427	3'-phosphoadenosine 5'-phosphosulfate metabolic process	biological_process	6	ENSSSCG00000033207	1	84	5	18848	0.0220881
GO:0060252	positive regulation of glial cell proliferation	biological_process	8	ENSSSCG00000001404	1	84	5	18848	0.0220881
GO:0033280	response to vitamin D	biological_process	7	ENSSSCG00000032607	1	84	5	18848	0.0220881
GO:0016004	phospholipase activator activity	molecular_function	7	ENSSSCG00000017705	1	84	5	18848	0.0220881
GO:0006068	ethanol catabolic process	biological_process	8	ENSSSCG00000033207	1	84	5	18848	0.0220881
GO:0042541	hemoglobin biosynthetic process	biological_process	8	ENSSSCG00000007673	1	84	5	18848	0.0220881
GO:0052866	phosphatidylinositol phosphate phosphatase activity	molecular_function	8	ENSSSCG00000036785	1	84	5	18848	0.0220881
GO:0002740	negative regulation of cytokine secretion involved in immune response	biological_process	9	ENSSSCG00000001404	1	84	5	18848	0.0220881
GO:1901842	negative regulation of high voltage-gated calcium channel activity	biological_process	10	ENSSSCG00000008312	1	84	5	18848	0.0220881
GO:1903140	regulation of establishment of endothelial barrier	biological_process	10	ENSSSCG00000001404	1	84	5	18848	0.0220881
GO:0045602	negative regulation of endothelial cell differentiation	biological_process	9	ENSSSCG00000000232	1	84	5	18848	0.0220881
GO:0046934	phosphatidylinositol-4,5-bisphosphate 3-kinase activity	molecular_function	8	ENSSSCG00000017990	1	84	5	18848	0.0220881
GO:0035509	negative regulation of myosin-light-chain-phosphatase activity	biological_process	13	ENSSSCG00000001404	1	84	5	18848	0.0220881
GO:0002925	positive regulation of humoral immune response mediated by circulating immunoglobulin	biological_process	12	ENSSSCG00000001404	1	84	5	18848	0.0220881
GO:2000510	positive regulation of dendritic cell chemotaxis	biological_process	9	ENSSSCG00000017466	1	84	5	18848	0.0220881
GO:0035634	response to stilbenoid	biological_process	7	ENSSSCG00000037524	1	84	5	18848	0.0220881
GO:0099151	regulation of postsynaptic density assembly	biological_process	9	ENSSSCG00000028612	1	84	5	18848	0.0220881
GO:0050727	regulation of inflammatory response	biological_process	8	ENSSSCG00000006588;ENSSSCG00000001404	2	84	52	18848	0.0225332
GO:0071346	cellular response to interferon-gamma	biological_process	8	ENSSSCG00000017705;ENSSSCG00000038096	2	84	54	18848	0.0241789
GO:0042127	regulation of cell population proliferation	biological_process	6	ENSSSCG00000001404;ENSSSCG00000032777;ENSSSCG00000023737	3	84	140	18848	0.0246937
GO:0006919	activation of cysteine-type endopeptidase activity involved in apoptotic process	biological_process	11	ENSSSCG00000001404;ENSSSCG00000006588	2	84	56	18848	0.0258725
GO:0071900	regulation of protein serine/threonine kinase activity	biological_process	11	ENSSSCG00000016200	1	84	6	18848	0.0264475
GO:0035374	chondroitin sulfate binding	molecular_function	6	ENSSSCG00000028612	1	84	6	18848	0.0264475
GO:0060982	coronary artery morphogenesis	biological_process	8	ENSSSCG00000040746	1	84	6	18848	0.0264475
GO:0061156	pulmonary artery morphogenesis	biological_process	8	ENSSSCG00000040746	1	84	6	18848	0.0264475
GO:0045646	regulation of erythrocyte differentiation	biological_process	8	ENSSSCG00000011368	1	84	6	18848	0.0264475
GO:0051798	positive regulation of hair follicle development	biological_process	8	ENSSSCG00000001404	1	84	6	18848	0.0264475
GO:0030223	neutrophil differentiation	biological_process	9	ENSSSCG00000023737	1	84	6	18848	0.0264475
GO:0002523	leukocyte migration involved in inflammatory response	biological_process	5	ENSSSCG00000006588	1	84	6	18848	0.0264475
GO:0071688	striated muscle myosin thick filament assembly	biological_process	7	ENSSSCG00000015747	1	84	6	18848	0.0264475
GO:0008889	glycerophosphodiester phosphodiesterase activity	molecular_function	8	ENSSSCG00000015781	1	84	6	18848	0.0264475
GO:0004931	extracellularly ATP-gated cation channel activity	molecular_function	10	ENSSSCG00000010101	1	84	6	18848	0.0264475
GO:0016462	pyrophosphatase activity	molecular_function	7	ENSSSCG00000032607	1	84	6	18848	0.0264475
GO:0048179	activin receptor complex	cellular_component	6	ENSSSCG00000000232	1	84	6	18848	0.0264475
GO:0004679	AMP-activated protein kinase activity	molecular_function	9	ENSSSCG00000016200	1	84	6	18848	0.0264475
GO:0003209	cardiac atrium morphogenesis	biological_process	6	ENSSSCG00000004755	1	84	6	18848	0.0264475
GO:0050786	RAGE receptor binding	molecular_function	6	ENSSSCG00000006588	1	84	6	18848	0.0264475
GO:0008015	blood circulation	biological_process	6	ENSSSCG00000000232	1	84	6	18848	0.0264475
GO:0005782	peroxisomal matrix	cellular_component	8	ENSSSCG00000016402	1	84	6	18848	0.0264475
GO:0098967	exocytic insertion of neurotransmitter receptor to postsynaptic membrane	biological_process	9	ENSSSCG00000037527	1	84	6	18848	0.0264475
GO:0006307	DNA dealkylation involved in DNA repair	biological_process	10	ENSSSCG00000010756	1	84	6	18848	0.0264475
GO:0008020	G protein-coupled photoreceptor activity	molecular_function	7	ENSSSCG00000010358	1	84	6	18848	0.0264475
GO:0033292	T-tubule organization	biological_process	6	ENSSSCG00000008312	1	84	6	18848	0.0264475
GO:0008510	sodium:bicarbonate symporter activity	molecular_function	9	ENSSSCG00000008943	1	84	6	18848	0.0264475
GO:0014911	positive regulation of smooth muscle cell migration	biological_process	9	ENSSSCG00000017705	1	84	6	18848	0.0264475
GO:0019215	intermediate filament binding	molecular_function	5	ENSSSCG00000006474	1	84	6	18848	0.0264475
GO:0090557	establishment of endothelial intestinal barrier	biological_process	9	ENSSSCG00000028612	1	84	6	18848	0.0264475
GO:0008422	beta-glucosidase activity	molecular_function	8	ENSSSCG00000015691	1	84	6	18848	0.0264475
GO:0035381	ATP-gated ion channel activity	molecular_function	9	ENSSSCG00000010101	1	84	6	18848	0.0264475
GO:0030854	positive regulation of granulocyte differentiation	biological_process	10	ENSSSCG00000011884	1	84	6	18848	0.0264475
GO:0060836	lymphatic endothelial cell differentiation	biological_process	8	ENSSSCG00000000232	1	84	6	18848	0.0264475
GO:0003223	ventricular compact myocardium morphogenesis	biological_process	9	ENSSSCG00000040746	1	84	6	18848	0.0264475
GO:0009615	response to virus	biological_process	7	ENSSSCG00000017705;ENSSSCG00000001404	2	84	58	18848	0.027613
GO:0014068	positive regulation of phosphatidylinositol 3-kinase signaling	biological_process	10	ENSSSCG00000017705;ENSSSCG00000011884	2	84	58	18848	0.027613
GO:0061298	retina vasculature development in camera-type eye	biological_process	7	ENSSSCG00000000232	1	84	7	18848	0.0307878
GO:0051384	response to glucocorticoid	biological_process	8	ENSSSCG00000001404	1	84	7	18848	0.0307878
GO:0051923	sulfation	biological_process	6	ENSSSCG00000033207	1	84	7	18848	0.0307878
GO:0003208	cardiac ventricle morphogenesis	biological_process	6	ENSSSCG00000004755	1	84	7	18848	0.0307878
GO:0003344	pericardium morphogenesis	biological_process	8	ENSSSCG00000004755	1	84	7	18848	0.0307878
GO:0018401	peptidyl-proline hydroxylation to 4-hydroxy-L-proline	biological_process	7	ENSSSCG00000011368	1	84	7	18848	0.0307878
GO:0072089	stem cell proliferation	biological_process	4	ENSSSCG00000006474	1	84	7	18848	0.0307878
GO:0090084	negative regulation of inclusion body assembly	biological_process	8	ENSSSCG00000035493	1	84	7	18848	0.0307878
GO:0018298	protein-chromophore linkage	biological_process	9	ENSSSCG00000010358	1	84	7	18848	0.0307878
GO:0043068	positive regulation of programmed cell death	biological_process	8	ENSSSCG00000001404	1	84	7	18848	0.0307878
GO:1902961	positive regulation of aspartic-type endopeptidase activity involved in amyloid precursor protein catabolic process	biological_process	12	ENSSSCG00000006531	1	84	7	18848	0.0307878
GO:0005025	transforming growth factor beta receptor activity, type I	molecular_function	11	ENSSSCG00000000232	1	84	7	18848	0.0307878
GO:0009881	photoreceptor activity	molecular_function	5	ENSSSCG00000010358	1	84	7	18848	0.0307878
GO:0098821	BMP receptor activity	molecular_function	10	ENSSSCG00000000232	1	84	7	18848	0.0307878
GO:0001614	purinergic nucleotide receptor activity	molecular_function	7	ENSSSCG00000010101	1	84	7	18848	0.0307878
GO:0070233	negative regulation of T cell apoptotic process	biological_process	12	ENSSSCG00000017705	1	84	7	18848	0.0307878
GO:0030241	skeletal muscle myosin thick filament assembly	biological_process	8	ENSSSCG00000015747	1	84	7	18848	0.0307878
GO:0071470	cellular response to osmotic stress	biological_process	6	ENSSSCG00000008312	1	84	7	18848	0.0307878
GO:1904996	positive regulation of leukocyte adhesion to vascular endothelial cell	biological_process	9	ENSSSCG00000001404	1	84	7	18848	0.0307878
GO:0030893	meiotic cohesin complex	cellular_component	5	ENSSSCG00000007650	1	84	7	18848	0.0307878
GO:0006814	sodium ion transport	biological_process	9	ENSSSCG00000017763;ENSSSCG00000008943	2	84	62	18848	0.0312307
GO:0009986	cell surface	cellular_component	4	ENSSSCG00000017466;ENSSSCG00000007673;ENSSSCG00000001404;ENSSSCG00000037524;ENSSSCG00000000232	5	84	398	18848	0.0325448
GO:0016757	transferase activity, transferring glycosyl groups	molecular_function	5	ENSSSCG00000036274;ENSSSCG00000005379;ENSSSCG00000025770	3	84	157	18848	0.0330926
GO:0019722	calcium-mediated signaling	biological_process	7	ENSSSCG00000017466;ENSSSCG00000017585	2	84	64	18848	0.0331062
GO:0006325	chromatin organization	biological_process	5	ENSSSCG00000038444;ENSSSCG00000032769	2	84	65	18848	0.0340601
GO:0043922	negative regulation by host of viral transcription	biological_process	10	ENSSSCG00000017705	1	84	8	18848	0.0351089
GO:0060840	artery development	biological_process	6	ENSSSCG00000000232	1	84	8	18848	0.0351089
GO:0045416	positive regulation of interleukin-8 biosynthetic process	biological_process	9	ENSSSCG00000001404	1	84	8	18848	0.0351089
GO:0008514	organic anion transmembrane transporter activity	molecular_function	7	ENSSSCG00000032298	1	84	8	18848	0.0351089
GO:0042379	chemokine receptor binding	molecular_function	7	ENSSSCG00000017705	1	84	8	18848	0.0351089
GO:0015711	organic anion transport	biological_process	8	ENSSSCG00000032298	1	84	8	18848	0.0351089
GO:0048681	negative regulation of axon regeneration	biological_process	8	ENSSSCG00000028612	1	84	8	18848	0.0351089
GO:0010467	gene expression	biological_process	6	ENSSSCG00000001405	1	84	8	18848	0.0351089
GO:0044615	nuclear pore nuclear basket	cellular_component	4	ENSSSCG00000038444	1	84	8	18848	0.0351089
GO:0035590	purinergic nucleotide receptor signaling pathway	biological_process	7	ENSSSCG00000010101	1	84	8	18848	0.0351089
GO:0071482	cellular response to light stimulus	biological_process	7	ENSSSCG00000010358	1	84	8	18848	0.0351089
GO:2000279	negative regulation of DNA biosynthetic process	biological_process	9	ENSSSCG00000000232	1	84	8	18848	0.0351089
GO:0097011	cellular response to granulocyte macrophage colony-stimulating factor stimulus	biological_process	8	ENSSSCG00000023737	1	84	8	18848	0.0351089
GO:0043249	erythrocyte maturation	biological_process	6	ENSSSCG00000007673	1	84	8	18848	0.0351089
GO:0045080	positive regulation of chemokine biosynthetic process	biological_process	9	ENSSSCG00000001404	1	84	8	18848	0.0351089
GO:0005751	mitochondrial respiratory chain complex IV	cellular_component	6	ENSSSCG00000004670	1	84	8	18848	0.0351089
GO:0098685	Schaffer collateral - CA1 synapse	cellular_component	4	ENSSSCG00000028612;ENSSSCG00000037527	2	84	67	18848	0.0359999
GO:0045177	apical part of cell	cellular_component	4	ENSSSCG00000016516;ENSSSCG00000040746	2	84	69	18848	0.0379816
GO:0009072	aromatic amino acid family metabolic process	biological_process	9	ENSSSCG00000009805	1	84	9	18848	0.0394109
GO:0010744	positive regulation of macrophage derived foam cell differentiation	biological_process	8	ENSSSCG00000023737	1	84	9	18848	0.0394109
GO:0050708	regulation of protein secretion	biological_process	9	ENSSSCG00000001404	1	84	9	18848	0.0394109
GO:0070269	pyroptosis	biological_process	6	ENSSSCG00000005961	1	84	9	18848	0.0394109
GO:0051371	muscle alpha-actinin binding	molecular_function	8	ENSSSCG00000015747	1	84	9	18848	0.0394109
GO:0046935	1-phosphatidylinositol-3-kinase regulator activity	molecular_function	7	ENSSSCG00000017990	1	84	9	18848	0.0394109
GO:0006071	glycerol metabolic process	biological_process	8	ENSSSCG00000008312	1	84	9	18848	0.0394109
GO:0050765	negative regulation of phagocytosis	biological_process	8	ENSSSCG00000008312	1	84	9	18848	0.0394109
GO:2000781	positive regulation of double-strand break repair	biological_process	11	ENSSSCG00000010756	1	84	9	18848	0.0394109
GO:0003139	secondary heart field specification	biological_process	8	ENSSSCG00000040746	1	84	9	18848	0.0394109
GO:0030098	lymphocyte differentiation	biological_process	7	ENSSSCG00000037524	1	84	9	18848	0.0394109
GO:0090279	regulation of calcium ion import	biological_process	10	ENSSSCG00000008312	1	84	9	18848	0.0394109
GO:0060068	vagina development	biological_process	8	ENSSSCG00000040746	1	84	9	18848	0.0394109
GO:0099003	vesicle-mediated transport in synapse	biological_process	7	ENSSSCG00000037527	1	84	9	18848	0.0394109
GO:0048185	activin binding	molecular_function	5	ENSSSCG00000000232	1	84	9	18848	0.0394109
GO:0022038	corpus callosum development	biological_process	5	ENSSSCG00000028612	1	84	9	18848	0.0394109
GO:0035313	wound healing, spreading of epidermal cells	biological_process	8	ENSSSCG00000000232	1	84	9	18848	0.0394109
GO:0071711	basement membrane organization	biological_process	7	ENSSSCG00000031940	1	84	9	18848	0.0394109
GO:0045603	positive regulation of endothelial cell differentiation	biological_process	9	ENSSSCG00000000232	1	84	9	18848	0.0394109
GO:0098794	postsynapse	cellular_component	4	ENSSSCG00000037527;ENSSSCG00000010101	2	84	71	18848	0.0400041
GO:0051087	chaperone binding	molecular_function	5	ENSSSCG00000040746;ENSSSCG00000035493	2	84	71	18848	0.0400041
GO:0005887	integral component of plasma membrane	cellular_component	6	ENSSSCG00000001404;ENSSSCG00000010101;ENSSSCG00000010358;ENSSSCG00000032298;ENSSSCG00000007950;ENSSSCG00000000232;ENSSSCG00000008943	7	84	717	18848	0.040709
GO:0033138	positive regulation of peptidyl-serine phosphorylation	biological_process	11	ENSSSCG00000011884;ENSSSCG00000001404	2	84	72	18848	0.0410305
GO:0071356	cellular response to tumor necrosis factor	biological_process	8	ENSSSCG00000038096;ENSSSCG00000017705	2	84	73	18848	0.0420668
GO:0051897	positive regulation of protein kinase B signaling	biological_process	10	ENSSSCG00000001404;ENSSSCG00000011884	2	84	74	18848	0.0431128
GO:0001946	lymphangiogenesis	biological_process	5	ENSSSCG00000000232	1	84	10	18848	0.043694
GO:0032688	negative regulation of interferon-beta production	biological_process	9	ENSSSCG00000028612	1	84	10	18848	0.043694
GO:0008278	cohesin complex	cellular_component	4	ENSSSCG00000007650	1	84	10	18848	0.043694
GO:0016597	amino acid binding	molecular_function	7	ENSSSCG00000016402	1	84	10	18848	0.043694
GO:0046325	negative regulation of glucose import	biological_process	10	ENSSSCG00000001404	1	84	10	18848	0.043694
GO:0045651	positive regulation of macrophage differentiation	biological_process	10	ENSSSCG00000011884	1	84	10	18848	0.043694
GO:0042119	neutrophil activation	biological_process	8	ENSSSCG00000017705	1	84	10	18848	0.043694
GO:0002281	macrophage activation involved in immune response	biological_process	8	ENSSSCG00000008312	1	84	10	18848	0.043694
GO:0001778	plasma membrane repair	biological_process	7	ENSSSCG00000008312	1	84	10	18848	0.043694
GO:0008194	UDP-glycosyltransferase activity	molecular_function	6	ENSSSCG00000036274	1	84	10	18848	0.043694
GO:0097028	dendritic cell differentiation	biological_process	7	ENSSSCG00000023737	1	84	10	18848	0.043694
GO:0006171	cAMP biosynthetic process	biological_process	12	ENSSSCG00000007950	1	84	10	18848	0.043694
GO:0034116	positive regulation of heterotypic cell-cell adhesion	biological_process	8	ENSSSCG00000001404	1	84	10	18848	0.043694
GO:0033198	response to ATP	biological_process	8	ENSSSCG00000010101	1	84	11	18848	0.0479583
GO:0045060	negative thymic T cell selection	biological_process	6	ENSSSCG00000017466	1	84	11	18848	0.0479583
GO:0030224	monocyte differentiation	biological_process	8	ENSSSCG00000023737	1	84	11	18848	0.0479583
GO:0043551	regulation of phosphatidylinositol 3-kinase activity	biological_process	9	ENSSSCG00000017990	1	84	11	18848	0.0479583
GO:0004016	adenylate cyclase activity	molecular_function	5	ENSSSCG00000007950	1	84	11	18848	0.0479583
GO:0045744	negative regulation of G protein-coupled receptor signaling pathway	biological_process	9	ENSSSCG00000017705	1	84	11	18848	0.0479583
GO:0010820	positive regulation of T cell chemotaxis	biological_process	10	ENSSSCG00000017705	1	84	11	18848	0.0479583
GO:0048029	monosaccharide binding	molecular_function	5	ENSSSCG00000002873	1	84	11	18848	0.0479583
GO:0043281	regulation of cysteine-type endopeptidase activity involved in apoptotic process	biological_process	9	ENSSSCG00000010756	1	84	11	18848	0.0479583
GO:0051895	negative regulation of focal adhesion assembly	biological_process	9	ENSSSCG00000000232	1	84	11	18848	0.0479583
GO:0000185	activation of MAPKKK activity	biological_process	13	ENSSSCG00000001404	1	84	11	18848	0.0479583
GO:0001891	phagocytic cup	cellular_component	5	ENSSSCG00000001404	1	84	11	18848	0.0479583
GO:0007035	vacuolar acidification	biological_process	13	ENSSSCG00000016516	1	84	11	18848	0.0479583
GO:0007588	excretion	biological_process	5	ENSSSCG00000016516	1	84	11	18848	0.0479583
GO:0045670	regulation of osteoclast differentiation	biological_process	9	ENSSSCG00000001404	1	84	11	18848	0.0479583
GO:0050806	positive regulation of synaptic transmission	biological_process	8	ENSSSCG00000001404	1	84	11	18848	0.0479583
GO:0030948	negative regulation of vascular endothelial growth factor receptor signaling pathway	biological_process	9	ENSSSCG00000024048	1	84	11	18848	0.0479583
GO:0050863	regulation of T cell activation	biological_process	8	ENSSSCG00000017705	1	84	11	18848	0.0479583
GO:0030240	skeletal muscle thin filament assembly	biological_process	7	ENSSSCG00000015747	1	84	11	18848	0.0479583
GO:0050901	leukocyte tethering or rolling	biological_process	8	ENSSSCG00000001404	1	84	11	18848	0.0479583
GO:0007565	female pregnancy	biological_process	5	ENSSSCG00000002777	1	84	11	18848	0.0479583
GO:0007219	Notch signaling pathway	biological_process	6	ENSSSCG00000016402;ENSSSCG00000004755	2	84	81	18848	0.0507011
GO:0044130	negative regulation of growth of symbiont in host	biological_process	7	ENSSSCG00000001404	1	84	12	18848	0.0522037
GO:0005024	transforming growth factor beta-activated receptor activity	molecular_function	10	ENSSSCG00000000232	1	84	12	18848	0.0522037
GO:0051156	glucose 6-phosphate metabolic process	biological_process	7	ENSSSCG00000002873	1	84	12	18848	0.0522037
GO:0044305	calyx of Held	cellular_component	7	ENSSSCG00000037527	1	84	12	18848	0.0522037
GO:0008593	regulation of Notch signaling pathway	biological_process	8	ENSSSCG00000031940	1	84	12	18848	0.0522037
GO:0016578	histone deubiquitination	biological_process	10	ENSSSCG00000038444	1	84	12	18848	0.0522037
GO:0005639	integral component of nuclear inner membrane	cellular_component	7	ENSSSCG00000010101	1	84	12	18848	0.0522037
GO:0033179	proton-transporting V-type ATPase, V0 domain	cellular_component	6	ENSSSCG00000016516	1	84	12	18848	0.0522037
GO:0071782	endoplasmic reticulum tubular network	cellular_component	7	ENSSSCG00000005020	1	84	12	18848	0.0522037
GO:0016973	poly(A)+ mRNA export from nucleus	biological_process	12	ENSSSCG00000038444	1	84	12	18848	0.0522037
GO:0010759	positive regulation of macrophage chemotaxis	biological_process	9	ENSSSCG00000017705	1	84	12	18848	0.0522037
GO:0005777	peroxisome	cellular_component	7	ENSSSCG00000016402;ENSSSCG00000026025	2	84	83	18848	0.0529515
GO:0000165	MAPK cascade	biological_process	11	ENSSSCG00000001404;ENSSSCG00000017705	2	84	84	18848	0.0540899
GO:1902600	proton transmembrane transport	biological_process	9	ENSSSCG00000004670;ENSSSCG00000016516	2	84	84	18848	0.0540899
GO:0000139	Golgi membrane	cellular_component	7	ENSSSCG00000009805;ENSSSCG00000005379;ENSSSCG00000025770	3	84	192	18848	0.054448
GO:0005768	endosome	cellular_component	7	ENSSSCG00000016516;ENSSSCG00000008312;ENSSSCG00000040746	3	84	193	18848	0.0551359
GO:0005509	calcium ion binding	molecular_function	7	ENSSSCG00000004755;ENSSSCG00000008312;ENSSSCG00000006588;ENSSSCG00000032137;ENSSSCG00000011368;ENSSSCG00000040746	6	84	613	18848	0.0558307
GO:0051044	positive regulation of membrane protein ectodomain proteolysis	biological_process	9	ENSSSCG00000001404	1	84	13	18848	0.0564305
GO:0005940	septin ring	cellular_component	8	ENSSSCG00000000040	1	84	13	18848	0.0564305
GO:1901214	regulation of neuron death	biological_process	7	ENSSSCG00000017705	1	84	13	18848	0.0564305
GO:0070628	proteasome binding	molecular_function	5	ENSSSCG00000035493	1	84	13	18848	0.0564305
GO:0000800	lateral element	cellular_component	7	ENSSSCG00000007650	1	84	13	18848	0.0564305
GO:0031105	septin complex	cellular_component	4	ENSSSCG00000000040	1	84	13	18848	0.0564305
GO:0004675	transmembrane receptor protein serine/threonine kinase activity	molecular_function	9	ENSSSCG00000000232	1	84	13	18848	0.0564305
GO:0005452	inorganic anion exchanger activity	molecular_function	8	ENSSSCG00000008943	1	84	13	18848	0.0564305
GO:2000406	positive regulation of T cell migration	biological_process	9	ENSSSCG00000017705	1	84	13	18848	0.0564305
GO:0043403	skeletal muscle tissue regeneration	biological_process	7	ENSSSCG00000008312	1	84	13	18848	0.0564305
GO:0048739	cardiac muscle fiber development	biological_process	9	ENSSSCG00000015747	1	84	13	18848	0.0564305
GO:0050995	negative regulation of lipid catabolic process	biological_process	8	ENSSSCG00000001404	1	84	13	18848	0.0564305
GO:0070886	positive regulation of calcineurin-NFAT signaling cascade	biological_process	12	ENSSSCG00000001404	1	84	13	18848	0.0564305
GO:0045598	regulation of fat cell differentiation	biological_process	7	ENSSSCG00000001404	1	84	13	18848	0.0564305
GO:0050862	positive regulation of T cell receptor signaling pathway	biological_process	10	ENSSSCG00000017466	1	84	13	18848	0.0564305
GO:0055003	cardiac myofibril assembly	biological_process	8	ENSSSCG00000015747	1	84	13	18848	0.0564305
GO:0001673	male germ cell nucleus	cellular_component	8	ENSSSCG00000007650	1	84	13	18848	0.0564305
GO:0008017	microtubule binding	molecular_function	7	ENSSSCG00000008312;ENSSSCG00000031940;ENSSSCG00000006588	3	84	195	18848	0.0565242
GO:0007189	adenylate cyclase-activating G protein-coupled receptor signaling pathway	biological_process	8	ENSSSCG00000007950;ENSSSCG00000032777	2	84	89	18848	0.0599103
GO:0051091	positive regulation of DNA-binding transcription factor activity	biological_process	6	ENSSSCG00000011884;ENSSSCG00000001404	2	84	89	18848	0.0599103
GO:0051028	mRNA transport	biological_process	10	ENSSSCG00000038444	1	84	14	18848	0.0606386
GO:0090026	positive regulation of monocyte chemotaxis	biological_process	9	ENSSSCG00000017705	1	84	14	18848	0.0606386
GO:2000010	positive regulation of protein localization to cell surface	biological_process	7	ENSSSCG00000001404	1	84	14	18848	0.0606386
GO:0046579	positive regulation of Ras protein signal transduction	biological_process	11	ENSSSCG00000007673	1	84	14	18848	0.0606386
GO:0005978	glycogen biosynthetic process	biological_process	10	ENSSSCG00000016200	1	84	14	18848	0.0606386
GO:0003222	ventricular trabecula myocardium morphogenesis	biological_process	9	ENSSSCG00000004755	1	84	14	18848	0.0606386
GO:0015020	glucuronosyltransferase activity	molecular_function	7	ENSSSCG00000036274	1	84	14	18848	0.0606386
GO:0003203	endocardial cushion morphogenesis	biological_process	7	ENSSSCG00000000232	1	84	14	18848	0.0606386
GO:0030595	leukocyte chemotaxis	biological_process	5	ENSSSCG00000032777	1	84	14	18848	0.0606386
GO:0031430	M band	cellular_component	5	ENSSSCG00000015747	1	84	14	18848	0.0606386
GO:0071222	cellular response to lipopolysaccharide	biological_process	8	ENSSSCG00000032777;ENSSSCG00000001404	2	84	91	18848	0.0622965
GO:0045766	positive regulation of angiogenesis	biological_process	8	ENSSSCG00000000232;ENSSSCG00000017990	2	84	92	18848	0.0635017
GO:0098793	presynapse	cellular_component	4	ENSSSCG00000000040;ENSSSCG00000037527	2	84	93	18848	0.0647148
GO:0032735	positive regulation of interleukin-12 production	biological_process	8	ENSSSCG00000017466	1	84	15	18848	0.0648281
GO:0007602	phototransduction	biological_process	5	ENSSSCG00000010358	1	84	15	18848	0.0648281
GO:0045582	positive regulation of T cell differentiation	biological_process	10	ENSSSCG00000017990	1	84	15	18848	0.0648281
GO:0008509	anion transmembrane transporter activity	molecular_function	6	ENSSSCG00000008943	1	84	15	18848	0.0648281
GO:0030315	T-tubule	cellular_component	5	ENSSSCG00000008312	1	84	15	18848	0.0648281
GO:0016811	hydrolase activity, acting on carbon-nitrogen (but not peptide) bonds, in linear amides	molecular_function	6	ENSSSCG00000005982	1	84	15	18848	0.0648281
GO:0061640	cytoskeleton-dependent cytokinesis	biological_process	6	ENSSSCG00000000040	1	84	15	18848	0.0648281
GO:0016471	vacuolar proton-transporting V-type ATPase complex	cellular_component	7	ENSSSCG00000016516	1	84	15	18848	0.0648281
GO:0071880	adenylate cyclase-activating adrenergic receptor signaling pathway	biological_process	9	ENSSSCG00000007950	1	84	15	18848	0.0648281
GO:0005112	Notch binding	molecular_function	6	ENSSSCG00000004755	1	84	15	18848	0.0648281
GO:2000353	positive regulation of endothelial cell apoptotic process	biological_process	11	ENSSSCG00000001404	1	84	15	18848	0.0648281
GO:0005865	striated muscle thin filament	cellular_component	6	ENSSSCG00000015747	1	84	15	18848	0.0648281
GO:0005942	phosphatidylinositol 3-kinase complex	cellular_component	7	ENSSSCG00000017990	1	84	15	18848	0.0648281
GO:0048535	lymph node development	biological_process	7	ENSSSCG00000001405	1	84	15	18848	0.0648281
GO:0032924	activin receptor signaling pathway	biological_process	8	ENSSSCG00000000232	1	84	15	18848	0.0648281
GO:0005525	GTP binding	molecular_function	8	ENSSSCG00000005020;ENSSSCG00000038071;ENSSSCG00000033909;ENSSSCG00000000040	4	84	340	18848	0.0654248
GO:0006486	protein glycosylation	biological_process	9	ENSSSCG00000025770;ENSSSCG00000005379	2	84	94	18848	0.0659357
GO:0009725	response to hormone	biological_process	5	ENSSSCG00000011884	1	84	16	18848	0.0689992
GO:0008483	transaminase activity	molecular_function	6	ENSSSCG00000016402	1	84	16	18848	0.0689992
GO:0051928	positive regulation of calcium ion transport	biological_process	9	ENSSSCG00000017705	1	84	16	18848	0.0689992
GO:0055008	cardiac muscle tissue morphogenesis	biological_process	7	ENSSSCG00000015747	1	84	16	18848	0.0689992
GO:0032722	positive regulation of chemokine production	biological_process	8	ENSSSCG00000001404	1	84	16	18848	0.0689992
GO:0002042	cell migration involved in sprouting angiogenesis	biological_process	11	ENSSSCG00000024048	1	84	16	18848	0.0689992
GO:2000179	positive regulation of neural precursor cell proliferation	biological_process	8	ENSSSCG00000004755	1	84	16	18848	0.0689992
GO:0031418	L-ascorbic acid binding	molecular_function	6	ENSSSCG00000011368	1	84	16	18848	0.0689992
GO:0046961	proton-transporting ATPase activity, rotational mechanism	molecular_function	10	ENSSSCG00000016516	1	84	16	18848	0.0689992
GO:0043011	myeloid dendritic cell differentiation	biological_process	8	ENSSSCG00000023737	1	84	16	18848	0.0689992
GO:0043122	regulation of I-kappaB kinase/NF-kappaB signaling	biological_process	9	ENSSSCG00000001404	1	84	16	18848	0.0689992
GO:0046677	response to antibiotic	biological_process	5	ENSSSCG00000032607	1	84	16	18848	0.0689992
GO:0030517	negative regulation of axon extension	biological_process	8	ENSSSCG00000028612	1	84	16	18848	0.0689992
GO:0000124	SAGA complex	cellular_component	8	ENSSSCG00000038444	1	84	16	18848	0.0689992
GO:0009617	response to bacterium	biological_process	7	ENSSSCG00000032777;ENSSSCG00000004670	2	84	98	18848	0.0708958
GO:0031929	TOR signaling	biological_process	6	ENSSSCG00000023737	1	84	17	18848	0.073152
GO:1901741	positive regulation of myoblast fusion	biological_process	11	ENSSSCG00000032777	1	84	17	18848	0.073152
GO:0008307	structural constituent of muscle	molecular_function	4	ENSSSCG00000015747	1	84	17	18848	0.073152
GO:0035904	aorta development	biological_process	7	ENSSSCG00000040746	1	84	17	18848	0.073152
GO:0021510	spinal cord development	biological_process	6	ENSSSCG00000028612	1	84	17	18848	0.073152
GO:0032426	stereocilium tip	cellular_component	4	ENSSSCG00000003081	1	84	17	18848	0.073152
GO:2000377	regulation of reactive oxygen species metabolic process	biological_process	7	ENSSSCG00000001404	1	84	17	18848	0.073152
GO:0004950	chemokine receptor activity	molecular_function	8	ENSSSCG00000017466	1	84	17	18848	0.073152
GO:1904707	positive regulation of vascular smooth muscle cell proliferation	biological_process	9	ENSSSCG00000001404	1	84	17	18848	0.073152
GO:0007254	JNK cascade	biological_process	13	ENSSSCG00000001404	1	84	17	18848	0.073152
GO:0048566	embryonic digestive tract development	biological_process	7	ENSSSCG00000001404	1	84	17	18848	0.073152
GO:0002098	tRNA wobble uridine modification	biological_process	14	ENSSSCG00000006969	1	84	17	18848	0.073152
GO:0007062	sister chromatid cohesion	biological_process	5	ENSSSCG00000007650	1	84	18	18848	0.0772864
GO:0004435	phosphatidylinositol phospholipase C activity	molecular_function	9	ENSSSCG00000017705	1	84	18	18848	0.0772864
GO:0045429	positive regulation of nitric oxide biosynthetic process	biological_process	9	ENSSSCG00000001404	1	84	18	18848	0.0772864
GO:0007178	transmembrane receptor protein serine/threonine kinase signaling pathway	biological_process	7	ENSSSCG00000000232	1	84	18	18848	0.0772864
GO:0005242	inward rectifier potassium channel activity	molecular_function	10	ENSSSCG00000015236	1	84	18	18848	0.0772864
GO:0018279	protein N-linked glycosylation via asparagine	biological_process	11	ENSSSCG00000025770	1	84	18	18848	0.0772864
GO:0034612	response to tumor necrosis factor	biological_process	7	ENSSSCG00000017705	1	84	18	18848	0.0772864
GO:0045663	positive regulation of myoblast differentiation	biological_process	8	ENSSSCG00000032777	1	84	18	18848	0.0772864
GO:0006820	anion transport	biological_process	7	ENSSSCG00000008943	1	84	18	18848	0.0772864
GO:0048747	muscle fiber development	biological_process	8	ENSSSCG00000008312	1	84	18	18848	0.0772864
GO:0099560	synaptic membrane adhesion	biological_process	7	ENSSSCG00000028612	1	84	18	18848	0.0772864
GO:0006952	defense response	biological_process	5	ENSSSCG00000032777;ENSSSCG00000001404	2	84	105	18848	0.0798563
GO:0050807	regulation of synapse organization	biological_process	7	ENSSSCG00000001404	1	84	19	18848	0.0814026
GO:0006885	regulation of pH	biological_process	10	ENSSSCG00000016516	1	84	19	18848	0.0814026
GO:0031334	positive regulation of protein complex assembly	biological_process	7	ENSSSCG00000001404	1	84	19	18848	0.0814026
GO:0019956	chemokine binding	molecular_function	6	ENSSSCG00000017466	1	84	19	18848	0.0814026
GO:0050431	transforming growth factor beta binding	molecular_function	6	ENSSSCG00000000232	1	84	19	18848	0.0814026
GO:0045672	positive regulation of osteoclast differentiation	biological_process	10	ENSSSCG00000001404	1	84	19	18848	0.0814026
GO:0001892	embryonic placenta development	biological_process	5	ENSSSCG00000023737	1	84	19	18848	0.0814026
GO:0006811	ion transport	biological_process	6	ENSSSCG00000008943;ENSSSCG00000010101;ENSSSCG00000016516;ENSSSCG00000015236	4	84	367	18848	0.0814469
GO:0006094	gluconeogenesis	biological_process	9	ENSSSCG00000002873	1	84	20	18848	0.0855006
GO:0007159	leukocyte cell-cell adhesion	biological_process	6	ENSSSCG00000017705	1	84	20	18848	0.0855006
GO:0015701	bicarbonate transport	biological_process	9	ENSSSCG00000008943	1	84	20	18848	0.0855006
GO:0008373	sialyltransferase activity	molecular_function	6	ENSSSCG00000025770	1	84	20	18848	0.0855006
GO:0006906	vesicle fusion	biological_process	7	ENSSSCG00000008312	1	84	20	18848	0.0855006
GO:0035924	cellular response to vascular endothelial growth factor stimulus	biological_process	8	ENSSSCG00000004755	1	84	20	18848	0.0855006
GO:0008625	extrinsic apoptotic signaling pathway via death domain receptors	biological_process	7	ENSSSCG00000001404	1	84	20	18848	0.0855006
GO:0097503	sialylation	biological_process	7	ENSSSCG00000025770	1	84	20	18848	0.0855006
GO:0016020	membrane	cellular_component	3	ENSSSCG00000005020;ENSSSCG00000016516;ENSSSCG00000007950;ENSSSCG00000025787;ENSSSCG00000001405;ENSSSCG00000011368;ENSSSCG00000015691;ENSSSCG00000008284;ENSSSCG00000036274;ENSSSCG00000037524;ENSSSCG00000025770;ENSSSCG00000001404;ENSSSCG00000017990;ENSSSCG00000004755;ENSSSCG00000010111;ENSSSCG00000017763;ENSSSCG00000033909;ENSSSCG00000008312;ENSSSCG00000006531;ENSSSCG00000010358;ENSSSCG00000038071;…	34	84	6201	18848	0.0876633
GO:0032757	positive regulation of interleukin-8 production	biological_process	8	ENSSSCG00000001404	1	84	21	18848	0.0895806
GO:0046856	phosphatidylinositol dephosphorylation	biological_process	10	ENSSSCG00000036785	1	84	21	18848	0.0895806
GO:0030041	actin filament polymerization	biological_process	8	ENSSSCG00000011884	1	84	21	18848	0.0895806
GO:0016079	synaptic vesicle exocytosis	biological_process	9	ENSSSCG00000037527	1	84	21	18848	0.0895806
GO:0009190	cyclic nucleotide biosynthetic process	biological_process	10	ENSSSCG00000007950	1	84	21	18848	0.0895806
GO:0019957	C-C chemokine binding	molecular_function	7	ENSSSCG00000017466	1	84	21	18848	0.0895806
GO:0050715	positive regulation of cytokine secretion	biological_process	8	ENSSSCG00000001404	1	84	21	18848	0.0895806
GO:0050900	leukocyte migration	biological_process	4	ENSSSCG00000001404	1	84	21	18848	0.0895806
GO:0048872	homeostasis of number of cells	biological_process	6	ENSSSCG00000017466	1	84	21	18848	0.0895806
GO:0043525	positive regulation of neuron apoptotic process	biological_process	10	ENSSSCG00000001404	1	84	21	18848	0.0895806
GO:0016493	C-C chemokine receptor activity	molecular_function	9	ENSSSCG00000017466	1	84	22	18848	0.0936426
GO:0030866	cortical actin cytoskeleton organization	biological_process	8	ENSSSCG00000001404	1	84	22	18848	0.0936426
GO:0051281	positive regulation of release of sequestered calcium ion into cytosol	biological_process	15	ENSSSCG00000032777	1	84	22	18848	0.0936426
GO:0060976	coronary vasculature development	biological_process	6	ENSSSCG00000040746	1	84	22	18848	0.0936426
GO:0003148	outflow tract septum morphogenesis	biological_process	6	ENSSSCG00000040746	1	84	22	18848	0.0936426
GO:0019915	lipid storage	biological_process	5	ENSSSCG00000008312	1	84	22	18848	0.0936426
GO:0070371	ERK1 and ERK2 cascade	biological_process	12	ENSSSCG00000023737	1	84	22	18848	0.0936426
GO:0001958	endochondral ossification	biological_process	6	ENSSSCG00000032607	1	84	22	18848	0.0936426
GO:0046875	ephrin receptor binding	molecular_function	6	ENSSSCG00000006531	1	84	22	18848	0.0936426
GO:0045662	negative regulation of myoblast differentiation	biological_process	8	ENSSSCG00000001404	1	84	22	18848	0.0936426
GO:0045746	negative regulation of Notch signaling pathway	biological_process	9	ENSSSCG00000004755	1	84	22	18848	0.0936426
GO:0008236	serine-type peptidase activity	molecular_function	6	ENSSSCG00000030698;ENSSSCG00000007765	2	84	116	18848	0.094596
GO:0006368	transcription elongation from RNA polymerase II promoter	biological_process	9	ENSSSCG00000038444	1	84	23	18848	0.0976867
GO:0070273	phosphatidylinositol-4-phosphate binding	molecular_function	8	ENSSSCG00000005961	1	84	23	18848	0.0976867
GO:0051453	regulation of intracellular pH	biological_process	12	ENSSSCG00000008943	1	84	23	18848	0.0976867
GO:0006836	neurotransmitter transport	biological_process	6	ENSSSCG00000037527	1	84	23	18848	0.0976867
GO:0032715	negative regulation of interleukin-6 production	biological_process	8	ENSSSCG00000001404	1	84	23	18848	0.0976867
GO:0016849	phosphorus-oxygen lyase activity	molecular_function	5	ENSSSCG00000007950	1	84	23	18848	0.0976867
GO:0001819	positive regulation of cytokine production	biological_process	7	ENSSSCG00000001404	1	84	23	18848	0.0976867
GO:0050699	WW domain binding	molecular_function	6	ENSSSCG00000000040	1	84	23	18848	0.0976867
GO:0042327	positive regulation of phosphorylation	biological_process	10	ENSSSCG00000017705	1	84	23	18848	0.0976867
GO:0000795	synaptonemal complex	cellular_component	8	ENSSSCG00000007650	1	84	23	18848	0.0976867
GO:0016021	integral component of membrane	cellular_component	5	ENSSSCG00000025097;ENSSSCG00000017763;ENSSSCG00000003278;ENSSSCG00000008312;ENSSSCG00000010111;ENSSSCG00000005020;ENSSSCG00000004755;ENSSSCG00000011368;ENSSSCG00000015691;ENSSSCG00000001405;ENSSSCG00000032137;ENSSSCG00000025770;ENSSSCG00000005379;ENSSSCG00000010358;ENSSSCG00000032298;ENSSSCG00000025787;ENSSSCG00000028612;ENSSSCG00000033909;ENSSSCG00000007950;ENSSSCG00000036274;ENSSSCG00000016516;…	31	84	5621	18848	0.0979787
GO:0008168	methyltransferase activity	molecular_function	6	ENSSSCG00000006969;ENSSSCG00000010756	2	84	119	18848	0.0987436
GO:0042056	chemoattractant activity	molecular_function	7	ENSSSCG00000017705	1	84	24	18848	0.101713
GO:0050769	positive regulation of neurogenesis	biological_process	9	ENSSSCG00000040746	1	84	24	18848	0.101713
GO:0032259	methylation	biological_process	4	ENSSSCG00000006969;ENSSSCG00000010756	2	84	123	18848	0.104352
GO:0001569	branching involved in blood vessel morphogenesis	biological_process	7	ENSSSCG00000004755	1	84	25	18848	0.105721
GO:0030488	tRNA methylation	biological_process	11	ENSSSCG00000006969	1	84	25	18848	0.105721
GO:0030001	metal ion transport	biological_process	8	ENSSSCG00000040746	1	84	25	18848	0.105721
GO:0048514	blood vessel morphogenesis	biological_process	6	ENSSSCG00000000232	1	84	25	18848	0.105721
GO:0016791	phosphatase activity	molecular_function	7	ENSSSCG00000028612;ENSSSCG00000032607	2	84	124	18848	0.105768
GO:0007129	synapsis	biological_process	8	ENSSSCG00000007650	1	84	26	18848	0.109712
GO:0030073	insulin secretion	biological_process	11	ENSSSCG00000037527	1	84	26	18848	0.109712
GO:0019838	growth factor binding	molecular_function	5	ENSSSCG00000000232	1	84	26	18848	0.109712
GO:0008266	poly(U) RNA binding	molecular_function	9	ENSSSCG00000037517	1	84	26	18848	0.109712
GO:0003281	ventricular septum development	biological_process	6	ENSSSCG00000040746	1	84	26	18848	0.109712
GO:0043014	alpha-tubulin binding	molecular_function	7	ENSSSCG00000008312	1	84	26	18848	0.109712
GO:0000086	G2/M transition of mitotic cell cycle	biological_process	7	ENSSSCG00000006474	1	84	27	18848	0.113686
GO:0016758	transferase activity, transferring hexosyl groups	molecular_function	6	ENSSSCG00000036274	1	84	27	18848	0.113686
GO:0010033	response to organic substance	biological_process	5	ENSSSCG00000001404	1	84	27	18848	0.113686
GO:0045930	negative regulation of mitotic cell cycle	biological_process	8	ENSSSCG00000001404	1	84	27	18848	0.113686
GO:0030295	protein kinase activator activity	molecular_function	7	ENSSSCG00000007673	1	84	27	18848	0.113686
GO:0007566	embryo implantation	biological_process	4	ENSSSCG00000007673	1	84	27	18848	0.113686
GO:0099056	integral component of presynaptic membrane	cellular_component	6	ENSSSCG00000028612	1	84	27	18848	0.113686
GO:0007029	endoplasmic reticulum organization	biological_process	6	ENSSSCG00000005020	1	84	28	18848	0.117641
GO:0030833	regulation of actin filament polymerization	biological_process	8	ENSSSCG00000011884	1	84	28	18848	0.117641
GO:0043280	positive regulation of cysteine-type endopeptidase activity involved in apoptotic process	biological_process	10	ENSSSCG00000001404	1	84	28	18848	0.117641
GO:0021549	cerebellum development	biological_process	5	ENSSSCG00000028612	1	84	28	18848	0.117641
GO:0030544	Hsp70 protein binding	molecular_function	6	ENSSSCG00000035493	1	84	28	18848	0.117641
GO:0033209	tumor necrosis factor-mediated signaling pathway	biological_process	7	ENSSSCG00000001404	1	84	28	18848	0.117641
GO:0030017	sarcomere	cellular_component	5	ENSSSCG00000015747	1	84	28	18848	0.117641
GO:0007162	negative regulation of cell adhesion	biological_process	6	ENSSSCG00000000232	1	84	29	18848	0.12158
GO:0030316	osteoclast differentiation	biological_process	8	ENSSSCG00000001404	1	84	29	18848	0.12158
GO:0071773	cellular response to BMP stimulus	biological_process	8	ENSSSCG00000000232	1	84	29	18848	0.12158
GO:2001244	positive regulation of intrinsic apoptotic signaling pathway	biological_process	10	ENSSSCG00000006588	1	84	30	18848	0.1255
GO:0030513	positive regulation of BMP signaling pathway	biological_process	11	ENSSSCG00000000232	1	84	30	18848	0.1255
GO:0034097	response to cytokine	biological_process	6	ENSSSCG00000017705	1	84	30	18848	0.1255
GO:0045747	positive regulation of Notch signaling pathway	biological_process	9	ENSSSCG00000004755	1	84	30	18848	0.1255
GO:0050767	regulation of neurogenesis	biological_process	8	ENSSSCG00000004755	1	84	30	18848	0.1255
GO:0008202	steroid metabolic process	biological_process	6	ENSSSCG00000033207	1	84	30	18848	0.1255
GO:0008283	cell population proliferation	biological_process	3	ENSSSCG00000007673;ENSSSCG00000040746	2	84	139	18848	0.127594
GO:0015698	inorganic anion transport	biological_process	8	ENSSSCG00000008943	1	84	31	18848	0.129404
GO:0008217	regulation of blood pressure	biological_process	5	ENSSSCG00000000232	1	84	31	18848	0.129404
GO:0043507	positive regulation of JUN kinase activity	biological_process	13	ENSSSCG00000001404	1	84	31	18848	0.129404
GO:0048013	ephrin receptor signaling pathway	biological_process	8	ENSSSCG00000006531	1	84	31	18848	0.129404
GO:1990573	potassium ion import across plasma membrane	biological_process	11	ENSSSCG00000015236	1	84	31	18848	0.129404
GO:0070374	positive regulation of ERK1 and ERK2 cascade	biological_process	12	ENSSSCG00000038096;ENSSSCG00000017705	2	84	142	18848	0.132081
GO:0015991	ATP hydrolysis coupled proton transport	biological_process	11	ENSSSCG00000016516	1	84	32	18848	0.13329
GO:0005905	clathrin-coated pit	cellular_component	4	ENSSSCG00000040746	1	84	32	18848	0.13329
GO:0042307	positive regulation of protein import into nucleus	biological_process	10	ENSSSCG00000011884	1	84	32	18848	0.13329
GO:0045214	sarcomere organization	biological_process	9	ENSSSCG00000015747	1	84	32	18848	0.13329
GO:0000794	condensed nuclear chromosome	cellular_component	8	ENSSSCG00000007650	1	84	33	18848	0.13716
GO:0009636	response to toxic substance	biological_process	5	ENSSSCG00000017705	1	84	33	18848	0.13716
GO:0043086	negative regulation of catalytic activity	biological_process	6	ENSSSCG00000006474	1	84	33	18848	0.13716
GO:0030217	T cell differentiation	biological_process	8	ENSSSCG00000004755	1	84	33	18848	0.13716
GO:0042177	negative regulation of protein catabolic process	biological_process	8	ENSSSCG00000008312	1	84	33	18848	0.13716
GO:0003924	GTPase activity	molecular_function	9	ENSSSCG00000000040;ENSSSCG00000005020;ENSSSCG00000038071	3	84	288	18848	0.137468
GO:0042803	protein homodimerization activity	molecular_function	6	ENSSSCG00000026025;ENSSSCG00000017705;ENSSSCG00000016402;ENSSSCG00000037517;ENSSSCG00000025770	5	84	612	18848	0.137572
GO:0004129	cytochrome-c oxidase activity	molecular_function	6	ENSSSCG00000004670	1	84	34	18848	0.141012
GO:0004553	hydrolase activity, hydrolyzing O-glycosyl compounds	molecular_function	6	ENSSSCG00000015691	1	84	34	18848	0.141012
GO:0007154	cell communication	biological_process	4	ENSSSCG00000004755	1	84	34	18848	0.141012
GO:0097191	extrinsic apoptotic signaling pathway	biological_process	6	ENSSSCG00000001404	1	84	34	18848	0.141012
GO:0098656	anion transmembrane transport	biological_process	8	ENSSSCG00000008943	1	84	34	18848	0.141012
GO:0031201	SNARE complex	cellular_component	6	ENSSSCG00000037527	1	84	35	18848	0.144847
GO:0006006	glucose metabolic process	biological_process	8	ENSSSCG00000001404	1	84	35	18848	0.144847
GO:0010977	negative regulation of neuron projection development	biological_process	11	ENSSSCG00000028612	1	84	35	18848	0.144847
GO:0010811	positive regulation of cell-substrate adhesion	biological_process	7	ENSSSCG00000024048	1	84	35	18848	0.144847
GO:0050890	cognition	biological_process	6	ENSSSCG00000010111	1	84	36	18848	0.148665
GO:0050808	synapse organization	biological_process	5	ENSSSCG00000028612	1	84	36	18848	0.148665
GO:0097190	apoptotic signaling pathway	biological_process	5	ENSSSCG00000001404	1	84	36	18848	0.148665
GO:0045668	negative regulation of osteoblast differentiation	biological_process	8	ENSSSCG00000001404	1	84	36	18848	0.148665
GO:0042802	identical protein binding	molecular_function	5	ENSSSCG00000017705;ENSSSCG00000010101;ENSSSCG00000016402;ENSSSCG00000003081;ENSSSCG00000001404;ENSSSCG00000005020	6	84	804	18848	0.148848
GO:0005975	carbohydrate metabolic process	biological_process	5	ENSSSCG00000010087;ENSSSCG00000015691	2	84	154	18848	0.15037
GO:0050766	positive regulation of phagocytosis	biological_process	8	ENSSSCG00000001404	1	84	37	18848	0.152467
GO:0051260	protein homooligomerization	biological_process	8	ENSSSCG00000010101;ENSSSCG00000005020	2	84	156	18848	0.153467
GO:0008630	intrinsic apoptotic signaling pathway in response to DNA damage	biological_process	7	ENSSSCG00000001404	1	84	38	18848	0.156251
GO:0043588	skin development	biological_process	6	ENSSSCG00000001405	1	84	38	18848	0.156251
GO:0035690	cellular response to drug	biological_process	6	ENSSSCG00000038096	1	84	38	18848	0.156251
GO:0006936	muscle contraction	biological_process	6	ENSSSCG00000015747	1	84	38	18848	0.156251
GO:0004252	serine-type endopeptidase activity	molecular_function	8	ENSSSCG00000030698;ENSSSCG00000007765	2	84	158	18848	0.156577
GO:0043235	receptor complex	cellular_component	4	ENSSSCG00000040746;ENSSSCG00000000232	2	84	159	18848	0.158136
GO:0098655	cation transmembrane transport	biological_process	8	ENSSSCG00000010101	1	84	40	18848	0.163771
GO:0006959	humoral immune response	biological_process	5	ENSSSCG00000001404	1	84	40	18848	0.163771
GO:0016324	apical plasma membrane	cellular_component	5	ENSSSCG00000016516;ENSSSCG00000040746	2	84	164	18848	0.165976
GO:0007267	cell-cell signaling	biological_process	5	ENSSSCG00000017705	1	84	41	18848	0.167505
GO:0010862	positive regulation of pathway-restricted SMAD protein phosphorylation	biological_process	11	ENSSSCG00000000232	1	84	41	18848	0.167505
GO:0006406	mRNA export from nucleus	biological_process	11	ENSSSCG00000038444	1	84	41	18848	0.167505
GO:0046854	phosphatidylinositol phosphorylation	biological_process	10	ENSSSCG00000017990	1	84	41	18848	0.167505
GO:0006464	cellular protein modification process	biological_process	8	ENSSSCG00000005982	1	84	41	18848	0.167505
GO:0071560	cellular response to transforming growth factor beta stimulus	biological_process	8	ENSSSCG00000000232	1	84	41	18848	0.167505
GO:0032755	positive regulation of interleukin-6 production	biological_process	8	ENSSSCG00000001404	1	84	41	18848	0.167505
GO:1903078	positive regulation of protein localization to plasma membrane	biological_process	10	ENSSSCG00000001404	1	84	41	18848	0.167505
GO:0010628	positive regulation of gene expression	biological_process	8	ENSSSCG00000023737;ENSSSCG00000004755;ENSSSCG00000001404	3	84	317	18848	0.168046
GO:0006915	apoptotic process	biological_process	6	ENSSSCG00000007673;ENSSSCG00000031940	2	84	166	18848	0.169132
GO:0016311	dephosphorylation	biological_process	7	ENSSSCG00000028612;ENSSSCG00000032607	2	84	166	18848	0.169132
GO:0030514	negative regulation of BMP signaling pathway	biological_process	11	ENSSSCG00000040746	1	84	42	18848	0.171224
GO:0015078	proton transmembrane transporter activity	molecular_function	9	ENSSSCG00000016516	1	84	42	18848	0.171224
GO:0032729	positive regulation of interferon-gamma production	biological_process	8	ENSSSCG00000001404	1	84	42	18848	0.171224
GO:0045111	intermediate filament cytoskeleton	cellular_component	7	ENSSSCG00000006474	1	84	42	18848	0.171224
GO:0055114	oxidation-reduction process	biological_process	4	ENSSSCG00000011368;ENSSSCG00000002777;ENSSSCG00000006969;ENSSSCG00000009805;ENSSSCG00000028377	5	84	661	18848	0.172176
GO:0021987	cerebral cortex development	biological_process	5	ENSSSCG00000028612	1	84	43	18848	0.174925
GO:0019905	syntaxin binding	molecular_function	6	ENSSSCG00000037527	1	84	43	18848	0.174925
GO:0030199	collagen fibril organization	biological_process	7	ENSSSCG00000015270	1	84	43	18848	0.174925
GO:0000049	tRNA binding	molecular_function	7	ENSSSCG00000006969	1	84	43	18848	0.174925
GO:0030145	manganese ion binding	molecular_function	8	ENSSSCG00000026025	1	84	43	18848	0.174925
GO:0051015	actin filament binding	molecular_function	7	ENSSSCG00000015747;ENSSSCG00000017585	2	84	170	18848	0.175474
GO:0042102	positive regulation of T cell proliferation	biological_process	11	ENSSSCG00000017705	1	84	44	18848	0.178611
GO:0071230	cellular response to amino acid stimulus	biological_process	7	ENSSSCG00000001404	1	84	44	18848	0.178611
GO:0050729	positive regulation of inflammatory response	biological_process	9	ENSSSCG00000006588	1	84	45	18848	0.18228
GO:0005643	nuclear pore	cellular_component	4	ENSSSCG00000038444	1	84	45	18848	0.18228
GO:0050679	positive regulation of epithelial cell proliferation	biological_process	8	ENSSSCG00000017705	1	84	46	18848	0.185933
GO:0005544	calcium-dependent phospholipid binding	molecular_function	6	ENSSSCG00000008312	1	84	46	18848	0.185933
GO:0001085	RNA polymerase II transcription factor binding	molecular_function	6	ENSSSCG00000011884	1	84	46	18848	0.185933
GO:0021766	hippocampus development	biological_process	5	ENSSSCG00000028612	1	84	46	18848	0.185933
GO:0003713	transcription coactivator activity	molecular_function	5	ENSSSCG00000000040;ENSSSCG00000038444	2	84	177	18848	0.186662
GO:0001786	phosphatidylserine binding	molecular_function	6	ENSSSCG00000005961	1	84	48	18848	0.193191
GO:0050830	defense response to Gram-positive bacterium	biological_process	9	ENSSSCG00000001404	1	84	48	18848	0.193191
GO:0045893	positive regulation of transcription, DNA-templated	biological_process	9	ENSSSCG00000007673;ENSSSCG00000000232;ENSSSCG00000038444;ENSSSCG00000001404	4	84	511	18848	0.193695
GO:0046332	SMAD binding	molecular_function	5	ENSSSCG00000000232	1	84	49	18848	0.196796
GO:0005758	mitochondrial intermembrane space	cellular_component	6	ENSSSCG00000039778	1	84	49	18848	0.196796
GO:0016798	hydrolase activity, acting on glycosyl bonds	molecular_function	5	ENSSSCG00000015691	1	84	50	18848	0.200385
GO:0042383	sarcolemma	cellular_component	5	ENSSSCG00000008312	1	84	50	18848	0.200385
GO:0001503	ossification	biological_process	4	ENSSSCG00000016516	1	84	50	18848	0.200385
GO:0019901	protein kinase binding	molecular_function	7	ENSSSCG00000000232;ENSSSCG00000016200;ENSSSCG00000011884	3	84	346	18848	0.200406
GO:0060079	excitatory postsynaptic potential	biological_process	7	ENSSSCG00000010101	1	84	51	18848	0.203958
GO:0000381	regulation of alternative mRNA splicing, via spliceosome	biological_process	10	ENSSSCG00000037517	1	84	51	18848	0.203958
GO:0030425	dendrite	cellular_component	6	ENSSSCG00000040746;ENSSSCG00000017585	2	84	188	18848	0.204437
GO:0030900	forebrain development	biological_process	5	ENSSSCG00000040746	1	84	52	18848	0.207515
GO:0042752	regulation of circadian rhythm	biological_process	5	ENSSSCG00000010358	1	84	52	18848	0.207515
GO:1901224	positive regulation of NIK/NF-kappaB signaling	biological_process	10	ENSSSCG00000001404	1	84	52	18848	0.207515
GO:0030374	nuclear receptor transcription coactivator activity	molecular_function	6	ENSSSCG00000038444	1	84	52	18848	0.207515
GO:0008146	sulfotransferase activity	molecular_function	6	ENSSSCG00000033207	1	84	52	18848	0.207515
GO:0006629	lipid metabolic process	biological_process	5	ENSSSCG00000026025;ENSSSCG00000015781	2	84	191	18848	0.20932
GO:0031012	extracellular matrix	cellular_component	4	ENSSSCG00000032607;ENSSSCG00000024048	2	84	192	18848	0.21095
GO:0030170	pyridoxal phosphate binding	molecular_function	6	ENSSSCG00000016402	1	84	53	18848	0.211057
GO:0008152	metabolic process	biological_process	3	ENSSSCG00000015691	1	84	53	18848	0.211057
GO:0008081	phosphoric diester hydrolase activity	molecular_function	7	ENSSSCG00000015781	1	84	53	18848	0.211057
GO:0030165	PDZ domain binding	molecular_function	6	ENSSSCG00000036575	1	84	53	18848	0.211057
GO:0034599	cellular response to oxidative stress	biological_process	6	ENSSSCG00000037517	1	84	53	18848	0.211057
GO:0008284	positive regulation of cell population proliferation	biological_process	7	ENSSSCG00000007673;ENSSSCG00000011884;ENSSSCG00000023737	3	84	356	18848	0.211901
GO:0051117	ATPase binding	molecular_function	6	ENSSSCG00000016516	1	84	54	18848	0.214583
GO:0017124	SH3 domain binding	molecular_function	6	ENSSSCG00000011884	1	84	55	18848	0.218093
GO:0001932	regulation of protein phosphorylation	biological_process	9	ENSSSCG00000001404	1	84	55	18848	0.218093
GO:0045732	positive regulation of protein catabolic process	biological_process	8	ENSSSCG00000001404	1	84	55	18848	0.218093
GO:0032091	negative regulation of protein binding	biological_process	7	ENSSSCG00000006474	1	84	55	18848	0.218093
GO:0031490	chromatin DNA binding	molecular_function	7	ENSSSCG00000000040	1	84	57	18848	0.225068
GO:0007389	pattern specification process	biological_process	4	ENSSSCG00000000232	1	84	58	18848	0.228532
GO:0009887	animal organ morphogenesis	biological_process	5	ENSSSCG00000001404	1	84	58	18848	0.228532
GO:0007179	transforming growth factor beta receptor signaling pathway	biological_process	8	ENSSSCG00000000232	1	84	62	18848	0.242236
GO:0050804	modulation of chemical synaptic transmission	biological_process	8	ENSSSCG00000028612	1	84	62	18848	0.242236
GO:0006887	exocytosis	biological_process	7	ENSSSCG00000017705	1	84	63	18848	0.245624
GO:0016525	negative regulation of angiogenesis	biological_process	8	ENSSSCG00000006531	1	84	63	18848	0.245624
GO:0045444	fat cell differentiation	biological_process	6	ENSSSCG00000008312	1	84	63	18848	0.245624
GO:0007275	multicellular organism development	biological_process	4	ENSSSCG00000001404;ENSSSCG00000004755	2	84	215	18848	0.248728
GO:0030054	cell junction	cellular_component	3	ENSSSCG00000006588;ENSSSCG00000010101	2	84	215	18848	0.248728
GO:0046330	positive regulation of JNK cascade	biological_process	13	ENSSSCG00000001404	1	84	64	18848	0.248998
GO:0030509	BMP signaling pathway	biological_process	10	ENSSSCG00000000232	1	84	65	18848	0.252356
GO:0005604	basement membrane	cellular_component	6	ENSSSCG00000024048	1	84	65	18848	0.252356
GO:0007204	positive regulation of cytosolic calcium ion concentration	biological_process	13	ENSSSCG00000017466	1	84	65	18848	0.252356
GO:0006812	cation transport	biological_process	7	ENSSSCG00000010101	1	84	66	18848	0.2557
GO:0042626	ATPase-coupled transmembrane transporter activity	molecular_function	8	ENSSSCG00000032298	1	84	66	18848	0.2557
GO:0008584	male gonad development	biological_process	7	ENSSSCG00000040746	1	84	66	18848	0.2557
GO:0030018	Z disc	cellular_component	5	ENSSSCG00000015747	1	84	67	18848	0.259028
GO:0050731	positive regulation of peptidyl-tyrosine phosphorylation	biological_process	11	ENSSSCG00000011884	1	84	69	18848	0.265642
GO:1903508	positive regulation of nucleic acid-templated transcription	biological_process	10	ENSSSCG00000000040	1	84	69	18848	0.265642
GO:0032496	response to lipopolysaccharide	biological_process	7	ENSSSCG00000017466	1	84	70	18848	0.268927
GO:0007005	mitochondrion organization	biological_process	6	ENSSSCG00000026025	1	84	70	18848	0.268927
GO:0005215	transporter activity	molecular_function	3	ENSSSCG00000017763	1	84	70	18848	0.268927
GO:0006914	autophagy	biological_process	6	ENSSSCG00000006588	1	84	70	18848	0.268927
GO:0016491	oxidoreductase activity	molecular_function	4	ENSSSCG00000002777;ENSSSCG00000011368;ENSSSCG00000028377	3	84	406	18848	0.271204
GO:0016829	lyase activity	molecular_function	4	ENSSSCG00000007950	1	84	71	18848	0.272197
GO:0000187	activation of MAPK activity	biological_process	13	ENSSSCG00000001404	1	84	71	18848	0.272197
GO:0055037	recycling endosome	cellular_component	8	ENSSSCG00000001404	1	84	72	18848	0.275453
GO:0005856	cytoskeleton	cellular_component	6	ENSSSCG00000031620;ENSSSCG00000031940	2	84	232	18848	0.276821
GO:0001843	neural tube closure	biological_process	7	ENSSSCG00000040746	1	84	73	18848	0.278694
GO:0002020	protease binding	molecular_function	6	ENSSSCG00000001404	1	84	74	18848	0.281922
GO:0016787	hydrolase activity	molecular_function	4	ENSSSCG00000015691;ENSSSCG00000007765;ENSSSCG00000030698;ENSSSCG00000028612;ENSSSCG00000032607	5	84	797	18848	0.282302
GO:0001666	response to hypoxia	biological_process	5	ENSSSCG00000007673	1	84	75	18848	0.285135
GO:0043547	positive regulation of GTPase activity	biological_process	8	ENSSSCG00000017705;ENSSSCG00000038096	2	84	238	18848	0.286733
GO:0098978	glutamatergic synapse	cellular_component	4	ENSSSCG00000037527;ENSSSCG00000028612	2	84	238	18848	0.286733
GO:0006874	cellular calcium ion homeostasis	biological_process	11	ENSSSCG00000017705	1	84	76	18848	0.288333
GO:0005543	phospholipid binding	molecular_function	5	ENSSSCG00000008312	1	84	76	18848	0.288333
GO:0042742	defense response to bacterium	biological_process	8	ENSSSCG00000001404	1	84	79	18848	0.297845
GO:0016853	isomerase activity	molecular_function	4	ENSSSCG00000002873	1	84	81	18848	0.304116
GO:0032147	activation of protein kinase activity	biological_process	12	ENSSSCG00000007673	1	84	81	18848	0.304116
GO:0016705	oxidoreductase activity, acting on paired donors, with incorporation or reduction of molecular oxygen	molecular_function	5	ENSSSCG00000011368	1	84	81	18848	0.304116
GO:0006898	receptor-mediated endocytosis	biological_process	8	ENSSSCG00000040746	1	84	82	18848	0.30723
GO:0030336	negative regulation of cell migration	biological_process	8	ENSSSCG00000000232	1	84	82	18848	0.30723
GO:0005179	hormone activity	molecular_function	7	ENSSSCG00000007673	1	84	83	18848	0.310331
GO:0022900	electron transport chain	biological_process	6	ENSSSCG00000004670	1	84	84	18848	0.313419
GO:0006816	calcium ion transport	biological_process	10	ENSSSCG00000017705	1	84	84	18848	0.313419
GO:0000786	nucleosome	cellular_component	5	ENSSSCG00000032769	1	84	85	18848	0.316492
GO:0000122	negative regulation of transcription by RNA polymerase II	biological_process	10	ENSSSCG00000007673;ENSSSCG00000001404;ENSSSCG00000011884;ENSSSCG00000004755	4	84	638	18848	0.317
GO:0016740	transferase activity	molecular_function	4	ENSSSCG00000033207;ENSSSCG00000005379;ENSSSCG00000025770;ENSSSCG00000036274;ENSSSCG00000000232	5	84	841	18848	0.320788
GO:0030308	negative regulation of cell growth	biological_process	7	ENSSSCG00000000232	1	84	87	18848	0.322599
GO:0008285	negative regulation of cell population proliferation	biological_process	7	ENSSSCG00000004755;ENSSSCG00000000232	2	84	260	18848	0.322928
GO:0000166	nucleotide binding	molecular_function	5	ENSSSCG00000000232;ENSSSCG00000005020;ENSSSCG00000038071;ENSSSCG00000032298;ENSSSCG00000000040;ENSSSCG00000007950	6	84	1049	18848	0.325394
GO:0005770	late endosome	cellular_component	8	ENSSSCG00000008312	1	84	89	18848	0.328651
GO:0007015	actin filament organization	biological_process	6	ENSSSCG00000017585	1	84	89	18848	0.328651
GO:0005102	signaling receptor binding	molecular_function	5	ENSSSCG00000016402;ENSSSCG00000026025	2	84	265	18848	0.331102
GO:0034765	regulation of ion transmembrane transport	biological_process	8	ENSSSCG00000015236	1	84	90	18848	0.331657
GO:0004721	phosphoprotein phosphatase activity	molecular_function	8	ENSSSCG00000028612	1	84	92	18848	0.33763
GO:0035335	peptidyl-tyrosine dephosphorylation	biological_process	10	ENSSSCG00000028612	1	84	92	18848	0.33763
GO:0003779	actin binding	molecular_function	6	ENSSSCG00000011884;ENSSSCG00000031620	2	84	272	18848	0.3425
GO:0005244	voltage-gated ion channel activity	molecular_function	9	ENSSSCG00000015236	1	84	94	18848	0.34355
GO:0004725	protein tyrosine phosphatase activity	molecular_function	9	ENSSSCG00000028612	1	84	95	18848	0.34649
GO:0008201	heparin binding	molecular_function	6	ENSSSCG00000028612	1	84	96	18848	0.349417
GO:0005515	protein binding	molecular_function	4	ENSSSCG00000011884;ENSSSCG00000001404;ENSSSCG00000024048;ENSSSCG00000026005;ENSSSCG00000031940;ENSSSCG00000001405;ENSSSCG00000028612;ENSSSCG00000033509;ENSSSCG00000017585;ENSSSCG00000035493;ENSSSCG00000012832;ENSSSCG00000015270;ENSSSCG00000040746;ENSSSCG00000010111;ENSSSCG00000015747	15	84	2996	18848	0.354678
GO:0043123	positive regulation of I-kappaB kinase/NF-kappaB signaling	biological_process	10	ENSSSCG00000001404	1	84	101	18848	0.36386
GO:0031175	neuron projection development	biological_process	7	ENSSSCG00000017585	1	84	101	18848	0.36386
GO:0072659	protein localization to plasma membrane	biological_process	8	ENSSSCG00000001404	1	84	103	18848	0.369548
GO:0005882	intermediate filament	cellular_component	7	ENSSSCG00000006474	1	84	104	18848	0.372374
GO:0000785	chromatin	cellular_component	6	ENSSSCG00000007650	1	84	104	18848	0.372374
GO:0062023	collagen-containing extracellular matrix	cellular_component	5	ENSSSCG00000015270	1	84	105	18848	0.375186
GO:0051092	positive regulation of NF-kappaB transcription factor activity	biological_process	7	ENSSSCG00000001404	1	84	106	18848	0.377986
GO:0006813	potassium ion transport	biological_process	9	ENSSSCG00000015236	1	84	107	18848	0.380774
GO:0016323	basolateral plasma membrane	cellular_component	5	ENSSSCG00000008943	1	84	107	18848	0.380774
GO:0030027	lamellipodium	cellular_component	6	ENSSSCG00000008312	1	84	112	18848	0.394529
GO:0008233	peptidase activity	molecular_function	5	ENSSSCG00000030698;ENSSSCG00000007765	2	84	305	18848	0.395325
GO:0008083	growth factor activity	molecular_function	7	ENSSSCG00000023737	1	84	113	18848	0.397244
GO:0030246	carbohydrate binding	molecular_function	4	ENSSSCG00000005379	1	84	113	18848	0.397244
GO:0008289	lipid binding	molecular_function	4	ENSSSCG00000039512	1	84	114	18848	0.399946
GO:0005815	microtubule organizing center	cellular_component	6	ENSSSCG00000008312	1	84	115	18848	0.402637
GO:0045121	membrane raft	cellular_component	6	ENSSSCG00000001404	1	84	116	18848	0.405315
GO:0007411	axon guidance	biological_process	6	ENSSSCG00000006531	1	84	117	18848	0.407982
GO:0030198	extracellular matrix organization	biological_process	6	ENSSSCG00000001404	1	84	119	18848	0.41328
GO:0018105	peptidyl-serine phosphorylation	biological_process	10	ENSSSCG00000007673	1	84	121	18848	0.418531
GO:0007156	homophilic cell adhesion via plasma membrane adhesion molecules	biological_process	7	ENSSSCG00000032137	1	84	122	18848	0.42114
GO:0030036	actin cytoskeleton organization	biological_process	7	ENSSSCG00000031620	1	84	122	18848	0.42114
GO:0005794	Golgi apparatus	cellular_component	6	ENSSSCG00000005379;ENSSSCG00000008312;ENSSSCG00000025770;ENSSSCG00000040746	4	84	751	18848	0.431711
GO:0043066	negative regulation of apoptotic process	biological_process	9	ENSSSCG00000007673;ENSSSCG00000010756	2	84	329	18848	0.432548
GO:0014069	postsynaptic density	cellular_component	5	ENSSSCG00000017585	1	84	130	18848	0.441593
GO:0051607	defense response to virus	biological_process	5	ENSSSCG00000032777	1	84	130	18848	0.441593
GO:0045087	innate immune response	biological_process	5	ENSSSCG00000006588	1	84	132	18848	0.446594
GO:0044877	protein-containing complex binding	molecular_function	4	ENSSSCG00000011884	1	84	134	18848	0.45155
GO:0001934	positive regulation of protein phosphorylation	biological_process	10	ENSSSCG00000001404	1	84	135	18848	0.454012
GO:0015630	microtubule cytoskeleton	cellular_component	7	ENSSSCG00000000040	1	84	138	18848	0.461332
GO:0043231	intracellular membrane-bounded organelle	cellular_component	5	ENSSSCG00000036274;ENSSSCG00000023737;ENSSSCG00000016402	3	84	566	18848	0.464261
GO:0005769	early endosome	cellular_component	8	ENSSSCG00000008312	1	84	145	18848	0.478037
GO:0005874	microtubule	cellular_component	7	ENSSSCG00000008312	1	84	151	18848	0.491948
GO:0005506	iron ion binding	molecular_function	8	ENSSSCG00000011368	1	84	151	18848	0.491948
GO:0005694	chromosome	cellular_component	6	ENSSSCG00000032769	1	84	153	18848	0.496503
GO:0034220	ion transmembrane transport	biological_process	7	ENSSSCG00000010101	1	84	154	18848	0.498765
GO:0006357	regulation of transcription by RNA polymerase II	biological_process	9	ENSSSCG00000007673;ENSSSCG00000017522	2	84	384	18848	0.513025
GO:0006470	protein dephosphorylation	biological_process	9	ENSSSCG00000028612	1	84	162	18848	0.516505
GO:0006281	DNA repair	biological_process	8	ENSSSCG00000010756	1	84	163	18848	0.518679
GO:0005198	structural molecule activity	molecular_function	3	ENSSSCG00000006474	1	84	165	18848	0.522997
GO:0015629	actin cytoskeleton	cellular_component	7	ENSSSCG00000017585	1	84	166	18848	0.525142
GO:0030335	positive regulation of cell migration	biological_process	8	ENSSSCG00000017705	1	84	176	18848	0.546071
GO:0007507	heart development	biological_process	6	ENSSSCG00000040746	1	84	179	18848	0.55217
GO:0000790	nuclear chromatin	cellular_component	7	ENSSSCG00000032769	1	84	179	18848	0.55217
GO:0001701	in utero embryonic development	biological_process	8	ENSSSCG00000000232	1	84	182	18848	0.558188
GO:0000287	magnesium ion binding	molecular_function	7	ENSSSCG00000026025	1	84	184	18848	0.562156
GO:0005667	transcription factor complex	cellular_component	4	ENSSSCG00000011884	1	84	186	18848	0.566088
GO:0005216	ion channel activity	molecular_function	6	ENSSSCG00000010101	1	84	186	18848	0.566088
GO:0031410	cytoplasmic vesicle	cellular_component	6	ENSSSCG00000008312	1	84	188	18848	0.569986
GO:0010468	regulation of gene expression	biological_process	7	ENSSSCG00000023737	1	84	194	18848	0.581472
GO:0044212	transcription regulatory region DNA binding	molecular_function	7	ENSSSCG00000001404	1	84	196	18848	0.585233
GO:0030424	axon	cellular_component	6	ENSSSCG00000040746	1	84	196	18848	0.585233
GO:0043065	positive regulation of apoptotic process	biological_process	9	ENSSSCG00000001404	1	84	197	18848	0.5871
GO:0016887	ATPase activity	molecular_function	9	ENSSSCG00000032298	1	84	198	18848	0.58896
GO:0045892	negative regulation of transcription, DNA-templated	biological_process	9	ENSSSCG00000023737;ENSSSCG00000001404	2	84	443	18848	0.590765
GO:0015031	protein transport	biological_process	9	ENSSSCG00000038444	1	84	200	18848	0.592655
GO:0043005	neuron projection	cellular_component	5	ENSSSCG00000000040	1	84	210	18848	0.61064
GO:0005739	mitochondrion	cellular_component	6	ENSSSCG00000038444;ENSSSCG00000026025;ENSSSCG00000035493;ENSSSCG00000017466	4	84	982	18848	0.643448
GO:0006974	cellular response to DNA damage stimulus	biological_process	6	ENSSSCG00000010756	1	84	235	18848	0.652243
GO:0000981	DNA-binding transcription factor activity, RNA polymerase II-specific	molecular_function	5	ENSSSCG00000017522	1	84	239	18848	0.658479
GO:0005783	endoplasmic reticulum	cellular_component	6	ENSSSCG00000040746;ENSSSCG00000005020;ENSSSCG00000011368	3	84	756	18848	0.660361
GO:0006508	proteolysis	biological_process	7	ENSSSCG00000007765;ENSSSCG00000030698	2	84	506	18848	0.66335
GO:0004672	protein kinase activity	molecular_function	7	ENSSSCG00000000232;ENSSSCG00000017705	2	84	529	18848	0.687189
GO:0007155	cell adhesion	biological_process	4	ENSSSCG00000032137	1	84	270	18848	0.703204
GO:0055085	transmembrane transport	biological_process	6	ENSSSCG00000032298;ENSSSCG00000017763	2	84	546	18848	0.703919
GO:0016607	nuclear speck	cellular_component	8	ENSSSCG00000037517	1	84	280	18848	0.716356
GO:0006468	protein phosphorylation	biological_process	9	ENSSSCG00000000232;ENSSSCG00000016200	2	84	597	18848	0.749748
GO:0005789	endoplasmic reticulum membrane	cellular_component	5	ENSSSCG00000009805	1	84	311	18848	0.753578
GO:0004674	protein serine/threonine kinase activity	molecular_function	8	ENSSSCG00000000232	1	84	323	18848	0.766653
GO:0007186	G protein-coupled receptor signaling pathway	biological_process	5	ENSSSCG00000017466;ENSSSCG00000010358;ENSSSCG00000038096;ENSSSCG00000017705;ENSSSCG00000017990	5	84	1455	18848	0.786373
GO:0003682	chromatin binding	molecular_function	4	ENSSSCG00000007650	1	84	348	18848	0.79173
GO:0035556	intracellular signal transduction	biological_process	5	ENSSSCG00000007950	1	84	352	18848	0.795487
GO:0016301	kinase activity	molecular_function	6	ENSSSCG00000000232	1	84	363	18848	0.805478
GO:0045944	positive regulation of transcription by RNA polymerase II	biological_process	10	ENSSSCG00000000232;ENSSSCG00000011884;ENSSSCG00000001404	3	84	959	18848	0.807494
GO:0046982	protein heterodimerization activity	molecular_function	6	ENSSSCG00000032769	1	84	371	18848	0.812439
GO:0005886	plasma membrane	cellular_component	4	ENSSSCG00000032607;ENSSSCG00000008312;ENSSSCG00000028612;ENSSSCG00000016516;ENSSSCG00000017466;ENSSSCG00000032137;ENSSSCG00000001404;ENSSSCG00000000232;ENSSSCG00000015781;ENSSSCG00000006531;ENSSSCG00000011884	11	84	3050	18848	0.819617
GO:0016310	phosphorylation	biological_process	7	ENSSSCG00000000232	1	84	382	18848	0.821611
GO:0046872	metal ion binding	molecular_function	6	ENSSSCG00000011167;ENSSSCG00000011368;ENSSSCG00000006588;ENSSSCG00000009805;ENSSSCG00000026025	5	84	1582	18848	0.843936
GO:0005634	nucleus	cellular_component	6	ENSSSCG00000037517;ENSSSCG00000038444;ENSSSCG00000032769;ENSSSCG00000017522;ENSSSCG00000006969;ENSSSCG00000011167;ENSSSCG00000005982;ENSSSCG00000011884;ENSSSCG00000000040;ENSSSCG00000007650;ENSSSCG00000008312;ENSSSCG00000035493;ENSSSCG00000004670;ENSSSCG00000010756	14	84	4075	18848	0.895181
GO:0005737	cytoplasm	cellular_component	5	ENSSSCG00000017585;ENSSSCG00000006474;ENSSSCG00000035493;ENSSSCG00000010101;ENSSSCG00000005020;ENSSSCG00000002873;ENSSSCG00000006588;ENSSSCG00000017705;ENSSSCG00000011884;ENSSSCG00000007765;ENSSSCG00000006969	11	84	3396	18848	0.910959
GO:0003676	nucleic acid binding	molecular_function	5	ENSSSCG00000017522;ENSSSCG00000037517;ENSSSCG00000011167	3	84	1213	18848	0.91337
GO:0005524	ATP binding	molecular_function	5	ENSSSCG00000000232;ENSSSCG00000010101;ENSSSCG00000032298	3	84	1279	18848	0.930519
GO:0008270	zinc ion binding	molecular_function	8	ENSSSCG00000006588	1	84	656	18848	0.949328
GO:0003723	RNA binding	molecular_function	6	ENSSSCG00000037517	1	84	660	18848	0.950257
GO:0005622	intracellular	cellular_component	4	ENSSSCG00000011167	1	84	665	18848	0.951396
GO:0005654	nucleoplasm	cellular_component	6	ENSSSCG00000038444;ENSSSCG00000037517;ENSSSCG00000010756;ENSSSCG00000006588	4	84	1711	18848	0.953444
GO:0007165	signal transduction	biological_process	4	ENSSSCG00000017466;ENSSSCG00000010358;ENSSSCG00000038071;ENSSSCG00000000232	4	84	1733	18848	0.956652
GO:0006355	regulation of transcription, DNA-templated	biological_process	8	ENSSSCG00000000232;ENSSSCG00000011167	2	84	1187	18848	0.972083
GO:0003677	DNA binding	molecular_function	6	ENSSSCG00000032769;ENSSSCG00000011167	2	84	1240	18848	0.977444
GO:0004930	G protein-coupled receptor activity	molecular_function	6	ENSSSCG00000010358;ENSSSCG00000017466	2	84	1293	18848	0.981813
GO:0050896	response to stimulus	biological_process	3	ENSSSCG00000010358	1	84	926	18848	0.985611
GO:0005829	cytosol	cellular_component	6	ENSSSCG00000033207;ENSSSCG00000011884;ENSSSCG00000002873;ENSSSCG00000006588;ENSSSCG00000005982	5	84	2392	18848	0.986263
