# Supplementary material for: S100A9 plays a key role in Clostridium perfringens beta2 toxin-induced inflammatory damage in porcine IPEC-J2 intestinal epithelial cells
Source: BMC Genomics. 2023 Jan 12;24:16. doi: 10.1186/s12864-023-09118-6 (PMC9835341; doi:10.1186/s12864-023-09118-6)
Supplement: Supplementary file 9 — Additional file 9: Supplementary Table S6. [file 12864_2023_9118_MOESM9_ESM.xlsx]

## Sheet: Sheet1
pathway_id	pathway_name	Genes	S gene number	TS gene number	B gene number	TB gene number	pvalue
4974	Protein digestion and absorption	ENSSSCG00000016035;ENSSSCG00000003069;ENSSSCG00000013092;ENSSSCG00000010607;ENSSSCG00000022948;ENSSSCG00000036135;ENSSSCG00000011355	7	72	76	7098	1.02905e-05
4610	Complement and coagulation cascades	ENSSSCG00000008997;ENSSSCG00000024314;ENSSSCG00000022447;ENSSSCG00000002476	4	72	73	7098	0.00625488
533	Glycosaminoglycan biosynthesis - keratan sulfate	ENSSSCG00000002737;ENSSSCG00000013273	2	72	14	7098	0.00853439
5031	Amphetamine addiction	ENSSSCG00000013501;ENSSSCG00000038965;ENSSSCG00000026517	3	72	62	7098	0.0247046
4950	Maturity onset diabetes of the young	ENSSSCG00000034242;ENSSSCG00000009919	2	72	26	7098	0.0281885
4970	Salivary secretion	ENSSSCG00000003069;ENSSSCG00000033452;ENSSSCG00000026517	3	72	72	7098	0.0362771
4550	Signaling pathways regulating pluripotency of stem cells	ENSSSCG00000009919;ENSSSCG00000011257;ENSSSCG00000023329;ENSSSCG00000015815	4	72	127	7098	0.0395678
5216	Thyroid cancer	ENSSSCG00000030680;ENSSSCG00000010199	2	72	36	7098	0.0512249
5224	Breast cancer	ENSSSCG00000023329;ENSSSCG00000015815;ENSSSCG00000030680;ENSSSCG00000025176	4	72	139	7098	0.0521406
4216	Ferroptosis	ENSSSCG00000011700;ENSSSCG00000012229	2	72	40	7098	0.0618128
5215	Prostate cancer	ENSSSCG00000030680;ENSSSCG00000013501;ENSSSCG00000015815	3	72	91	7098	0.0645938
4933	AGE-RAGE signaling pathway in diabetic complications	ENSSSCG00000012229;ENSSSCG00000036135;ENSSSCG00000022447	3	72	94	7098	0.0697813
4916	Melanogenesis	ENSSSCG00000013501;ENSSSCG00000030680;ENSSSCG00000026517	3	72	98	7098	0.0769831
5144	Malaria	ENSSSCG00000007978;ENSSSCG00000017277	2	72	46	7098	0.0789324
4928	Parathyroid hormone synthesis, secretion and action	ENSSSCG00000015815;ENSSSCG00000021569;ENSSSCG00000013501	3	72	104	7098	0.0883735
5016	Huntington disease	ENSSSCG00000013501;ENSSSCG00000032814;ENSSSCG00000039034;ENSSSCG00000024357	4	72	182	7098	0.11274
5213	Endometrial cancer	ENSSSCG00000030680;ENSSSCG00000023329	2	72	57	7098	0.113501
4611	Platelet activation	ENSSSCG00000024314;ENSSSCG00000036135;ENSSSCG00000008997	3	72	118	7098	0.117477
5230	Central carbon metabolism in cancer	ENSSSCG00000015815;ENSSSCG00000010199	2	72	59	7098	0.120151
4915	Estrogen signaling pathway	ENSSSCG00000034731;ENSSSCG00000013501;ENSSSCG00000026517	3	72	123	7098	0.128648
5217	Basal cell carcinoma	ENSSSCG00000023329;ENSSSCG00000030680	2	72	62	7098	0.130303
5418	Fluid shear stress and atherosclerosis	ENSSSCG00000017277;ENSSSCG00000011257;ENSSSCG00000026517	3	72	126	7098	0.135528
4068	FoxO signaling pathway	ENSSSCG00000038732;ENSSSCG00000016925;ENSSSCG00000007665	3	72	127	7098	0.137849
4371	Apelin signaling pathway	ENSSSCG00000025176;ENSSSCG00000026517;ENSSSCG00000004192	3	72	128	7098	0.140185
4520	Adherens junction	ENSSSCG00000030680;ENSSSCG00000015815	2	72	69	7098	0.154705
4971	Gastric acid secretion	ENSSSCG00000026517;ENSSSCG00000034358	2	72	70	7098	0.158262
4721	Synaptic vesicle cycle	ENSSSCG00000033682;ENSSSCG00000003170	2	72	75	7098	0.176267
220	Arginine biosynthesis	ENSSSCG00000004195	1	72	19	7098	0.176311
3013	RNA transport	ENSSSCG00000040401;ENSSSCG00000040333;ENSSSCG00000034054	3	72	146	7098	0.184337
5323	Rheumatoid arthritis	ENSSSCG00000040725;ENSSSCG00000006035	2	72	78	7098	0.187224
4390	Hippo signaling pathway	ENSSSCG00000004192;ENSSSCG00000030680;ENSSSCG00000023329	3	72	149	7098	0.192036
5165	Human papillomavirus infection	ENSSSCG00000036135;ENSSSCG00000030680;ENSSSCG00000025176;ENSSSCG00000023329;ENSSSCG00000013501	5	72	303	7098	0.192839
4934	Cushing syndrome	ENSSSCG00000023329;ENSSSCG00000013501;ENSSSCG00000030680	3	72	150	7098	0.194621
4310	Wnt signaling pathway	ENSSSCG00000014982;ENSSSCG00000023329;ENSSSCG00000030680	3	72	150	7098	0.194621
4911	Insulin secretion	ENSSSCG00000013501;ENSSSCG00000003069	2	72	81	7098	0.198275
4657	IL-17 signaling pathway	ENSSSCG00000033452;ENSSSCG00000033382	2	72	81	7098	0.198275
4640	Hematopoietic cell lineage	ENSSSCG00000040725;ENSSSCG00000033849	2	72	81	7098	0.198275
340	Histidine metabolism	ENSSSCG00000017861	1	72	22	7098	0.201192
5168	Herpes simplex virus 1 infection	ENSSSCG00000026045;ENSSSCG00000034054;ENSSSCG00000026699;ENSSSCG00000003070;ENSSSCG00000029875	5	72	309	7098	0.20354
4211	Longevity regulating pathway	ENSSSCG00000013501;ENSSSCG00000007665	2	72	84	7098	0.209407
4022	cGMP-PKG signaling pathway	ENSSSCG00000013501;ENSSSCG00000007665;ENSSSCG00000026517	3	72	156	7098	0.21031
5210	Colorectal cancer	ENSSSCG00000030680;ENSSSCG00000023329	2	72	85	7098	0.213133
601	Glycosphingolipid biosynthesis - lacto and neolacto series	ENSSSCG00000009798	1	72	24	7098	0.217367
4744	Phototransduction	ENSSSCG00000026517	1	72	24	7098	0.217367
5146	Amoebiasis	ENSSSCG00000004195;ENSSSCG00000036135	2	72	87	7098	0.220604
4060	Cytokine-cytokine receptor interaction	ENSSSCG00000011257;ENSSSCG00000040725;ENSSSCG00000032071;ENSSSCG00000015653	4	72	246	7098	0.238889
4925	Aldosterone synthesis and secretion	ENSSSCG00000026517;ENSSSCG00000013501	2	72	92	7098	0.239373
512	Mucin type O-glycan biosynthesis	ENSSSCG00000005277	1	72	27	7098	0.241025
5332	Graft-versus-host disease	ENSSSCG00000001978	1	72	27	7098	0.241025
4922	Glucagon signaling pathway	ENSSSCG00000013501;ENSSSCG00000026517	2	72	93	7098	0.243139
4066	HIF-1 signaling pathway	ENSSSCG00000006035;ENSSSCG00000012229	2	72	94	7098	0.246908
860	Porphyrin and chlorophyll metabolism	ENSSSCG00000011700	1	72	30	7098	0.263978
640	Propanoate metabolism	ENSSSCG00000007133	1	72	30	7098	0.263978
630	Glyoxylate and dicarboxylate metabolism	ENSSSCG00000007133	1	72	30	7098	0.263978
5330	Allograft rejection	ENSSSCG00000001978	1	72	31	7098	0.271475
4670	Leukocyte transendothelial migration	ENSSSCG00000017277;ENSSSCG00000012229	2	72	104	7098	0.284661
5143	African trypanosomiasis	ENSSSCG00000007978	1	72	34	7098	0.293519
250	Alanine, aspartate and glutamate metabolism	ENSSSCG00000017861	1	72	34	7098	0.293519
5033	Nicotine addiction	ENSSSCG00000003170	1	72	35	7098	0.30072
4975	Fat digestion and absorption	ENSSSCG00000009179	1	72	35	7098	0.30072
4940	Type I diabetes mellitus	ENSSSCG00000001978	1	72	37	7098	0.314905
4015	Rap1 signaling pathway	ENSSSCG00000015815;ENSSSCG00000006035;ENSSSCG00000026517	3	72	196	7098	0.32
4152	AMPK signaling pathway	ENSSSCG00000013501;ENSSSCG00000007665	2	72	114	7098	0.32227
620	Pyruvate metabolism	ENSSSCG00000007133	1	72	39	7098	0.328807
5320	Autoimmune thyroid disease	ENSSSCG00000001978	1	72	40	7098	0.335653
5150	Staphylococcus aureus infection	ENSSSCG00000024314	1	72	40	7098	0.335653
4728	Dopaminergic synapse	ENSSSCG00000026517;ENSSSCG00000013501	2	72	121	7098	0.348335
4962	Vasopressin-regulated water reabsorption	ENSSSCG00000013501	1	72	42	7098	0.349139
4926	Relaxin signaling pathway	ENSSSCG00000013501;ENSSSCG00000036135	2	72	124	7098	0.359412
4930	Type II diabetes mellitus	ENSSSCG00000007665	1	72	44	7098	0.362355
5030	Cocaine addiction	ENSSSCG00000013501	1	72	45	7098	0.368863
270	Cysteine and methionine metabolism	ENSSSCG00000010337	1	72	45	7098	0.368863
4330	Notch signaling pathway	ENSSSCG00000025176	1	72	45	7098	0.368863
4210	Apoptosis	ENSSSCG00000012970;ENSSSCG00000001978	2	72	127	7098	0.370422
4270	Vascular smooth muscle contraction	ENSSSCG00000016535;ENSSSCG00000026517	2	72	127	7098	0.370422
330	Arginine and proline metabolism	ENSSSCG00000004195	1	72	46	7098	0.375306
5200	Pathways in cancer	ENSSSCG00000026517;ENSSSCG00000025176;ENSSSCG00000015815;ENSSSCG00000023329;ENSSSCG00000030680;ENSSSCG00000010199	6	72	489	7098	0.376638
4910	Insulin signaling pathway	ENSSSCG00000026517;ENSSSCG00000007665	2	72	130	7098	0.381361
5134	Legionellosis	ENSSSCG00000040401	1	72	47	7098	0.381684
4014	Ras signaling pathway	ENSSSCG00000006035;ENSSSCG00000015815;ENSSSCG00000026517	3	72	219	7098	0.384217
5034	Alcoholism	ENSSSCG00000013501;ENSSSCG00000026517	2	72	133	7098	0.392222
4261	Adrenergic signaling in cardiomyocytes	ENSSSCG00000013501;ENSSSCG00000026517	2	72	133	7098	0.392222
4714	Thermogenesis	ENSSSCG00000015815;ENSSSCG00000018084;ENSSSCG00000013501	3	72	225	7098	0.400813
4151	PI3K-Akt signaling pathway	ENSSSCG00000036135;ENSSSCG00000006035;ENSSSCG00000013501;ENSSSCG00000015815	4	72	321	7098	0.411487
5012	Parkinson disease	ENSSSCG00000018084;ENSSSCG00000016599	2	72	140	7098	0.417235
4923	Regulation of lipolysis in adipocytes	ENSSSCG00000007665	1	72	53	7098	0.418626
4723	Retrograde endocannabinoid signaling	ENSSSCG00000018084;ENSSSCG00000003170	2	72	141	7098	0.420768
5226	Gastric cancer	ENSSSCG00000023329;ENSSSCG00000030680	2	72	143	7098	0.427801
4630	Jak-STAT signaling pathway	ENSSSCG00000015653;ENSSSCG00000040725	2	72	145	7098	0.434792
4213	Longevity regulating pathway - multiple species	ENSSSCG00000007665	1	72	56	7098	0.436272
5206	MicroRNAs in cancer	ENSSSCG00000023329;ENSSSCG00000025176;ENSSSCG00000021343	3	72	238	7098	0.436346
5140	Leishmaniasis	ENSSSCG00000012229	1	72	61	7098	0.464515
5225	Hepatocellular carcinoma	ENSSSCG00000030680;ENSSSCG00000023329	2	72	154	7098	0.465682
10	Glycolysis / Gluconeogenesis	ENSSSCG00000007133	1	72	62	7098	0.469994
4720	Long-term potentiation	ENSSSCG00000026517	1	72	62	7098	0.469994
4927	Cortisol synthesis and secretion	ENSSSCG00000013501	1	72	63	7098	0.475418
5221	Acute myeloid leukemia	ENSSSCG00000030680	1	72	63	7098	0.475418
5412	Arrhythmogenic right ventricular cardiomyopathy (ARVC)	ENSSSCG00000030680	1	72	67	7098	0.49657
4920	Adipocytokine signaling pathway	ENSSSCG00000007665	1	72	67	7098	0.49657
5218	Melanoma	ENSSSCG00000015815	1	72	67	7098	0.49657
4924	Renin secretion	ENSSSCG00000026517	1	72	68	7098	0.501725
5214	Glioma	ENSSSCG00000026517	1	72	69	7098	0.506829
5133	Pertussis	ENSSSCG00000026517	1	72	69	7098	0.506829
3008	Ribosome biogenesis in eukaryotes	ENSSSCG00000034054	1	72	71	7098	0.516881
4918	Thyroid hormone synthesis	ENSSSCG00000013501	1	72	71	7098	0.516881
5100	Bacterial invasion of epithelial cells	ENSSSCG00000016656	1	72	72	7098	0.521831
4512	ECM-receptor interaction	ENSSSCG00000036135	1	72	74	7098	0.531582
1521	EGFR tyrosine kinase inhibitor resistance	ENSSSCG00000015839	1	72	76	7098	0.541136
4658	Th1 and Th2 cell differentiation	ENSSSCG00000025176	1	72	81	7098	0.56419
4012	ErbB signaling pathway	ENSSSCG00000015839	1	72	81	7098	0.56419
3015	mRNA surveillance pathway	ENSSSCG00000034054	1	72	81	7098	0.56419
4912	GnRH signaling pathway	ENSSSCG00000026517	1	72	86	7098	0.586101
1522	Endocrine resistance	ENSSSCG00000025176	1	72	87	7098	0.590351
4810	Regulation of actin cytoskeleton	ENSSSCG00000015815;ENSSSCG00000023329	2	72	196	7098	0.595901
4350	TGF-beta signaling pathway	ENSSSCG00000011257	1	72	89	7098	0.598722
4024	cAMP signaling pathway	ENSSSCG00000013501;ENSSSCG00000026517	2	72	200	7098	0.607019
4713	Circadian entrainment	ENSSSCG00000026517	1	72	92	7098	0.610964
5166	Human T-cell leukemia virus 1 infection	ENSSSCG00000013501;ENSSSCG00000014982	2	72	204	7098	0.61791
4625	C-type lectin receptor signaling pathway	ENSSSCG00000026517	1	72	95	7098	0.622837
4750	Inflammatory mediator regulation of TRP channels	ENSSSCG00000026517	1	72	95	7098	0.622837
4070	Phosphatidylinositol signaling system	ENSSSCG00000026517	1	72	95	7098	0.622837
5163	Human cytomegalovirus infection	ENSSSCG00000026517;ENSSSCG00000013501	2	72	207	7098	0.625928
4668	TNF signaling pathway	ENSSSCG00000013501	1	72	98	7098	0.634352
4650	Natural killer cell mediated cytotoxicity	ENSSSCG00000001978	1	72	101	7098	0.645521
4931	Insulin resistance	ENSSSCG00000013501	1	72	107	7098	0.666859
4919	Thyroid hormone signaling pathway	ENSSSCG00000025176	1	72	108	7098	0.67029
4114	Oocyte meiosis	ENSSSCG00000026517	1	72	108	7098	0.67029
4725	Cholinergic synapse	ENSSSCG00000013501	1	72	108	7098	0.67029
4724	Glutamatergic synapse	ENSSSCG00000003170	1	72	108	7098	0.67029
4144	Endocytosis	ENSSSCG00000038732;ENSSSCG00000016857	2	72	228	7098	0.678492
4722	Neurotrophin signaling pathway	ENSSSCG00000026517	1	72	114	7098	0.690156
4142	Lysosome	ENSSSCG00000012970	1	72	114	7098	0.690156
4140	Autophagy - animal	ENSSSCG00000007665	1	72	123	7098	0.717762
230	Purine metabolism	ENSSSCG00000026724	1	72	125	7098	0.72356
4514	Cell adhesion molecules (CAMs)	ENSSSCG00000017277	1	72	128	7098	0.732036
190	Oxidative phosphorylation	ENSSSCG00000018084	1	72	130	7098	0.737544
4145	Phagosome	ENSSSCG00000012229	1	72	131	7098	0.740256
4621	NOD-like receptor signaling pathway	ENSSSCG00000012229	1	72	134	7098	0.748227
4217	Necroptosis	ENSSSCG00000012229	1	72	136	7098	0.753406
5164	Influenza A	ENSSSCG00000034054	1	72	142	7098	0.768323
4921	Oxytocin signaling pathway	ENSSSCG00000026517	1	72	143	7098	0.770721
4218	Cellular senescence	ENSSSCG00000026517	1	72	144	7098	0.773094
4010	MAPK signaling pathway	ENSSSCG00000015815;ENSSSCG00000006035	2	72	276	7098	0.776452
5161	Hepatitis B	ENSSSCG00000013501	1	72	152	7098	0.791231
5152	Tuberculosis	ENSSSCG00000026517	1	72	153	7098	0.793395
5202	Transcriptional misregulation in cancer	ENSSSCG00000001978	1	72	160	7098	0.807936
5010	Alzheimer disease	ENSSSCG00000026517	1	72	163	7098	0.813854
5167	Kaposi sarcoma-associated herpesvirus infection	ENSSSCG00000026517	1	72	165	7098	0.8177
5203	Viral carcinogenesis	ENSSSCG00000013501	1	72	168	7098	0.823321
4062	Chemokine signaling pathway	ENSSSCG00000016656	1	72	171	7098	0.828772
4020	Calcium signaling pathway	ENSSSCG00000026517	1	72	177	7098	0.839181
4510	Focal adhesion	ENSSSCG00000036135	1	72	180	7098	0.844148
5205	Proteoglycans in cancer	ENSSSCG00000015815	1	72	191	7098	0.861102
5170	Human immunodeficiency virus 1 infection	ENSSSCG00000026517	1	72	191	7098	0.861102
4740	Olfactory transduction	ENSSSCG00000026517	1	72	619	7098	0.998646
