# Supplementary material for: S100A9 plays a key role in Clostridium perfringens beta2 toxin-induced inflammatory damage in porcine IPEC-J2 intestinal epithelial cells
Source: BMC Genomics. 2023 Jan 12;24:16. doi: 10.1186/s12864-023-09118-6 (PMC9835341; doi:10.1186/s12864-023-09118-6)
Supplement: Supplementary file 10 — Additional file 10: Supplementary Table S7. [file 12864_2023_9118_MOESM10_ESM.xlsx]

## Sheet: Sheet1
pathway_id	pathway_name	Genes	S gene number	TS gene number	B gene number	TB gene number	pvalue
4060	Cytokine-cytokine receptor interaction	ENSSSCG00000017720;ENSSSCG00000000232;ENSSSCG00000038096;ENSSSCG00000001404;ENSSSCG00000007673;ENSSSCG00000023737;ENSSSCG00000001405;ENSSSCG00000017705;ENSSSCG00000017466;ENSSSCG00000032777	10	42	246	7098	1.15297e-06
4062	Chemokine signaling pathway	ENSSSCG00000017990;ENSSSCG00000032777;ENSSSCG00000007950;ENSSSCG00000017466;ENSSSCG00000017720;ENSSSCG00000017705;ENSSSCG00000038096	7	42	171	7098	5.51696e-05
5323	Rheumatoid arthritis	ENSSSCG00000023737;ENSSSCG00000001404;ENSSSCG00000017705;ENSSSCG00000016516;ENSSSCG00000001405	5	42	78	7098	8.7158e-05
4620	Toll-like receptor signaling pathway	ENSSSCG00000001404;ENSSSCG00000017705;ENSSSCG00000038096;ENSSSCG00000032777	4	42	89	7098	0.00179716
4976	Bile secretion	ENSSSCG00000033207;ENSSSCG00000007950;ENSSSCG00000008943	3	42	68	7098	0.0073938
4640	Hematopoietic cell lineage	ENSSSCG00000023737;ENSSSCG00000007673;ENSSSCG00000001404	3	42	81	7098	0.0119375
4657	IL-17 signaling pathway	ENSSSCG00000023737;ENSSSCG00000006588;ENSSSCG00000001404	3	42	81	7098	0.0119375
4064	NF-kappa B signaling pathway	ENSSSCG00000001405;ENSSSCG00000001404;ENSSSCG00000038096	3	42	84	7098	0.0131697
4960	Aldosterone-regulated sodium reabsorption	ENSSSCG00000002777;ENSSSCG00000015236	2	42	34	7098	0.0170123
4668	TNF signaling pathway	ENSSSCG00000017705;ENSSSCG00000023737;ENSSSCG00000001404	3	42	98	7098	0.0198588
140	Steroid hormone biosynthesis	ENSSSCG00000036274;ENSSSCG00000002777	2	42	43	7098	0.0264832
980	Metabolism of xenobiotics by cytochrome P450	ENSSSCG00000036274;ENSSSCG00000033207	2	42	45	7098	0.0288203
5163	Human cytomegalovirus infection	ENSSSCG00000017705;ENSSSCG00000001404;ENSSSCG00000038096;ENSSSCG00000007950	4	42	207	7098	0.0331455
5204	Chemical carcinogenesis	ENSSSCG00000033207;ENSSSCG00000036274	2	42	52	7098	0.037615
4371	Apelin signaling pathway	ENSSSCG00000016200;ENSSSCG00000007950;ENSSSCG00000017990	3	42	128	7098	0.0394762
4623	Cytosolic DNA-sensing pathway	ENSSSCG00000017705;ENSSSCG00000038096	2	42	54	7098	0.0402949
4213	Longevity regulating pathway - multiple species	ENSSSCG00000016200;ENSSSCG00000007950	2	42	56	7098	0.0430453
4664	Fc epsilon RI signaling pathway	ENSSSCG00000001404;ENSSSCG00000023737	2	42	61	7098	0.0502176
4921	Oxytocin signaling pathway	ENSSSCG00000007950;ENSSSCG00000017990;ENSSSCG00000016200	3	42	143	7098	0.0519465
72	Synthesis and degradation of ketone bodies	ENSSSCG00000026025	1	42	9	7098	0.0520399
4920	Adipocytokine signaling pathway	ENSSSCG00000001404;ENSSSCG00000016200	2	42	67	7098	0.0593491
130	Ubiquinone and other terpenoid-quinone biosynthesis	ENSSSCG00000009805	1	42	11	7098	0.0632401
4971	Gastric acid secretion	ENSSSCG00000015236;ENSSSCG00000007950	2	42	70	7098	0.0641153
5132	Salmonella infection	ENSSSCG00000023737;ENSSSCG00000038096	2	42	71	7098	0.0657323
4918	Thyroid hormone synthesis	ENSSSCG00000007950;ENSSSCG00000040746	2	42	71	7098	0.0657323
5100	Bacterial invasion of epithelial cells	ENSSSCG00000000040;ENSSSCG00000011884	2	42	72	7098	0.067363
4721	Synaptic vesicle cycle	ENSSSCG00000016516;ENSSSCG00000037527	2	42	75	7098	0.0723358
730	Thiamine metabolism	ENSSSCG00000032607	1	42	13	7098	0.0743111
5322	Systemic lupus erythematosus	ENSSSCG00000001404;ENSSSCG00000032769	2	42	77	7098	0.0757159
5410	Hypertrophic cardiomyopathy (HCM)	ENSSSCG00000001404;ENSSSCG00000016200	2	42	79	7098	0.0791462
4146	Peroxisome	ENSSSCG00000026025;ENSSSCG00000016402	2	42	82	7098	0.0843821
5414	Dilated cardiomyopathy (DCM)	ENSSSCG00000007950;ENSSSCG00000001404	2	42	83	7098	0.0861508
4211	Longevity regulating pathway	ENSSSCG00000007950;ENSSSCG00000016200	2	42	84	7098	0.0879308
5146	Amoebiasis	ENSSSCG00000023737;ENSSSCG00000001404	2	42	87	7098	0.0933372
1522	Endocrine resistance	ENSSSCG00000004755;ENSSSCG00000007950	2	42	87	7098	0.0933372
53	Ascorbate and aldarate metabolism	ENSSSCG00000036274	1	42	17	7098	0.0960712
4972	Pancreatic secretion	ENSSSCG00000008943;ENSSSCG00000007950	2	42	89	7098	0.0969948
4350	TGF-beta signaling pathway	ENSSSCG00000001404;ENSSSCG00000015270	2	42	89	7098	0.0969948
360	Phenylalanine metabolism	ENSSSCG00000009805	1	42	18	7098	0.101433
4660	T cell receptor signaling pathway	ENSSSCG00000023737;ENSSSCG00000001404	2	42	94	7098	0.106315
5145	Toxoplasmosis	ENSSSCG00000001404;ENSSSCG00000017990	2	42	98	7098	0.113942
4964	Proximal tubule bicarbonate reclamation	ENSSSCG00000008943	1	42	21	7098	0.117332
40	Pentose and glucuronate interconversions	ENSSSCG00000036274	1	42	21	7098	0.117332
5310	Asthma	ENSSSCG00000001404	1	42	21	7098	0.117332
5166	Human T-cell leukemia virus 1 infection	ENSSSCG00000023737;ENSSSCG00000001404;ENSSSCG00000007950	3	42	204	7098	0.118968
5142	Chagas disease (American trypanosomiasis)	ENSSSCG00000017705;ENSSSCG00000001404	2	42	101	7098	0.119753
4650	Natural killer cell mediated cytotoxicity	ENSSSCG00000023737;ENSSSCG00000001404	2	42	101	7098	0.119753
514	Other types of O-glycan biosynthesis	ENSSSCG00000025770	1	42	23	7098	0.127778
790	Folate biosynthesis	ENSSSCG00000032607	1	42	23	7098	0.127778
4931	Insulin resistance	ENSSSCG00000001404;ENSSSCG00000016200	2	42	107	7098	0.131595
650	Butanoate metabolism	ENSSSCG00000026025	1	42	24	7098	0.132956
4725	Cholinergic synapse	ENSSSCG00000007950;ENSSSCG00000017990	2	42	108	7098	0.133595
4114	Oocyte meiosis	ENSSSCG00000007950;ENSSSCG00000007650	2	42	108	7098	0.133595
4966	Collecting duct acid secretion	ENSSSCG00000016516	1	42	26	7098	0.143222
512	Mucin type O-glycan biosynthesis	ENSSSCG00000005379	1	42	27	7098	0.14831
5332	Graft-versus-host disease	ENSSSCG00000001404	1	42	27	7098	0.14831
30	Pentose phosphate pathway	ENSSSCG00000002873	1	42	27	7098	0.14831
4611	Platelet activation	ENSSSCG00000007950;ENSSSCG00000017990	2	42	118	7098	0.153963
1523	Antifolate resistance	ENSSSCG00000001404	1	42	29	7098	0.158399
860	Porphyrin and chlorophyll metabolism	ENSSSCG00000036274	1	42	30	7098	0.163399
4710	Circadian rhythm	ENSSSCG00000016200	1	42	30	7098	0.163399
5020	Prion diseases	ENSSSCG00000017705	1	42	30	7098	0.163399
630	Glyoxylate and dicarboxylate metabolism	ENSSSCG00000016402	1	42	30	7098	0.163399
5330	Allograft rejection	ENSSSCG00000001404	1	42	31	7098	0.16837
52	Galactose metabolism	ENSSSCG00000015691	1	42	31	7098	0.16837
350	Tyrosine metabolism	ENSSSCG00000009805	1	42	32	7098	0.173313
500	Starch and sucrose metabolism	ENSSSCG00000002873	1	42	33	7098	0.178226
5143	African trypanosomiasis	ENSSSCG00000001404	1	42	34	7098	0.183112
250	Alanine, aspartate and glutamate metabolism	ENSSSCG00000016402	1	42	34	7098	0.183112
4261	Adrenergic signaling in cardiomyocytes	ENSSSCG00000017990;ENSSSCG00000007950	2	42	133	7098	0.185548
4621	NOD-like receptor signaling pathway	ENSSSCG00000017705;ENSSSCG00000001404	2	42	134	7098	0.187689
4217	Necroptosis	ENSSSCG00000001404;ENSSSCG00000032769	2	42	136	7098	0.191981
4940	Type I diabetes mellitus	ENSSSCG00000001404	1	42	37	7098	0.197598
260	Glycine, serine and threonine metabolism	ENSSSCG00000016402	1	42	38	7098	0.202371
4072	Phospholipase D signaling pathway	ENSSSCG00000017990;ENSSSCG00000007950	2	42	142	7098	0.204939
5164	Influenza A	ENSSSCG00000017705;ENSSSCG00000001404	2	42	142	7098	0.204939
4932	Non-alcoholic fatty liver disease (NAFLD)	ENSSSCG00000016200;ENSSSCG00000001404	2	42	144	7098	0.209282
4630	Jak-STAT signaling pathway	ENSSSCG00000007673;ENSSSCG00000023737	2	42	145	7098	0.211457
4973	Carbohydrate digestion and absorption	ENSSSCG00000015691	1	42	40	7098	0.211834
4962	Vasopressin-regulated water reabsorption	ENSSSCG00000007950	1	42	42	7098	0.221187
565	Ether lipid metabolism	ENSSSCG00000015781	1	42	42	7098	0.221187
982	Drug metabolism - cytochrome P450	ENSSSCG00000036274	1	42	43	7098	0.225822
2010	ABC transporters	ENSSSCG00000032298	1	42	43	7098	0.225822
4961	Endocrine and other factor-regulated calcium reabsorption	ENSSSCG00000007950	1	42	43	7098	0.225822
5152	Tuberculosis	ENSSSCG00000001404;ENSSSCG00000016516	2	42	153	7098	0.228942
4930	Type II diabetes mellitus	ENSSSCG00000001404	1	42	44	7098	0.230431
4913	Ovarian steroidogenesis	ENSSSCG00000007950	1	42	44	7098	0.230431
4340	Hedgehog signaling pathway	ENSSSCG00000040746	1	42	44	7098	0.230431
4330	Notch signaling pathway	ENSSSCG00000004755	1	42	45	7098	0.235013
4530	Tight junction	ENSSSCG00000011884;ENSSSCG00000016200	2	42	156	7098	0.23553
4022	cGMP-PKG signaling pathway	ENSSSCG00000007950;ENSSSCG00000017990	2	42	156	7098	0.23553
5144	Malaria	ENSSSCG00000001404	1	42	46	7098	0.239569
4979	Cholesterol metabolism	ENSSSCG00000040746	1	42	47	7098	0.244098
5014	Amyotrophic lateral sclerosis (ALS)	ENSSSCG00000001404	1	42	47	7098	0.244098
5134	Legionellosis	ENSSSCG00000001404	1	42	47	7098	0.244098
520	Amino sugar and nucleotide sugar metabolism	ENSSSCG00000002873	1	42	48	7098	0.2486
510	N-Glycan biosynthesis	ENSSSCG00000025770	1	42	48	7098	0.2486
4612	Antigen processing and presentation	ENSSSCG00000001404	1	42	49	7098	0.253077
280	Valine, leucine and isoleucine degradation	ENSSSCG00000026025	1	42	49	7098	0.253077
5167	Kaposi sarcoma-associated herpesvirus infection	ENSSSCG00000017990;ENSSSCG00000023737	2	42	165	7098	0.255361
830	Retinol metabolism	ENSSSCG00000036274	1	42	50	7098	0.257527
4923	Regulation of lipolysis in adipocytes	ENSSSCG00000007950	1	42	53	7098	0.270723
5168	Herpes simplex virus 1 infection	ENSSSCG00000001404;ENSSSCG00000011167;ENSSSCG00000017705	3	42	309	7098	0.275734
4020	Calcium signaling pathway	ENSSSCG00000007950;ENSSSCG00000010101	2	42	177	7098	0.281875
983	Drug metabolism - other enzymes	ENSSSCG00000036274	1	42	56	7098	0.283691
5321	Inflammatory bowel disease (IBD)	ENSSSCG00000001404	1	42	56	7098	0.283691
4151	PI3K-Akt signaling pathway	ENSSSCG00000017990;ENSSSCG00000006531;ENSSSCG00000007673	3	42	321	7098	0.295313
5140	Leishmaniasis	ENSSSCG00000001404	1	42	61	7098	0.304805
4622	RIG-I-like receptor signaling pathway	ENSSSCG00000001404	1	42	61	7098	0.304805
10	Glycolysis / Gluconeogenesis	ENSSSCG00000002873	1	42	62	7098	0.308954
5205	Proteoglycans in cancer	ENSSSCG00000011884;ENSSSCG00000001404	2	42	191	7098	0.312749
5221	Acute myeloid leukemia	ENSSSCG00000023737	1	42	63	7098	0.313079
4927	Cortisol synthesis and secretion	ENSSSCG00000007950	1	42	63	7098	0.313079
4015	Rap1 signaling pathway	ENSSSCG00000006531;ENSSSCG00000007950	2	42	196	7098	0.323726
5133	Pertussis	ENSSSCG00000001404	1	42	69	7098	0.337329
562	Inositol phosphate metabolism	ENSSSCG00000036785	1	42	71	7098	0.345225
4970	Salivary secretion	ENSSSCG00000007950	1	42	72	7098	0.349139
4911	Insulin secretion	ENSSSCG00000007950	1	42	81	7098	0.383349
4658	Th1 and Th2 cell differentiation	ENSSSCG00000004755	1	42	81	7098	0.383349
4714	Thermogenesis	ENSSSCG00000007950;ENSSSCG00000016200	2	42	225	7098	0.386431
4914	Progesterone-mediated oocyte maturation	ENSSSCG00000007950	1	42	82	7098	0.38704
4540	Gap junction	ENSSSCG00000007950	1	42	83	7098	0.390709
4727	GABAergic synapse	ENSSSCG00000007950	1	42	84	7098	0.394357
4912	GnRH signaling pathway	ENSSSCG00000007950	1	42	86	7098	0.401589
5032	Morphine addiction	ENSSSCG00000007950	1	42	87	7098	0.405173
4713	Circadian entrainment	ENSSSCG00000007950	1	42	92	7098	0.422783
4925	Aldosterone synthesis and secretion	ENSSSCG00000007950	1	42	92	7098	0.422783
4922	Glucagon signaling pathway	ENSSSCG00000016200	1	42	93	7098	0.426243
4066	HIF-1 signaling pathway	ENSSSCG00000007673	1	42	94	7098	0.429683
4933	AGE-RAGE signaling pathway in diabetic complications	ENSSSCG00000001404	1	42	94	7098	0.429683
4750	Inflammatory mediator regulation of TRP channels	ENSSSCG00000007950	1	42	95	7098	0.433103
4625	C-type lectin receptor signaling pathway	ENSSSCG00000001404	1	42	95	7098	0.433103
4070	Phosphatidylinositol signaling system	ENSSSCG00000036785	1	42	95	7098	0.433103
4916	Melanogenesis	ENSSSCG00000007950	1	42	98	7098	0.443243
4928	Parathyroid hormone synthesis, secretion and action	ENSSSCG00000007950	1	42	104	7098	0.462995
4724	Glutamatergic synapse	ENSSSCG00000007950	1	42	108	7098	0.475781
4380	Osteoclast differentiation	ENSSSCG00000001404	1	42	110	7098	0.482063
4010	MAPK signaling pathway	ENSSSCG00000006531;ENSSSCG00000001404	2	42	276	7098	0.490286
4071	Sphingolipid signaling pathway	ENSSSCG00000001404	1	42	113	7098	0.491347
4142	Lysosome	ENSSSCG00000016516	1	42	114	7098	0.494405
4152	AMPK signaling pathway	ENSSSCG00000016200	1	42	114	7098	0.494405
4915	Estrogen signaling pathway	ENSSSCG00000007950	1	42	123	7098	0.521136
4926	Relaxin signaling pathway	ENSSSCG00000007950	1	42	124	7098	0.524019
230	Purine metabolism	ENSSSCG00000007950	1	42	125	7098	0.526886
5418	Fluid shear stress and atherosclerosis	ENSSSCG00000001404	1	42	126	7098	0.529735
4270	Vascular smooth muscle contraction	ENSSSCG00000007950	1	42	127	7098	0.532568
4068	FoxO signaling pathway	ENSSSCG00000016200	1	42	127	7098	0.532568
4210	Apoptosis	ENSSSCG00000001404	1	42	127	7098	0.532568
5165	Human papillomavirus infection	ENSSSCG00000001404;ENSSSCG00000016516	2	42	303	7098	0.540892
4910	Insulin signaling pathway	ENSSSCG00000016200	1	42	130	7098	0.540967
190	Oxidative phosphorylation	ENSSSCG00000016516	1	42	130	7098	0.540967
4145	Phagosome	ENSSSCG00000016516	1	42	131	7098	0.543734
5034	Alcoholism	ENSSSCG00000032769	1	42	133	7098	0.549219
5200	Pathways in cancer	ENSSSCG00000007950;ENSSSCG00000004755;ENSSSCG00000007673	3	42	489	7098	0.560526
5160	Hepatitis C	ENSSSCG00000001404	1	42	139	7098	0.565291
5224	Breast cancer	ENSSSCG00000004755	1	42	139	7098	0.565291
4723	Retrograde endocannabinoid signaling	ENSSSCG00000007950	1	42	141	7098	0.570522
4150	mTOR signaling pathway	ENSSSCG00000001404	1	42	147	7098	0.585852
4934	Cushing syndrome	ENSSSCG00000007950	1	42	150	7098	0.593315
5161	Hepatitis B	ENSSSCG00000001404	1	42	152	7098	0.598217
5202	Transcriptional misregulation in cancer	ENSSSCG00000023737	1	42	160	7098	0.617256
5010	Alzheimer disease	ENSSSCG00000001404	1	42	163	7098	0.624165
4360	Axon guidance	ENSSSCG00000006531	1	42	177	7098	0.654835
5169	Epstein-Barr virus infection	ENSSSCG00000001404	1	42	177	7098	0.654835
5170	Human immunodeficiency virus 1 infection	ENSSSCG00000001404	1	42	191	7098	0.683056
4024	cAMP signaling pathway	ENSSSCG00000007950	1	42	200	7098	0.699995
4014	Ras signaling pathway	ENSSSCG00000006531	1	42	219	7098	0.732904
4080	Neuroactive ligand-receptor interaction	ENSSSCG00000010101	1	42	312	7098	0.849465
